# Supplementary material for: Trends in Diatom Research Since 1991 Based on Topic Modeling
Source: Microorganisms. 2019 Jul 24;7(8):213. doi: 10.3390/microorganisms7080213 (PMC6722707; doi:10.3390/microorganisms7080213)
Supplement: Supplementary file 1 [file microorganisms-07-00213-s001.zip]

Archive with 11 entries (10 files):
- Supplementary A.doc
- __MACOSX/
- __MACOSX/._Supplementary A.doc
- Supplementary B.doc
- __MACOSX/._Supplementary B.doc
- Supplementary C.xls
- __MACOSX/._Supplementary C.xls
- Supplementary D.csv
- __MACOSX/._Supplementary D.csv
- Supplementary E.csv
- __MACOSX/._Supplementary E.csv
