# Supplementary material for: Trends in Diatom Research Since 1991 Based on Topic Modeling
Source: Microorganisms. 2019 Jul 24;7(8):213. doi: 10.3390/microorganisms7080213 (PMC6722707; doi:10.3390/microorganisms7080213)
Supplement: Supplementary file 1 [file microorganisms-07-00213-s001.zip › Supplementary C.xls]

## Sheet: theta1
order	topic 1	topic 2	topic 3	topic 4	topic 5	topic 6	topic 7	topic 8	topic 9	topic 10	topic 11	topic 12	topic 13	topic 14	topic 15	topic 16	topic 17	topic 18	topic 19	topic 20	topic 21	topic 22	topic 23	topic 24	topic 25	topic 26	topic 27	topic 28	topic 29	topic 30	topic 31	topic 32	topic 33	topic 34	topic 35	topic 36	topic 37	topic 38	topic 39	topic 40	topic 41	topic 42	topic 43	topic 44	topic 45	topic 46	topic 47	topic 48	topic 49
1	INVESTIGATING THE IMPACTS OF TREATED EFFLUENT DISCHARGE ON COASTAL WATER HEALTH (VISAKHAPATNAM, SW COAST OF BAY OF BENGAL, INDIA)	DIVERSITY IN THE GENUS SKELETONEMA (BACILLARIOPHYCEAE). II. AN ASSESSMENT OF THE TAXONOMY OF S-COSTATUM-LIKE SPECIES WITH THE DESCRIPTION OF FOUR NEW SPECIES	EFFECTS OF GLACIERS ON NUTRIENT CONCENTRATIONS AND PHYTOPLANKTON IN LAKES WITHIN THE NORTHERN CASCADES MOUNTAINS (USA)	DISTRIBUTION OF SELENIUM AND ITS RELATIONSHIP TO THE ECO-ENVIRONMENT IN BOHAI BAY SEAWATER	ISOTOPIC EVIDENCE OF THE EFFECT OF WARMING ON THE NORTHERN ANTARCTIC PENINSULA ECOSYSTEM	PLASTID GENOME OF DICTYOPTERIS DIVARICATA (DICTYOTALES, PHAEOPHYCEAE): UNDERSTANDING THE EVOLUTION OF PLASTID GENOMES IN BROWN ALGAE	PROCESSES CONTROLLING SOLUBILITY OF BIOGENIC SILICA AND PORE WATER BUILD-UP OF SILICIC ACID IN MARINE SEDIMENTS	HIGH LEVELS OF N-3 POLYUNSATURATED FATTY ACIDS IN EUPHAUSIA PACIFICA AND ITS ROLE AS A SOURCE OF DOCOSAHEXAENOIC AND ICOSAPENTAENOIC ACIDS FOR HIGHER TROPHIC LEVELS	THE BIOLOGICAL OCEANOGRAPHY OF THE EAST AUSTRALIAN CURRENT AND SURROUNDING WATERS IN RELATION TO TUNA AND BILLFISH CATCHES OFF EASTERN AUSTRALIA	COMMUNITY PARTICIPATION IN RIVER MONITORING USING DIATOMS: A CASE STUDY FROM THE BUFFELSPOORT VALLEY CONSERVANCY	IN SITU VERSUS LABORATORY ANALYSIS OF SEDIMENT STABILITY FROM INTERTIDAL MUDFLATS	MICROBIAL COMMUNITY STRUCTURE AND STANDING STOCKS IN THE NE ATLANTIC IN JUNE AND JULY OF 1996	MARINE BIOTOXINS AND SHELLFISH POISONING EVENTS AND THEIR CAUSATIVE ORGANISMS IN ARGENTINE MARINE WATERS	A MARINE AND TERRESTRIAL SIRIUS GROUP SUCCESSION, MIDDLE BEARDMORE GLACIER QUEEN ALEXANDRA RANGE, TRANSANTARCTIC MOUNTAINS, ANTARCTICA	HYPOTHESIS - THE RISK OF CHILDHOOD LEUKEMIA IS RELATED TO COMBINATIONS OF POWER-FREQUENCY AND STATIC MAGNETIC-FIELDS	ON THE BENEFITS OF BEING REDUNDANT: LOW COMPOSITIONAL FIDELITY OF DIATOM DEATH ASSEMBLAGES DOES NOT HAMPER THE PRESERVATION OF ENVIRONMENTAL GRADIENTS IN SHALLOW LAKES	INHIBITION OF PHOTOSYNTHESIS IN THE MICROALGA CHAETOCEROS CURVISETUS (BACILLARIOPHYTA) BY MACROALGA GRACILARIA LEMANEIFORMIS (RHODOPHYTA)	COASTAL THIN LAYER DYNAMICS: CONSEQUENCES TO BIOLOGY AND OPTICS	ACTIN AS A CYTOSKELETAL BASIS FOR CELL ARCHITECTURE AND A PROTEIN ESSENTIAL FOR ECDYSIS IN PROROCENTRUM MINIMUM (DINOPHYCEAE, PROROCENTRALES)	THE CAROTENOID-LABELING METHOD - MEASURING SPECIFIC RATES OF CAROTENOID SYNTHESIS IN NATURAL PHYTOPLANKTON COMMUNITIES	ASSESSMENT OF BIOLOGICAL COLONIZATION OF HISTORIC BUILDINGS IN THE FORMER AUSCHWITZ II-BIRKENAU CONCENTRATION CAMP	DIFFERENT RESPONSE-EFFECT TRAIT RELATIONSHIPS UNDERLIE CONTRASTING RESPONSES TO TWO CHEMICAL STRESSORS	FRACTAL DIMENSIONS OF SMALL (15-200 MU M) PARTICLES IN EASTERN PACIFIC COASTAL WATERS	A COMPARISON BETWEEN DIATOM-BASED PH INFERENCE MODELS USING ARTIFICIAL NEURAL NETWORKS (ANN), WEIGHTED AVERAGING (WA) AND WEIGHTED AVERAGING PARTIAL LEAST SQUARES (WA-PLS) REGRESSIONS	EMPIRICAL DECRYPTION OF POINT SOURCE AND NONPOINT SOURCE LOADING IN THE CONTEXT OF A TOTAL PHOSPHORUS TMDL	HOST PARASITE INTERACTIONS BETWEEN FRESHWATER PHYTOPLANKTON AND CHYTRID FUNGI (CHYTRIDIOMYCOTA)	PROTISTS IN THE MARINE ICE OF THE AMERY ICE SHELF, EAST ANTARCTICA	PREDOMINANCE OF TERRESTRIAL ORGANIC MATTER IN SEDIMENTS FROM A CYANOBACTERIA- BLOOMING HYPEREUTROPHIC LAKE	FATTY-ACID, STEROL AND HYDROCARBON COMPOSITION OF ANTARCTIC SEA-ICE DIATOM COMMUNITIES DURING THE SPRING BLOOM IN MCMURDO SOUND	SHELF-LIFE ASSESSMENT OF MICROALGAE CONCENTRATES: EFFECT OF COLD PRESERVATION ON MICROALGAL NUTRITION PROFILES	MICROBIOLOGICAL SURVEY OF OPEN RECIRCULATING COOLING WATER-SYSTEMS AND THEIR RAW WATER-SUPPLIES AT 12 FOSSIL-FIRED POWER-STATIONS	QUANTITATIVE PALEOLIMNOLOGICAL INFERENCE MODELS APPLIED TO A HIGH-RESOLUTION BIOSTRATIGRAPHIC STUDY OF LAKE DEGRADATION AND RECOVERY, ONONDAGA LAKE, NEW YORK (USA)	TOXIC EFFECT OF CERTAIN METALS MIXTURE ON SOME PHYSIOLOGICAL AND MORPHOLOGICAL CHARACTERISTICS OF FRESHWATER ALGAE	EUTROPHICATION INFLUENCE ON PHYTOPLANKTON COMMUNITY COMPOSITION IN THREE BAYS ON THE EASTERN ADRIATIC COAST	SILICON AND SEDIMENT TRANSPORT OF THE CHANGJIANG RIVER (YANGTZE RIVER): COULD THE THREE GORGES RESERVOIR BE A FILTER?	LOCALIZATION OF QUALITATIVE PARTICLE SELECTION SITES IN THE HETERORHABDIC FILIBRANCH PECTEN MAXIMUS (BIVALVIA : PECTINIDAE)	THE BIOGEOCHEMICAL CYCLE OF DISSOLVED COBALT IN THE ATLANTIC AND THE SOUTHERN OCEAN SOUTH OFF THE COAST OF SOUTH AFRICA	THE BIOCHEMICAL EFFECTS OF PHYSIOLOGICAL AMOUNTS OF DIETARY BORON IN ANIMAL NUTRITION MODELS	ATTRACTION PHEROMONE OF THE BENTHIC DIATOM SEMINAVIS ROBUSTA: STUDIES ON STRUCTURE-ACTIVITY RELATIONSHIPS	TROPHIC CASCADING OF MEDUSAE ON THE RELATIONSHIPS BETWEEN COPEPODS AND DIATOMS IN A SUBTROPICAL COASTAL ECOSYSTEM	CYPRINID FISHES AS SAMPLERS OF BENTHIC DIATOM COMMUNITIES IN FRESHWATER STREAMS OF VARYING WATER QUALITY	BIOLOGICAL PUMP PROCESSES IN THE CRYOPELAGIC AND HEMIPELAGIC ARCTIC OCEAN: CANADA BASIN AND CHUKCHI RISE	MODERN DIATOM ASSEMBLAGES IN SURFACE SEDIMENTS FROM ESTUARINE SYSTEMS IN THE SOUTHEASTERN BUENOS AIRES PROVINCE, ARGENTINA	MICROBIAL DYNAMICS IN CYCLONIC AND ANTICYCLONIC MODE-WATER EDDIES IN THE NORTHWESTERN SARGASSO SEA	CHANGES IN IRON CONCENTRATIONS AND BIO-AVAILABILITY DURING AN OPEN-OCEAN MESOSCALE IRON ENRICHMENT IN THE WESTERN SUBARCTIC PACIFIC, SEEDS II	ONTOGENETIC CHANGES IN DIET AND RELATED MORPHOLOGICAL ADAPTATIONS IN OCYPODE GAUDICHAUDII	PHYLOGENETIC ANALYSIS OF BACTERIAL COMMUNITIES ASSOCIATED WITH LEAVES OF THE SEAGRASS HALOPHILA STIPULACEA BY A CULTURE-INDEPENDENT SMALL-SUBUNIT RRNA GENE APPROACH	IMPACT OF THE LONGITUDINAL AND SEASONAL CHANGES OF THE WATER QUALITY ON THE BENTHIC MACROINVERTEBRATE ASSEMBLAGES OF THE ANDORRAN STREAMS	INTERACTIONS BETWEEN ALEWIFE (ALOSA-PSEUDOHARENGUS), THEIR FOOD, AND PHYTOPLANKTON BIOMASS IN THE BAY OF QUINTE, LAKE-ONTARIO
2	MICROPHYTOBENTHIC PRIMARY PRODUCTION AS C-14 UPTAKE IN SUBLITTORAL SEDIMENTS OF THE GULF OF TRIESTE (NORTHERN ADRIATIC SEA): METHODOLOGICAL ASPECTS AND DATA ANALYSES	MORPHOLOGICAL STUDY OF THE GENUS EUCAMPIA (BACILLARIOPHYCEAE) IN KOREAN COASTAL WATERS	INFLUENCE OF ZINC AND IRON ENRICHMENTS ON PHYTOPLANKTON GROWTH IN THE NORTHEASTERN SUBARCTIC PACIFIC	IS DIATOM DIVERSITY DRIVEN BY PRODUCTIVITY IN BOREAL STREAMS?	ISOTOPIC EVIDENCE OF THE EFFECT OF WARMING ON THE NORTHERN ANTARCTIC PENINSULA ECOSYSTEM	PETROLEUM POLLUTANT DEGRADATION BY SURFACE WATER MICROORGANISMS	EARLY DIAGENETIC ALTERATIONS OF BIOGENIC AND REACTIVE SILICA IN THE SURFACE SEDIMENT OF THE YANGTZE ESTUARY	EXCEPTIONAL LIPIDS AND FATTY ACIDS IN THE PTEROPOD CLIONE LIMACINA (GASTROPODA) FROM BOTH POLAR OCEANS	THE CENTRAL CALIFORNIA CURRENT TRANSITION ZONE: A BROAD REGION EXHIBITING EVIDENCE FOR IRON LIMITATION	FEEDING AND NUTRITIONAL VALUES OF THE SPARID FISH SARPA SALPA L. IN THE SOUTHERN ADRIATIC (CROATIA)	THE INFLUENCE OF BENTHIC DIATOMS AND INVERTEBRATES ON THE ERODIBILITY OF AN INTERTIDAL A MUDFLAT, THE DANISH WADDEN SEA	MICROZOOPLANKTON COMMUNITY STRUCTURE AND GRAZING IMPACT ON MAJOR PHYTOPLANKTON IN THE CHUKCHI SEA AND THE WESTERN CANADA BASIN, ARCTIC OCEAN	THE OCCURRENCE OF DOMOIC ACID IN RAZOR CLAMS (SILIQUA-PATULA), DUNGENESS CRAB (CANCER-MAGISTER), AND ANCHOVIES (ENGRAULIS-MORDAX)	LATEST CRETACEOUS TO LATE PALEOCENE RADIOLARIAN BIOSTRATIGRAPHY - A NEW ZONATION FROM THE NEW-ZEALAND REGION	EMPIRICAL-TEST OF AN ION PARAMETRIC RESONANCE MODEL FOR MAGNETIC-FIELD INTERACTIONS WITH PC-12 CELLS	RESPONSES OF DIATOM AND CHRYSOPHYTE ASSEMBLAGES IN LAKE-227 SEDIMENTS TO EXPERIMENTAL EUTROPHICATION	SHORT-TERM VARIABILITY IN THE PHOTOSYNTHETIC ACTIVITY OF MICROPHYTOBENTHOS AS DETECTED BY MEASURING RAPID LIGHT CURVES USING VARIABLE FLUORESCENCE	THE ROLE OF SEASONAL AND DIEL CHANGES IN MIXED-LAYER DEPTH ON CARBON AND CHLOROPHYLL DISTRIBUTIONS IN THE ARABIAN SEA	ACTIN AS A CYTOSKELETAL BASIS FOR CELL ARCHITECTURE AND A PROTEIN ESSENTIAL FOR ECDYSIS IN PROROCENTRUM MINIMUM (DINOPHYCEAE, PROROCENTRALES)	PIGMENT TURNOVER IN THE MARINE DIATOM THALASSIOSIRA-WEISSFLOGII .1. THE 14CO2-LABELING KINETICS OF CHLOROPHYLL-A	STROMATOLITES FORMING IN ACIDIC HOT-SPRING WATERS, NORTH ISLAND, NEW ZEALAND	AVOIDABLE IMPACTS OF OCEAN WARMING ON MARINE PRIMARY PRODUCTION: INSIGHTS FROM THE CESM ENSEMBLES	PRODUCTION, CONCENTRATION, AND ISOLATION OF TRANSPARENT EXOPOLYMERIC PARTICLES USING PARAMAGNETIC FUNCTIONALIZED MICROSPHERES	DYNAMIC ADJUSTMENT OF TRAINING SETS ('MOVING-WINDOW' RECONSTRUCTION) BY USING TRANSFER FUNCTIONS IN PALEOLIMNOLOGY - A NEW APPROACH	WITHIN-RIVER NUTRIENT PROCESSING IN CHALK STREAMS: THE PANG AND LAMBOURN, UK	ISOLATION AND CHARACTERISATION OF A SINGLE-STRANDED DNA VIRUS INFECTING THE MARINE PLANKTONIC DIATOM CHAETOCEROS TENUISSIMUS	ON THE INFLUENCE OF POST-LGM ICE SHELF LOSS AND GROUNDING ZONE SEDIMENTATION ON WEST ANTARCTIC ICE SHEET STABILITY	SEASONAL SURVEY OF THE COMPOSITION AND DEGRADATION STATE OF PARTICULATE ORGANIC MATTER IN THE RHONE RIVER USING LIPID TRACERS	FEASIBILITY OF SHORESIDE MONITORING OF THE GREAT-LAKES	ICE-BINDING PROTEIN DERIVED FROM GLACIOZYMA CAN IMPROVE THE VIABILITY OF CRYOPRESERVED MAMMALIAN CELLS	BIOTRANSFORMATION OF TRACE ORGANIC CONTAMINANTS IN OPEN-WATER UNIT PROCESS TREATMENT WETLANDS	AN ASSESSMENT OF ENVIRONMENTAL CHANGES IN THREE LAKES FROM KING'S COUNTY (NOVA SCOTIA, CANADA) USING DIATOM-BASED PALEOLIMNOLOGICAL TECHNIQUES	DISTRIBUTION OF SOIL ALGAE IN SALINIZED IRRIGATION LAND IN THE ARID REGION OF CENTRAL ASIA - I. A CASE STUDY OF THE 14-YEAR-OLD BEREKE FARM IN THE FLOOD PLAIN OF THE RIVER ILI, KAZAKSTAN	DIATOM AND SEDIMENTARY RECORD DURING THE MID-HOLOCENE EVOLUTION OF THE SAN BLAS ESTUARINE COMPLEX, NORTHERN PATAGONIA, ARGENTINA	LONGITUDINAL VARIATIONS OF PHYTOPLANKTON COMPOSITIONS IN LAKE-TO-RIVER SYSTEMS	SELECTION AND PROCESSING OF LARGE SUSPENDED ALGAE IN THE OYSTER CRASSOSTREA GIGAS	SPATIAL AND TEMPORAL VARIABILITY IN CHLOROPHYLL-A AND DIATOM DISTRIBUTION IN THE SOUTH-EAST INDIAN OCEAN	SATELLITE REMOTE SENSING REVEALS A POSITIVE IMPACT OF LIVING OYSTER REEFS ON MICROALGAL BIOFILM DEVELOPMENT	ATTRACTION PHEROMONE OF THE BENTHIC DIATOM SEMINAVIS ROBUSTA: STUDIES ON STRUCTURE-ACTIVITY RELATIONSHIPS	RECENT AND ABRUPT ENVIRONMENTAL CHANGE IN THE FLORIDA EVERGLADES INDICATED FROM SILICEOUS MICROFOSSILS	DIATOMS AND SOCKEYE SALMON (ONCORHYNCHUS NERKA) POPULATION DYNAMICS: RECONSTRUCTIONS OF SALMON-DERIVED NUTRIENTS OVER THE PAST 2,200 YEARS IN TWO LAKES FROM KODIAK ISLAND, ALASKA	COMPARATIVE EVALUATION OF SEDIMENT TRAP AND TH-234-DERIVED POC FLUXES FROM THE UPPER OLIGOTROPHIC WATERS OF THE GULF OF MEXICO AND THE SUBTROPICAL NORTHWESTERN PACIFIC OCEAN	TIDE-INDUCED PULSING OF NUTRIENT DISCHARGE FROM AN UNCONFINED AQUIFER INTO AN ANAULUS AUSTRALIS-DOMINATED SURF-ZONE	OCEANOGRAPHY, PRIMARY PRODUCTION AND DISSOLVED INORGANIC NITROGEN UPTAKE IN TWO LEEUWIN CURRENT EDDIES	IRON STORAGE CAPACITIES AND ASSOCIATED FERRITIN GENE EXPRESSION AMONG MARINE DIATOMS	LABORATORY INVESTIGATIONS ON THE EFFECT OF PREY SIZE AND CONCENTRATION ON THE FEEDING BEHAVIOUR OF SARDINA PILCHARDUS	MICROBIAL EPIBIONTS OF THE COLONIAL ASCIDIANS DIDEMNUM GALACTEUM AND CYSTODYTES SP.	A TRIBUTE TO PIERRE COMPERE ON THE OCCASION OF HIS RETIREMENT.	RESTORATION OF THE FOOD WEB OF AN ALPINE LAKE FOLLOWING FISH STOCKING
3	ECOLOGICAL STUDY OF PHYTOPLANKTON FROM DAHANU CREEK - WEST COAST OF INDIA	DIVERSITY IN THE GENUS SKELETONEMA (BACILLARIOPHYCEAE): III. PHYLOGENETIC POSITION AND MORPHOLOGICAL VARIABILITY OF SKELETONEMA COSTATUM AND SKELETONEMA GREVILLEI, WITH THE DESCRIPTION OF SKELETONEMA ARDENS SP NOV.	KINETICS AND UNTAKE MECHANISMS FOR MONOMETHYLMERCURY BETWEEN FRESHWATER ALGAE AND WATER	TOLERANCE, OPTIMUM RANGES, AND ECOLOGICAL REQUIREMENTS OF FRESHWATER OSTRACODA (CRUSTACEA) IN LAKE ALADAG (BOLU, TURKEY)	SEASONAL FOOD WEB STRUCTURES AND SYMPAGIC-PELAGIC COUPLING IN THE EUROPEAN ARCTIC REVEALED BY STABLE ISOTOPES AND A TWO-SOURCE FOOD WEB MODEL	ABUNDANCE, FEEDING BEHAVIOUR AND NEMATOCYSTS OF SCYPHOPOLYPS (CNIDARIA) AND NEMATOCYSTS IN THEIR PREDATOR, THE NUDIBRANCH CORYPHELLA VERRUCOSA (MOLLUSCA)	SILICA CYCLING IN THE ULTRA-OLIGOTROPHIC EASTERN MEDITERRANEAN SEA	LIPID CLASS COMPOSITION OF THE MICROALGA PAVLOVA LUTHERI: EICOSAPENTAENOIC AND DOCOSAHEXAENOIC ACIDS	ROLE OF ACROSS-SHELF CURRENTS IN THE DYNAMICS OF HARMFUL DINOFLAGELLATE BLOOMS IN THE NORTHWESTERN IBERIAN UPWELLING	RELATIONSHIPS BETWEEN BENTHIC DIATOM ASSEMBLAGES' STRUCTURE AND SELECTED ENVIRONMENTAL PARAMETERS IN SLOVAK WATER RESERVOIRS (SLOVAKIA, EUROPE)	KINETICS OF TIDAL RESUSPENSION OF MICROBIOTA: TESTING THE EFFECTS OF SEDIMENT COHESIVENESS AND BIOTURBATION USING FLUME EXPERIMENTS	MICROBIAL PLANKTON COMMUNITIES IN THE COASTAL SOUTHEASTERN BLACK SEA: BIOMASS, COMPOSITION AND TROPHIC INTERACTIONS	PSEUDONITZSCHIA-AUSTRALIS FRENGUELLI AND RELATED SPECIES FROM THE WEST-COAST OF THE USA - OCCURRENCE AND DOMOIC ACID PRODUCTION	AGE AND SIGNIFICANCE OF MIOCENE DIATOMS AND DIATOMACEOUS SEDIMENTS FROM NORTHEAST JAPAN	EFFECT OF MAGNETIC FIELD EXPOSURE ON CALCIUM CHANNEL CURRENTS USING PATCH CLAMP TECHNIQUE	REGIONAL DISTRIBUTION OF DIATOM ASSEMBLAGES IN THE HEADWATER STREAMS OF LUXEMBOURG	EFFECTS OF LIGHT EXPOSURE ON THE RETENTION OF KLEPTOPLASTIC PHOTOSYNTHETIC ACTIVITY IN THE SACOGLOSSAN MOLLUSC ELYSIA VIRIDIS	CHLOROPHYLL-A THIN LAYERS IN THE MAGELLAN FJORD SYSTEM: THE ROLE OF THE WATER COLUMN STRATIFICATION	VALVE MORPHOGENESIS IN THE CENTRIC DIATOM RHIZOSOLENIA SETIGERA (BACILLARIOPHYCEAE, CENTRALES) AND ITS TAXONOMIC IMPLICATIONS	A NEW METHOD FOR ESTIMATING GROWTH RATES OF ALKENONE-PRODUCING HAPTOPHYTES	COLONISING ORGANISMS AS A BIODEGRADATION FACTOR AFFECTING HISTORICAL WOOD MATERIALS AT THE FORMER CONCENTRATION CAMP OF AUSCHWITZ II - BIRKENAU	UNEXPECTED RESILIENCE OF A SEAGRASS SYSTEM EXPOSED TO GLOBAL STRESSORS	FRACTAL DIMENSIONS OF MARINE SNOW DETERMINED FROM IMAGE-ANALYSIS OF IN-SITU PHOTOGRAPHS	SURFACE-SEDIMENT AND EPILITHIC DIATOM PH CALIBRATION SETS FOR REMOTE EUROPEAN MOUNTAIN LAKES (AL : PE PROJECT) AND THEIR COMPARISON WITH THE SURFACE WATERS ACIDIFICATION PROGRAMME (SWAP) CALIBRATION SET	CHANGES IN WATER QUALITY OF THE RIVER FROME (UK) FROM 1965 TO 2009: IS PHOSPHORUS MITIGATION FINALLY WORKING?	TEMPERATURE ALTERS ALGICIDAL ACTIVITY OF DNA AND RNA VIRUSES INFECTING CHAETOCEROS TENUISSIMUS	SEA ICE ALGAE IN THE WHITE AND BARENTS SEAS: COMPOSITION AND ORIGIN	BENTHIC COMMUNITY STRUCTURE AND ORGANIC MATTER VARIATION IN RESPONSE TO OCEANOGRAPHIC EVENTS ON THE BRAZILIAN SE INNER SHELF	EFFECTS OF WILDFIRE ON STREAM ALGAL ABUNDANCE, COMMUNITY STRUCTURE, AND NUTRIENT LIMITATION	VALORISATION OF BIODIESEL PRODUCTION WASTES: ANAEROBIC DIGESTION OF RESIDUAL TETRASELMIS SUECICA BIOMASS AND CO-DIGESTION WITH GLYCEROL	RESPONSE OF MICROPHYTOBENTHOS TO FLOW AND TROPHIC VARIATION IN TWO SOUTH AFRICAN TEMPORARILY OPEN/CLOSED ESTUARIES	IMPACTS OF SETTLEMENT, DAMMING, AND HYDROMANAGEMENT IN TWO BOREAL LAKES: A COMPARATIVE PALEOLIMNOLOGICAL STUDY	GREEN ALGAE AS A STRUCTURAL ELEMENT OF PHYTOPERIPHYTON COMMUNITIES IN STREAMS OF NW RUSSIA	STUDY ON LIMITING NUTRIENTS AND PHYTOPLANKTON AT LONG-LINE-CULTURE AREAS IN LAIZHOU BAY AND SANGGOU BAY, NORTHEASTERN CHINA	EFFECT OF A DAM ON EPILITHIC ALGAL COMMUNITIES OF A MOUNTAIN STREAM: BEFORE-AFTER DAM CONSTRUCTION COMPARISON	IMPACT OF SESTON CHARACTERISTICS ON QUALITATIVE PARTICLE SELECTION SITES AND EFFICIENCIES IN THE PSEUDOLAMELLIBRANCH BIVALVE CRASSOSTREA GIGAS	MESOSCALE SURFACE DISTRIBUTION OF BIOGEOCHEMICAL CHARACTERISTICS IN THE CROZET BASIN FRONTAL ZONES (SOUTH INDIAN OCEAN)	IMPACT OF THE EASTERN OYSTER CRASSOSTREA VIRGINICA ON MICROBIAL COMMUNITY STRUCTURE IN A SALT MARSH ESTUARY	EVIDENCE THAT POLYUNSATURATED ALDEHYDES OF DIATOMS ARE REPELLENTS FOR PELAGIC CRUSTACEAN GRAZERS	REPRODUCIBILITY IN THE RANDOM SETTLING METHOD FOR QUANTITATIVE DIATOM ANALYSIS	ARE CLADOCERAN FOSSILS IN LAKE SEDIMENT SAMPLES A BIASED REFLECTION OF THE COMMUNITIES FROM WHICH THEY ARE DERIVED?	PARTICULATE ORGANIC CARBON EXPORT IN THE UPPER TWILIGHT ZONE DURING THE DECLINE OF THE SPRING BLOOM	PALEOENVIRONMENTAL RECONSTRUCTION OF HOLOCENE COASTAL DEPOSITS FROM THE SOUTHEASTERN BUENOS AIRES PROVINCE, ARGENTINA	ANTICYCLONIC EDDY EDGE EFFECTS ON PHYTOPLANKTON COMMUNITIES AND PARTICLE EXPORT IN THE NORTHERN SOUTH CHINA SEA	PERSISTENCE OF IRON LIMITATION IN THE WESTERN SUBARCTIC PACIFIC SEEDS II MESOSCALE FERTILIZATION EXPERIMENT	PATTERNS OF MACROINVERTEBRATE ABUNDANCE IN INLAND SALINE WETLANDS: A TROPHIC ANALYSIS	DIVERSE MICROBIAL COMMUNITIES INHABIT ANTARCTIC SPONGES	PALAEONTOLOGICAL AND MOLECULAR ARGUMENTS FOR THE ORIGIN OF SILICA-SECRETING MARINE ORGANISMS	HORIZONTAL MIGRATION OF ZOOPLANKTON IN A LITTORAL ZONE OF THE LOWLAND SULEJOW RESERVOIR (CENTRAL POLAND)
4	USING DIATOMS IN WATER QUALITY ASSESSMENT IN THE ANDIK STREAM (ISPARTA-TURKEY)	THE ECOLOGY OF ONE COSMOPOLITAN, ONE NEWLY INTRODUCED AND ONE OCCASIONALLY ADVECTED SPECIES FROM THE GENUS SKELETONEMA IN A HIGHLY STRUCTURED ECOSYSTEM, THE NORTHERN ADRIATIC	EFFECT OF NUTRIENT AVAILABILITY ON THE BIOCHEMICAL AND ELEMENTAL STOICHIOMETRY IN THE FRESHWATER DIATOM STEPHANODISCUS MINUTULUS (BACILLARIOPHYCEAE)	INTERSPECIFIC DIFFERENCES IN THE BIOCONCENTRATION OF SELENITE BY PHYTOPLANKTON AND THEIR ECOLOGICAL IMPLICATIONS	NORTH AMERICAN TRANSECT OF STABLE HYDROGEN AND OXYGEN ISOTOPES IN WATER BEETLES FROM A MUSEUM COLLECTION	RESPONSE OF THE BACTERIAL COMMUNITY ASSOCIATED WITH A COSMOPOLITAN MARINE DIATOM TO CRUDE OIL SHOWS A PREFERENCE FOR THE BIODEGRADATION OF AROMATIC HYDROCARBONS	THE BIOGENIC SILICA COMPOSITION, BEHAVIOR AND BUDGET IN THE CHANGJIANG ESTUARY	LIPIDS AND TROPHIC INTERACTIONS OF ICE FAUNA AND PELAGIC ZOOPLANKTON IN THE MARGINAL ICE ZONE OF THE BARENTS SEA	PHYTOPLANKTON COMPOSITION UNDER CONTRASTING OCEANOGRAPHIC CONDITIONS: UPWELLING AND DOWNWELLING (EASTERN AUSTRALIA)	MONITORING THE SINGLE-CELL STRESS RESPONSE OF THE DIATOM THALASSIOSIRA PSEUDONANA BY QUANTITATIVE REAL-TIME REVERSE TRANSCRIPTION-PCR	THE EFFECT OF BEDFORMS (CREST AND TROUGH SYSTEMS) ON SEDIMENT ERODIBILITY ON A BACK-BARRIER TIDAL FLAT OF THE EAST FRISIAN WADDEN SEA, GERMANY	FAST MICROZOOPLANKTON GRAZING ON FAST-GROWING, LOW-BIOMASS PHYTOPLANKTON: A CASE STUDY IN SPRING IN CHESAPEAKE BAY, DELAWARE INLAND BAYS AND DELAWARE BAY	MORPHOLOGICAL, TOXICOLOGICAL, AND GENETIC DIFFERENCES AMONG PSEUDO-NITZSCHIA (BACILLARIOPHYCEAE) SPECIES IN INLAND EMBAYMENTS AND OUTER COASTAL WATERS OF WASHINGTON STATE, USA	MICROPALEONTOLOGIC RECORD OF QUATERNARY PALEOENVIRONMENTS IN THE CENTRAL ALBEMARLE EMBAYMENT, NORTH CAROLINA, USA	CHICK-EMBRYO DEVELOPMENT CAN BE IRREVERSIBLY ALTERED BY EARLY EXPOSURE TO WEAK EXTREMELY-LOW-FREQUENCY MAGNETIC-FIELDS	DEAD DIATOM ASSEMBLAGES IN SURFACE SEDIMENTS FROM A LOW IMPACTED ESTUARY: THE QUEQUEN SALADO RIVER, ARGENTINA	PHOTOINHIBITION OF PSII IN EMILIANIA HUXLEYI (HAPTOPHYTA) UNDER HIGH LIGHT STRESS: THE ROLES OF PHOTOACCLIMATION, PHOTOPROTECTION, AND PHOTOREPAIR	PHYTOPLANKTON DISTRIBUTION DURING THE WINTER CONVECTIVE SEASON IN SENDAI BAY, JAPAN	VALVE MORPHOGENESIS IN THE CENTRIC DIATOM PROBOSCIA ALATA SUNDSTROM	PHYTOPLANKTON GROWTH RATES IN THE ROSS SEA, ANTARCTICA, DETERMINED BY INDEPENDENT METHODS: TEMPORAL VARIATIONS	SPECIFIC CARBONATE-MICROBE INTERACTIONS IN THE MODERN MICROBIALITES OF LAKE ALCHICHICA (MEXICO)	GLOBAL CHANGE AND THE FUTURE OF HARMFUL ALGAL BLOOMS IN THE OCEAN	SCAVENGING OF SMALL PARTICLES BY FAST-SINKING POROUS AGGREGATES	USING BIOLOGICAL ASSEMBLAGE COMPOSITION TO INFER THE VALUES OF COVARYING ENVIRONMENTAL FACTORS	SHORT-CODE PALEOLIMNOLOGICAL INVESTIGATION OF LAKE PIHLAJAVESI IN THE SAIMAA LAKE COMPLEX, EASTERN FINALND: ASSESSMENT OF HABITAT QUALITY OF AN ENDEMIC AND ENDANGERED SEAL POPULATION	ADAPTATION OF A CHYTRID PARASITE TO ITS CYANOBACTERIAL HOST IS HAMPERED BY HOST INTRASPECIFIC DIVERSITY	SEA ICE FEEDBACK AND CENOZOIC EVOLUTION OF ANTARCTIC CLIMATE AND ICE SHEETS	TIDAL TIME-SCALE CHANGES IN THE COMPOSITION OF PARTICULATE ORGANIC MATTER WITHIN THE ESTUARINE TURBIDITY MAXIMUM ZONE IN THE MACROTIDAL SEINE ESTUARY, FRANCE: THE USE OF FATTY ACID AND STEROL BIOMARKERS	THE ANGLESEY LAKES, WALES, UK - CHANGES IN TROPHIC STATUS OF THREE STANDING WATERS AS INFERRED FROM DIATOM TRANSFER FUNCTIONS AND THEIR IMPLICATIONS FOR CONSERVATION	POTENTIAL OF REFRIGERATED MARINE CYANOBACTERIUM SYNECHOCOCCUS ELONGATUS USED AS FOOD FOR ARTEMIA FRANCISCANA	VARIATIONS IN PHYTOPLANKTON ASSEMBLAGES IN DIFFERENT AQUACULTURE SYSTEMS IN COASTAL WATERS OF GOA	A MULTI-PROXY TROPHIC STATE RECONSTRUCTION FOR SHALLOW ORANGE LAKE, FLORIDA, USA: POSSIBLE INFLUENCE OF MACROPHYTES ON LIMNETIC NUTRIENT CONCENTRATIONS	PLANKTONIC GREEN-ALGAE OF THE RIVER DANUBE FROM BRATISLAVA (SLOVAKIA) TO SZOB (HUNGARY)	NUTRIENT AND EUTROPHICATION CHARACTERISTICS OF THE DONGSHAN BAY, SOUTH CHINA	DIATOM DISTRIBUTION IN NATURAL AND IMPACTED CUT-OFF MEANDERS OF THE ALLIER RIVER, FRANCE	WANTED: ALIVE AND NOT DEAD: FUNCTIONING DIATOM STATUS IS A QUALITY CUE FOR THE SUSPENSION-FEEDER CRASSOSTREA GIGAS	PHYTOPLANKTON COMPOSITION IN THE WEDDELL-SCOTIA CONFLUENCE AREA DURING AUSTRAL SPRING IN RELATION TO HYDROGRAPHY	THE ROLE OF PHYTOPLANKTON IN THE MODULATION OF DISSOLVED AND OYSTER CADMIUM CONCENTRATIONS IN DEEP BAY BRITISH COLUMBIA, CANADA	EVALUATION OF ANTIOXIDANT ACTIVITIES AND TOTAL PHENOLIC CONTENTS OF DIFFERENT SOLVENT EXTRACTS OF SELECTED MARINE DIATOMS	HOW ACCURATE IS THE RANDOM SETTLING METHOD FOR QUANTITATIVE DIATOM ANALYSIS - A TEST USING LYCOPODIUM SPORE TABLETS	CHALLENGES FOR THE KASATOSHI VOLCANO HYPOTHESIS AS THE CAUSE OF A LARGE RETURN OF SOCKEYE SALMON (ONCORHYNCHUS NERKA) TO THE FRASER RIVER IN 2010	LATERAL SUPPLY AND DOWNWARD EXPORT OF PARTICULATE MATTER FROM UPPER WATERS TO THE SEAFLOOR IN THE DEEP EASTERN FRAM STRAIT	DEAD DIATOM ASSEMBLAGES IN SURFACE SEDIMENTS FROM A LOW IMPACTED ESTUARY: THE QUEQUEN SALADO RIVER, ARGENTINA	BIOLOGICALLY ACTIVE WARM-CORE ANTICYCLONIC EDDIES IN THE MARGINAL SEAS OF THE WESTERN PACIFIC OCEAN	THE IMPORTANCE OF SIDEROPHORES IN IRON NUTRITION OF HETEROTROPHIC MARINE BACTERIA	PARTICLE SIZE SELECTION IN INDIVIDUALS FROM EPIFAUNAL VERSUS INFAUNAL POPULATIONS OF THE NEREIDID POLYCHAETE NEANTHES SUCCINEA (POLYCHAETA : NEREIDIDAE)	COMMUNITY DYNAMICS OF FREE-LIVING AND PARTICLE-ASSOCIATED BACTERIAL ASSEMBLAGES DURING A FRESHWATER PHYTOPLANKTON BLOOM	AN OVERVIEW OF THE BIOLOGICAL/OCEANOGRAPHIC SURVEY BY THE RTV UMITAKA-MARU III OFF ADELIE LAND, ANTARCTICA IN JANUARY-FEBRUARY 1996	THE ECOLOGY AND TAXONOMY OF EPIZOIC DIATOMS ON CLADOCERA
5	MICROPHYTOPLANKTON COMPOSITION, CHLOROPHYLL-ALPHA CONCENTRATION AND ENVIRONMENTAL VARIABLES OF THE MARANHAO CONTINENTAL SHELF, NORTHERN BRAZIL	COMPETITIVE INTERACTION BETWEEN DIATOM SKELETONEMA COSTATUM AND DINOFLAGELLATE PROROCENTRUM DONGHAIENSE IN LABORATORY CULTURE	EFFECTS OF ETHYL 2-METHYL ACETOACETATE (EMA) ON THE GROWTH OF PHAEODACTYLUM TRICORNUTUM AND SKELETONEMA COSTATUM	PLANKTON COMMUNITY STABILITY AND ITS RELATIONSHIP WITH PHYTOPLANKTON SPECIES RICHNESS IN LAKE NANSIHU, CHINA	NITROGEN ISOTOPE FRACTIONATION IN 12 SPECIES OF MARINE PHYTOPLANKTON DURING GROWTH ON NITRATE	CENTRAL ROLE OF DYNAMIC TIDAL BIOFILMS DOMINATED BY AEROBIC HYDROCARBONOCLASTIC BACTERIA AND DIATOMS IN THE BIODEGRADATION OF HYDROCARBONS IN COASTAL MUDFLATS	EXPORT AND DISSOLUTION OF BIOGENIC SILICA IN THE YELLOW RIVER (HUANGHE) AND IMPLICATIONS FOR THE ESTUARINE ECOSYSTEM	SPECIES DIFFERENCES, ORIGINS AND FUNCTIONS OF FATTY ALCOHOLS AND FATTY ACIDS IN THE WAX ESTERS AND PHOSPHOLIPIDS OF CALANUS HYPERBOREUS, C-GLACIALIS AND C-FINMARCHICUS FROM ARCTIC WATERS	CROSS-SHELF VARIABILITY IN THE IBERIAN PENINSULA UPWELLING SYSTEM: IMPACT OF A MESOSCALE FILAMENT	NEGATIVE PH VALUES IN AN OPEN-AIR RADICAL ENVIRONMENT AFFECTED BY ACID MINE DRAINAGE. CHARACTERIZATION AND PROPOSAL OF A HYDROGEOCHEMICAL MODEL	NEREIS DIVERSICOLOR EFFECT ON THE STABILITY OF COHESIVE INTERTIDAL SEDIMENTS	MICROBIAL PLANKTON COMMUNITIES IN THE COASTAL SOUTHEASTERN BLACK SEA: BIOMASS, COMPOSITION AND TROPHIC INTERACTIONS	DOMOIC ACID AND HUMAN EXPOSURE RISKS: A REVIEW	LACUSTRINE RECORD IN A VOLCANIC INTRA-ARC SETTING: THE EVOLUTION OF THE LATE NEOGENE CUITZEO BASIN SYSTEM (CENTRAL-WESTERN MEXICO, MICHOACAN)	INVESTIGATION OF AC-DC MAGNETIC-FIELD EFFECTS IN PLANAR PHOSPHOLIPID-BILAYERS	DISTRIBUTION AND MODIFICATION OF DIATOM ASSEMBLAGES IN AND AROUND A WARM CORE RING IN THE WESTERN NORTH PACIFIC FRONTAL ZONE EAST OF HOKKAIDO	RELATIONSHIP OF RAPID LIGHT CURVES OF VARIABLE FLUORESCENCE TO PHOTOACCLIMATION AND NON-PHOTOCHEMICAL QUENCHING IN A BENTHIC DIATOM	THIN-LAYER BLOOM OF DIATOMS AROUND THE MOUTH OF THE ARAKAWA RIVER IN TOKYO BAY	FOOD UPTAKE AND FINE STRUCTURE OF CRYOTHECOMONAS LONGIPES SP NOV., A MARINE NANOFLAGELLATE INCERTAE SEDIS FEEDING PHAGOTROPHICALLY ON LARGE DIATOMS	DIEL VARIATION OF THE CELLULAR CARBON TO NITROGEN RATIO OF CHLORELLA AUTOTROPHICA (CHLOROPHYTA) GROWING IN PHOSPHORUS- AND NITROGEN-LIMITED CONTINUOUS CULTURES	MICROBIAL CONSTRUCTION OF SILICEOUS STALACTITES AT GEYSERS AND HOT SPRINGS: EXAMPLES FROM THE WHAKAREWAREWA GEOTHERMAL AREA, NORTH ISLAND, NEW ZEALAND	BIODIVERSITY INCREASES FUNCTIONAL AND COMPOSITIONAL RESISTANCE, BUT DECREASES RESILIENCE IN PHYTOPLANKTON COMMUNITIES	COMPARING OBSERVED CHANGES IN PARTICLE-SIZE SPECTRA WITH THOSE PREDICTED USING COAGULATION THEORY	`DIATOMS AND PH RECONSTRUCTION' (1990) REVISITED	THE USE OF NUTRIENT REDUCTION AND FOOD-WEB MANAGEMENT TO IMPROVE WATER QUALITY IN THE DEEP STRATIFYING WUPPER RESERVOIR, GERMANY	ULTRASTRUCTURAL CHARACTERIZATION OF THE LYTIC CYCLE OF AN INTRANUCLEAR VIRUS INFECTING THE DIATOM CHAETOCEROS CF. WIGHAMII(BACILLARIOPHYCEAE) FROM CHESAPEAKE BAY, USA	SEASONAL DEVELOPMENT OF ALGAL BIOMASS IN SNOW-COVERED FAST ICE AND THE UNDERLYING PLATELET LAYER IN THE WEDDELL SEA, ANTARCTICA	THE ORIGIN OF PARTICULATE ORGANIC MATTER AND THE DIET OF TILAPIA FROM AN ESTUARINE ECOSYSTEM SUBJECTED TO DOMESTIC WASTEWATER DISCHARGE: FATTY ACID ANALYSIS APPROACH	COASTAL DYNAMICS AND CULTURAL OCCUPATIONS ON CHOCTAWHATCHEE BAY, FLORIDA, USA	EFFECTS OF CELL MOTILITY AND MORPHOLOGY ON THE RHEOLOGY OF ALGAE SUSPENSIONS	VARIATIONS IN PHYTOPLANKTON ASSEMBLAGES IN DIFFERENT AQUACULTURE SYSTEMS IN COASTAL WATERS OF GOA	REGIONAL ASSESSMENT OF LONG-TERM HYPOLIMNETIC OXYGEN CHANGES IN ONTARIO (CANADA) SHIELD LAKES USING SUBFOSSIL CHIRONOMIDS	PRODUCTION AND NUTRIENT REMOVAL BY PERIPHYTON GROWN UNDER DIFFERENT LOADING RATES OF ANAEROBICALLY DIGESTED FLUSHED DAIRY MANURE	TEMPORAL AND SPATIAL-DISTRIBUTION OF THE HARMFUL DIATOMS CHAETOCEROS-CONCAVICORNIS AND CHAETOCEROS-CONVOLUTUS ALONG THE BRITISH-COLUMBIA COAST	IMPACT OF HYDROLOGY ON THE CHEMISTRY AND PHYTOPLANKTON DEVELOPMENT IN FLOODPLAIN LAKES ALONG THE LOWER RHINE AND MEUSE	COMPARISON OF PARTICLE PROCESSING BY TWO INTRODUCED SUSPENSION FEEDERS: SELECTION IN CREPIDULA FORNICATA AND CRASSOSTREA GIGAS	TRACE METALS CD, CO, CU, NI, AND ZN IN WATERS OF THE SUBANTARCTIC AND POLAR FRONTAL ZONES SOUTH OF TASMANIA DURING THE `SAZ-SENSE' PROJECT	REVIVAL CAPACITY OF DIATOMS IN BIVALVE PSEUDOFAECES AND FAECES	DIATOM-DERIVED OXYLIPINS INDUCE CELL DEATH IN SEA URCHIN EMBRYOS ACTIVATING CASPASE-8 AND CASPASE 3/7	A COMPARISON OF ALGAL, MACROINVERTEBRATE, AND FISH ASSEMBLAGE INDICES FOR ASSESSING LOW-LEVEL NUTRIENT ENRICHMENT IN WADEABLE OZARK STREAMS	RECENT PALEOLIMNOLOGY OF THREE LAKES IN THE FRASER RIVER BASIN (BC, CANADA): NO RESPONSE TO THE COLLAPSE OF SOCKEYE SALMON STOCKS FOLLOWING THE HELLS GATE LANDSLIDES	THE ROLE OF FAECAL MATERIAL IN THE PARTICULATE ORGANIC CARBON FLUX IN THE NORTHERN HUMBOLDT CURRENT, CHILE (23 DEGREES S), BEFORE AND DURING THE 1997-1998 EL NINO	SALINITY FLUCTUATIONS DURING THE HOLOCENE IN THE MAR CHIQUITA COASTAL LAGOON (BUENOS AIRES PROVINCE, ARGENTINA): A DIATOM-BASED QUANTITATIVE APPROXIMATION	MODELED BIOGEOCHEMICAL RESPONSES TO MESOSCALE EDDIES IN THE SOUTH CHINA SEA	HEME B QUOTAS ARE LOW IN SOUTHERN OCEAN PHYTOPLANKTON	ONTOGENETIC AND TEMPORAL SHIFTS IN THE DIET OF THE AMPHIPOD GAMMARUS FASCIATUS, IN THE OHIO RIVER	PCR-BASED DIVERSITY ESTIMATES OF ARTIFICIAL AND ENVIRONMENTAL 18S RRNA GENE LIBRARIES	A NEW APPROACH OF THE BIODIVERSITY: MORPHOLOGICAL PLASTICITY FOR A FRESHWATER DIATOM	THE SHIFT TO SMALLER ZOOPLANKTON IN LAKE VICTORIA CANNOT BE ATTRIBUTED TO THE `SARDINE' RASTRINEOBOLA ARGENTEA (CYPRINIDAE)
6	PHYTOPLANKTON RESPONSE TO HIGH SALINITY AND NUTRIENT LIMITATION IN THE EASTERN ADRIATIC MARINE LAKES	THE ECOLOGY OF ONE COSMOPOLITAN, ONE NEWLY INTRODUCED AND ONE OCCASIONALLY ADVECTED SPECIES FROM THE GENUS SKELETONEMA IN A HIGHLY STRUCTURED ECOSYSTEM, THE NORTHERN ADRIATIC	PHYSIOLOGICAL AND BIOCHEMICAL RESPONSE OF FRESHWATER CRYPTOMONADS (CRYPTOPHYCEAE) TO FE DEFICIENCY	SEA SURFACE TEMPERATURE CONTROL OF TAXON SPECIFIC PHYTOPLANKTON PRODUCTION ALONG AN OLIGOTROPHIC GRADIENT IN THE MEDITERRANEAN SEA	DIET OF THE INTERTIDAL CALLIANASSID SHRIMPS BIFFARIUS ARENOSUS AND TRYPEA AUSTRALIENSIS (DECAPODA : THALASSINIDEA) IN WESTERN PORT (SOUTHERN AUSTRALIA), DETERMINED WITH MULTIPLE STABLE-ISOTOPE ANALYSES	COMPARISON OF TOXICITY AND TRANSCRIPTOMIC PROFILES IN A DIATOM EXPOSED TO OIL, DISPERSANTS, DISPERSED OIL	BIOGENIC SILICA DISSOLUTION IN SEDIMENTS OF THE SOUTHERN OCEAN .2. KINETICS	SEASONAL AND GROWTH STAGE CHANGES IN LIPID AND FATTY ACID COMPOSITION IN THE MULTIGENERATION COPEPOD DREPANOPUS PECTINATUS FROM ILES KERGUELEN	YELLOWFIN TUNA (THUNNUS ALBACARES) AGGREGATIONS ALONG THE SHELF BREAK OFF SOUTH-EASTERN AUSTRALIA: LINKS BETWEEN INSHORE AND OFFSHORE PROCESSES	PHYTOPLANKTON PRODUCTION SYSTEMS IN A SHELLFISH HATCHERY: VARIATIONS OF THE BACTERIAL LOAD AND DIVERSITY OF VIBRIOS	BIOFILMS AND SIZE SORTING OF FINE SEDIMENT DURING EROSION IN INTERTIDAL SANDS	PROTISTAN BACTERIVORY IN AN OLIGOMESOTROPHIC LAKE: IMPORTANCE OF ATTACHED CILIATES AND FLAGELLATES	TOXICITY OF PSEUDO-NITZSCHIA POPULATIONS FROM BIZERTE LAGOON, TUNISIA, SOUTHWEST MEDITERRANEAN, AND FIRST REPORT OF DOMOIC ACID PRODUCTION BY P. BRASILIANA	THE PAGODROMA GROUP - A CENOZOIC RECORD OF THE EAST ANTARCTIC ICE SHEET IN THE NORTHERN PRINCE CHARLES MOUNTAINS	3T3 CELL MOTILITY AND MORPHOLOGY BEFORE, DURING, AND AFTER EXPOSURE TO EXTREMELY-LOW-FREQUENCY MAGNETIC-FIELDS	FIDELITY OF DEAD DIATOM ASSEMBLAGES IN ESTUARINE SEDIMENTS: HOW MUCH ENVIRONMENTAL INFORMATION IS PRESERVED?	NON-PHOTOCHEMICAL QUENCHING IN EPIPSAMMIC AND EPIPELIC MICROALGAL ASSEMBLAGES FROM TWO MARINE ECOSYSTEMS	THE EFFECTS OF THIN LAYERS ON THE VERTICAL DISTRIBUTION OF THE ROTIFER, BRACHIONUS PLICATILIS	AN ULTRASTRUCTURAL STUDY OF HYPNOZYGOTES OF ALEXANDRIUM SPECIES (DINOPHYCEAE)	INFLUENCE OF CELL-VOLUME ON THE GROWTH AND SIZE-REDUCTION OF MARINE AND ESTUARINE DIATOMS	A LATE MIOCENE METHANE-SEEP DEPOSIT BEARING METHANE-TRAPPING SILICA MINERALS AT JOETSU, CENTRAL JAPAN	LONG-TERM CHANGE IN THE PHENOLOGY OF SPRING PHYTOPLANKTON: SPECIES-SPECIFIC RESPONSES TO NUTRIENT ENRICHMENT AND CLIMATIC CHANGE	AGGREGATION IN THE MARINE ENVIRONMENT	WEIGHTED AVERAGING PARTIAL LEAST-SQUARES REGRESSION (WA-PLS) - AN IMPROVED METHOD FOR RECONSTRUCTING ENVIRONMENTAL VARIABLES FROM SPECIES ASSEMBLAGES	CHANGING PERSPECTIVES ON THE IMPORTANCE OF URBAN PHOSPHORUS INPUTS AS THE CAUSE OF NUTRIENT ENRICHMENT IN LOUGH NEAGH	COULD FORAMINIFERAL ZOOXANTHELLAE BE DERIVED FROM ENVIRONMENTAL POOLS CONTRIBUTED TO BY DIFFERENT COELENTERATE HOSTS	COMPARATIVE ANALYSIS OF SEA-ICE DIATOM SPECIES COMPOSITION IN THE SEAS OF RUSSIAN ARCTIC	SEDIMENT GEOCHEMICAL RECORDS OF EUTROPHICATION IN THE MESOHALINE CHESAPEAKE BAY	ESTIMATING VERTEBRATE, BENTHIC MACROINVERTEBRATE, AND DIATOM TAXA RICHNESS IN RAFTABLE PACIFIC NORTHWEST RIVERS FOR BIOASSESSMENT PURPOSES	EFFECT OF PH ON HEAT TOLERANCE OF HOT SPRING DIATOM ACHNANTHIDIUM EXIGUUM AARL D025-2 IN CULTIVATION	MEMBRANE VOLTAGE OF MARINE-PHYTOPLANKTON, MEASURED IN THE DIATOM COSCINODISCUS-RADIATUS	CHIRONOMID ASSEMBLAGES IN CORES FROM MULTIPLE WATER DEPTHS REFLECT OXYGEN-DRIVEN CHANGES IN A DEEP FRENCH LAKE OVER THE LAST 150 YEARS	METEOROLOGICAL FACTORS AFFECTING THE DIVERSITY OF AIRBORNE ALGAE IN AN URBAN ATMOSPHERE	PHYTOPLANKTON PHOTOSYNTHESIS AND GROWTH IN CONTRASTING REGIONS OF MANUKAU HARBOR, NEW-ZEALAND	EFFECTS OF WEIR CONSTRUCTION ON PHYTOPLANKTON ASSEMBLAGES AND WATER QUALITY IN A LARGE RIVER SYSTEM	WHAT MAKES DIATOMS ATTRACTIVE FOR SUSPENSIVORES? THE ORGANIC CASING AND ASSOCIATED ORGANIC MOLECULES OF COSCINODISCUS PERFORATUS ARE QUALITY CUES FOR THE BIVALVE PECTEN MAXIMUS	SPRING DEVELOPMENT OF PHYTOPLANKTON BIOMASS AND COMPOSITION IN MAJOR WATER MASSES OF THE ATLANTIC SECTOR OF THE SOUTHERN OCEAN	SATELLITE REMOTE SENSING REVEALS A POSITIVE IMPACT OF LIVING OYSTER REEFS ON MICROALGAL BIOFILM DEVELOPMENT	ANTIOXIDANT CAPACITY AND IMMUNOMODULATORY EFFECTS OF A CHRYSOLAMINARIN-ENRICHED EXTRACT IN SENEGALESE SOLE	WINTER VERSUS SUMMER BLOOMING OF PHYTOPLANKTON IN A SHALLOW LAKE: EFFECT OF HYPERTROPHIC CONDITIONS	HAVE NON-INDIGENOUS PLANKTONIC SPECIES BEEN INTRODUCED VIA BALLAST WATERS IN TWO NORTH AFRICAN PORTS (LA GOULETTE AND BIZERTE, TUNISIA)?	SEASONAL CONTRIBUTIONS OF PHYTOPLANKTON AND FECAL PELLETS TO THE ORGANIC CARBON SINKING FLUX IN THE NORTH WATER (NORTHERN BAFFIN BAY)	EFFECT OF PHYSICO-CHEMICAL REGIMES AND TROPICAL CYCLONES ON SEASONAL DISTRIBUTION OF CHLOROPHYLL-A IN THE CHILIKA LAGOON, EAST COAST OF INDIA	COMMUNITY DIFFERENTIATION AND POPULATION ENRICHMENT OF SARGASSO SEA BACTERIOPLANKTON IN THE EUPHOTIC ZONE OF A MESOSCALE MODE-WATER EDDY	NUTRIENT AND CARBON PARAMETERS DURING THE SOUTHERN OCEAN IRON EXPERIMENT (SOFEX)	OBSERVATIONS ON THE FEEDING ECOLOGY OF ESTUARINE NEMATODES	GENETIC DIVERSITY OF MICROBIAL EUKARYOTES IN ANOXIC SEDIMENT AROUND FUMAROLES ON A SUBMARINE CALDERA FLOOR BASED ON THE SMALL-SUBUNIT RDNA PHYLOGENY	THE EFFECT OF BENZALKONIUM CHLORIDE CONCENTRATION ON NINE SPECIES OF MARINE DIATOM	RESPONSE OF SUBFOSSIL CLADOCERA IN GERZENSEE (SWISS PLATEAU) TO EARLY LATE GLACIAL ENVIRONMENTAL CHANGE
7	THE PHYTOPLANKTON OF VENICE LAGOON. 1. NORTHERN AND SOUTHERN BASINS (APRIL 1988 MARCH 1989)	EFFECTS OF TEMPERATURE AND IRRADIANCE ON GROWTH OF STRAINS BELONGING TO SEVEN SKELETONEMA SPECIES ISOLATED FROM DOKAI BAY, SOUTHERN JAPAN	VALIDATION OF ECOLOGICAL STATUS CONCEPTS IN UK RIVERS USING HISTORIC DIATOM SAMPLES	ASSESSMENT OF SEASONAL VARIATION EFFECT ON PHYSICOCHEMICAL, BACTERIOLOGICAL AND ALGAL CHARACTERISTICS OF THE RIVER NILE WATER AT EL GHARBIA GOVERNORATE, EGYPT	SILICON ISOTOPE FRACTIONATION IN RICE AND CUCUMBER PLANTS OVER A LIFE CYCLE: LABORATORY STUDIES AT DIFFERENT EXTERNAL SILICON CONCENTRATIONS	ACCUMULATION AND BIODEGRADATION OF PHENANTHRENE AND FLUORANTHENE BY THE ALGAE ENRICHED FROM A MANGROVE AQUATIC ECOSYSTEM	EXPORT AND DISSOLUTION OF BIOGENIC SILICA IN THE YELLOW RIVER (HUANGHE) AND IMPLICATIONS FOR THE ESTUARINE ECOSYSTEM	FATTY-ACID DYNAMICS IN SEA SCALLOPS PLACOPECTEN-MAGELLANICUS (GMELIN, 1791) FROM GEORGES BANK, NOVA-SCOTIA	NEARSHORE CIRCULATION DURING UPWELLING INFERRED FROM THE DISTRIBUTION OF DISSOLVED CADMIUM OFF THE OREGON COAST	PERIODIC AMMONIUM PULSES: ARE THEY IMPORTANT FOR THE UPTAKE KINETICS OF ISOCHRYSIS GALBANA?	SPATIO-TEMPORAL VARIATIONS IN INTERTIDAL MUDFLAT ERODABILITY: MARENNES-OLERON BAY, WESTERN FRANCE	BACTERIVORY AND HERBIVORY - KEY ROLES OF PHAGOTROPHIC PROTISTS IN PELAGIC FOOD WEBS	GULF MENHADEN (BREVOORTIA PATRONUS): A POTENTIAL VECTOR OF DOMOIC ACID IN COASTAL LOUISIANA FOOD WEBS	LATE QUATERNARY ENVIRONMENTAL CHANGES IN HONG KONG	POSSIBLE MECHANISM FOR THE INFLUENCE OF WEAK MAGNETIC-FIELDS ON BIOLOGICAL-SYSTEMS	PALEOECOLOGICAL AND ENVIRONMENTAL HISTORY OF LAKE MARIUT, EGYPT, BY MEANS OF DIATOMS	PHOTOINACTIVATION, REPAIR AND THE MOTILITY-PHYSIOLOGY TRADE-OFF IN MICROPHYTOBENTHOS	DISTRIBUTION OF PHYTOPLANKTON GROUPS WITHIN THE DEEP CHLOROPHYLL MAXIMUM	ULTRASTRUCTURE OF THE MALE GAMETES FROM TWO CENTRIC DIATOMS, CHAETOCEROS LACINIOSUS AND COSCINODISCUS WAILESII (BACILLARIOPHYCEAE)	MICROZOOPLANKTON GRAZING IN THE CENTRAL EQUATORIAL PACIFIC DURING FEBRUARY AND AUGUST, 1992	CHARACTERIZATION OF PUSTULAR MATS AND RELATED RIVULARIA-RICH LAMINATIONS IN ONCOIDS FROM THE LAGUNA NEGRA LAKE (ARGENTINA)	RESPONSES OF THE DIATOM ASTERIONELLOPSIS GLACIALIS TO INCREASING SEA WATER CO2 CONCENTRATIONS AND TURBULENCE	ABUNDANCE, SIZE DISTRIBUTION AND BACTERIAL COLONIZATION OF TRANSPARENT EXOPOLYMERIC PARTICLES (TEP) DURING SPRING IN THE KATTEGAT	QUATERNARY SURFACE WATER TEMPERATURE ESTIMATIONS: NEW DIATOM TRANSFER FUNCTIONS FOR THE SOUTHERN OCEAN	MODELING THE RESPONSE OF PHYTOPLANKTON TO REDUCED EXTERNAL NUTRIENT LOAD IN A SUBTROPICAL CHINESE RESERVOIR USING DYRESM-CAEDYM	ENDOSYMBIOTIC DIATOMS FROM LARGER FORAMINIFERA COLLECTED IN PACIFIC HABITATS	PHYSICAL CONTROL OF CHLOROPHYLL A, POC, AND TPN DISTRIBUTIONS IN THE PACK ICE OF THE ROSS SEA, ANTARCTICA	MEASUREMENTS OF SEASONAL RATES AND ANNUAL BUDGETS OF ORGANIC-CARBON FLUXES IN AN ANTARCTIC COASTAL ENVIRONMENT AT SIGNY ISLAND, SOUTH ORKNEY ISLANDS, SUGGEST A BROAD BALANCE BETWEEN PRODUCTION AND DECOMPOSITION	EPILITHIC DIATOMS AS BIOLOGICAL WATER QUALITY INDICATORS-A STUDY IN THREE GEOGRAPHICALLY ISOLATED HILL STREAMS IN INDIA	AMMONIUM, NITRATE, AND UREA PLAY DIFFERENT ROLES FOR LIPID ACCUMULATION IN THE NERVONIC ACID-PRODUCING MICROALGAE MYCHONASTES AFER HSO-3-1	CAN THE ALGICIDAL MATERIAL CA-AMINOCLAY BE HARMFUL WHEN APPLIED TO A NATURAL ECOSYSTEM? AN ASSESSMENT USING MICROCOSMS	LONG-TERM LIMNOLOGICAL CHANGES IN SIX LAKES WITH DIFFERING HUMAN IMPACTS FROM A LIMESTONE REGION IN SOUTHWESTERN ONTARIO, CANADA	NEARSHORE BENTHIC BLOOMS OF FILAMENTOUS GREEN ALGAE IN LAKE BAIKAL	IRON BUDGET AND ITS CORRELATIONS WITH MACRONUTRIENTS IN THE INSHORE WATERS OF THE AEGEAN SEA	LONGITUDINAL DEVELOPMENT OF CHLOROPHYLL AND PHYTOPLANKTON ASSEMBLAGES IN A REGULATED LARGE RIVER (THE EBRO RIVER)	THE DIAGNOSIS OF DROWING BASED ON DIATOM STUDY AND IDENTIFICATION : INTEREST OF A TISSULAR EXTRACTION BY ENZYMATIC DIGESTION	ECOLOGY AND BIOGEOCHEMISTRY OF THE ANTARCTIC CIRCUMPOLAR CURRENT DURING AUSTRAL SPRING: A SUMMARY OF SOUTHERN OCEAN JGOFS CRUISE ANT X/6 OF RV POLARSTERN	OPTIMISATION OF THE TRADITIONAL PACIFIC CUPPED OYSTER (CRASSOSTREA GIGAS THUNBERG) CULTURE ON THE FRENCH ATLANTIC COASTLINE: AUTUMNAL FATTENING IN SEMI-CLOSED PONDS	WATER-SOLUBLE EXTRACTS OF THE DIATOM THALASSIOSIRA ROTULA INDUCE ABERRATIONS IN EMBRYONIC TUBULIN ORGANISATION OF THE SEA URCHIN PARACENTROTUS LIVIDUS	INTER-ANNUAL ABUNDANCE VARIATION IN SOME GENERA OF DIATOM AND ZOOPLANKTON IN A MANGROVE ECOSYSTEM	INFERRING SOCKEYE SALMON (ONCORHYNCHUS NERKA) POPULATION DYNAMICS AND WATER QUALITY CHANGES IN A STAINED NURSERY LAKE OVER THE PAST SIMILAR TO 500 YEARS	CARBON EXPORT AND TRANSFER TO DEPTH ACROSS THE SOUTHERN OCEAN GREAT CALCITE BELT	EFFECT OF SALT-MARSH INUNDATION ON ESTUARINE PARTICULATE ORGANIC-MATTER CHARACTERISTICS	THE LEEUWIN CURRENT AND ITS EDDIES: AN INTRODUCTORY OVERVIEW	ADAPTIVE STRATEGIES BY SOUTHERN OCEAN PHYTOPLANKTON TO LESSEN IRON LIMITATION: UPTAKE OF ORGANICALLY COMPLEXED IRON AND REDUCED CELLULAR IRON REQUIREMENTS	GUT MICROFLORA OF 2 SALT-MARSH DETRITIVORE THALASSINID PRAWNS, UPOGEBIA-AFRICANA AND CALLIANASSA-KRAUSSI	DIVERSITY ANALYSIS OF PROTISTAN MICROPLANKTON IN SAGAMI BAY BY 18S RRNA GENE CLONE ANALYSIS USING NEWLY DESIGNED PCR PRIMERS	SHIFTS IN HERBICIDE TOLERANCE IN PADDY FIELD PERIPHYTON FOLLOWING HERBICIDE APPLICATION	ZOOPLANKTON ABUNDANCE IN THE PELAGIC REGION OF LAKE KASUMIGAURA (JAPAN): MONTHLY DATA SINCE 1980
8	TEMPORAL IMPACTS OF A SMALL HYDROPOWER PLANT ON BENTHIC ALGAL COMMUNITY	DIVERSITY AND SEASONAL OCCURRENCE OF SKELETONEMA (BACILLARIOPHYTA) SPECIES IN XIAMEN HARBOUR AND SURROUNDING SEAS, CHINA	COMPARISON OF EXTRACELLULAR ENZYME ACTIVITIES AND COMMUNITY COMPOSITION OF ATTACHED AND FREE-LIVING BACTERIA IN POROUS MEDIUM COLUMNS	SELENIUM IN PLANKTON FROM THE NORTHWESTERN MEDITERRANEAN SEA	DIET-TISSUE STABLE ISOTOPIC FRACTIONATION OF TROPICAL SEA CUCUMBER, HOLOTHURIA SCABRA	RELATIVE PHYTOPLANKTON GROWTH RESPONSES TO PHYSICALLY AND CHEMICALLY DISPERSED SOUTH LOUISIANA SWEET CRUDE OIL	PHYTOLITH CARBON SEQUESTRATION IN GLOBAL TERRESTRIAL BIOMES	STEROLS OF 14 SPECIES OF MARINE DIATOMS (BACILLARIOPHYTA)	HORIZONTAL TRANSPORT AND THE DISTRIBUTION OF NUTRIENTS IN THE COASTAL TRANSITION ZONE OFF NORTHERN CALIFORNIA - EFFECTS ON PRIMARY PRODUCTION, PHYTOPLANKTON BIOMASS AND SPECIES COMPOSITION	EVALUATION OF THE DARK-MEDIUM OBJECTIVE LENS IN COUNTING ASBESTOS FIBERS BY PHASE-CONTRAST MICROSCOPY	ERODIBILITY OF A MIXED MUDFLAT DOMINATED BY MICROPHYTOBENTHOS AND CERASTODERMA EDULE, EAST FRISIAN WADDEN SEA, GERMANY	PATTERNS OF PLANKTON COMMUNITIES IN SUBTROPICAL WATERS OFF THE CANARY ISLANDS DURING THE LATE WINTER BLOOM	DETECTION OF DOMOIC ACID, THE AMNESIC SHELLFISH TOXIN, IN THE DIGESTIVE GLAND OF ELEDONE CIRRHOSA AND E-MOSCHATA (CEPHALOPODA, OCTOPODA) FROM THE PORTUGUESE COAST	STRATIGRAPHY OF A SITE WITH EEMIAN INTERGLACIAL DEPOSITS IN NORTH ESTONIA (JUMINDA PENINSULA)	CLARIFICATION AND APPLICATION OF AN ION PARAMETRIC RESONANCE MODEL FOR MAGNETIC-FIELD INTERACTIONS WITH BIOLOGICAL-SYSTEMS	CHANGES IN ALGAL ASSEMBLAGES ALONG OBSERVED AND EXPERIMENTAL PHOSPHORUS GRADIENTS IN A SUBTROPICAL WETLAND, USA	PHOTOSYNTHETIC ACTIVITY, PHOTOPROTECTION AND PHOTOINHIBITION IN INTERTIDAL MICROPHYTOBENTHOS AS STUDIED IN SITU USING VARIABLE CHLOROPHYLL FLUORESCENCE	VERTICAL DISTRIBUTIONS OF COCCOLITHOPHORES, PIC, POC, BIOGENIC SILICA, AND CHLOROPHYLL A THROUGHOUT THE GLOBAL OCEAN	ULTRASTRUCTURAL ANALYSIS OF SILICEOUS CELL WALL REGENERATION IN THE STRAMENOPILE TRIPARMA LAEVIS (PARMALES, BOLIDOPHYCEAE)	PHYTOPLANKTON GROWTH AND HERBIVORY IN THE SUB-ARCTIC PACIFIC - A CHEMOTAXONOMIC ANALYSIS	PHOTOTROPHIC MICROORGANISMS OF THE PAMUKKALE TRAVERTINE, TURKEY: THEIR DISTRIBUTION AND INFLUENCE ON TRAVERTINE DEPOSITION	A QUANTITATIVE FRAMEWORK FOR ANALYSIS OF REGIME SHIFTS IN A GALAPAGOS COASTAL LAGOON	QUANTIFYING INTERSPECIFIC COAGULATION EFFICIENCY OF PHYTOPLANKTON	DIATOM-BASED WATER CHEMISTRY RECONSTRUCTIONS FROM NORTHERN SWEDEN: A COMPARISON OF RECONSTRUCTION TECHNIQUES	PALEOLIMNOLOGY OF A FRESHWATER ESTUARY TO INFORM AREA OF CONCERN NUTRIENT DELISTING EFFORTS	ISOLATION AND CHARACTERIZATION OF A NEW SINGLE-STRANDED DNA VIRUS INFECTING THE COSMOPOLITAN MARINE DIATOM CHAETOCEROS DEHILIS	DMSP AND DMS CYCLING WITHIN ANTARCTIC SEA ICE DURING THE WINTER-SPRING TRANSITION	DISTRIBUTION AND LABILITY OF LAND-DERIVED ORGANIC MATTER IN THE SURFACE SEDIMENTS OF THE RHONE PRODELTA AND THE ADJACENT SHELF (MEDITERRANEAN SEA, FRANCE): A MULTI PROXY STUDY	CHANGES IN THE CHEMISTRY AND BIOTA OF LAKE CAREY: A LARGE SALT LAKE IMPACTED BY HYPERSALINE DISCHARGE FROM MINING OPERATIONS IN WESTERN AUSTRALIA	AMMONIUM, NITRATE, AND UREA PLAY DIFFERENT ROLES FOR LIPID ACCUMULATION IN THE NERVONIC ACID-PRODUCING MICROALGAE MYCHONASTES AFER HSO-3-1	ESTABLISHMENT AND CONVERGENCE OF PHOTOSYNTHETIC MICROBIAL BIOMATS IN SHALLOW UNIT PROCESS OPEN-WATER WETLANDS	GEOCHEMICAL AND BIOLOGICAL CONSEQUENCES OF GROUNDWATER AUGMENTATION IN LAKES OF WEST-CENTRAL FLORIDA (USA)	BENTHIC ALGAL POPULATIONS RESPOND TO ALUMINUM, ACID, AND ALUMINUM-ACID MIXTURES IN ARTIFICIAL STREAMS	PHYTOPLANKTON DYNAMICS AND CYANOBACTERIAL DOMINANCE IN MURCHISON BAY OF LAKE VICTORIA (UGANDA) IN RELATION TO ENVIRONMENTAL CONDITIONS	FLOOD FREQUENCY VARIABILITY DURING THE PAST 80 YEARS IN THE SLAVE RIVER DELTA, NWT, AS DETERMINED FROM MULTI-PROXY PALEOLIMNOLOGICAL ANALYSIS	CELL SIZE-BASED, PASSIVE SELECTION OF THE BLUE DIATOM HASLEA OSTREARIA BY THE OYSTER CRASSOSTREA GIGAS	MICROBIAL COMMUNITY COMPOSITION AND GROWTH DYNAMICS IN THE ANTARCTIC POLAR FRONT AND SEASONAL ICE ZONE DURING LATE SPRING 1997	FEEDING RATE OF THE OYSTER CRASSOSTREA GIGAS IN A NATURAL PLANKTONIC COMMUNITY OF THE MEDITERRANEAN THAU LAGOON	TEMPERATURE DIFFERENTIALLY AFFECTS THE PERSISTENCE OF POLYUNSATURATED ALDEHYDES IN SEAWATER	DIATOMS AND BIOMONITORING: SHOULD CELL SIZE BE ACCOUNTED FOR?	CAVEATS ON THE USE OF PALEOLIMNOLOGY TO INFER PACIFIC SALMON RETURNS	INFLUENCE OF MUSSEL CULTURE ON THE VERTICAL EXPORT OF PHYTOPLANKTON CARBON IN A COASTAL UPWELLING EMBAYMENT (RIA DE VIGO, NW IBERIA)	ENVIRONMENTAL VARIABILITY AND PHYTOPLANKTON DYNAMICS IN A SOUTH AUSTRALIAN INVERSE ESTUARY	ALGAL TURF SCRUBBER (ATS) FLOWAYS ON THE GREAT WICOMICO RIVER, CHESAPEAKE BAY: PRODUCTIVITY, ALGAL COMMUNITY STRUCTURE, SUBSTRATE AND CHEMISTRY	GROWTH STIMULATION AND INHIBITION OF NATURAL PHYTOPLANKTON COMMUNITIES BY MODEL ORGANIC LIGANDS IN THE WESTERN SUBARCTIC PACIFIC	DIET OF SARDINE (SARDINOPS SAGAX) IN THE NORTHERN HUMBOLDT CURRENT SYSTEM AND COMPARISON WITH THE DIETS OF CLUPEOIDS IN THIS AND OTHER EASTERN BOUNDARY UPWELLING SYSTEMS	A METABARCODING FRAMEWORK FOR FACILITATED SURVEY OF ENDOLITHIC PHOTOTROPHS WITH TUFA	PHYTOPLANKTON DYNAMICS IN A COASTAL SALINE LAKE (SE-PORTUGAL)	SEASONALITY, SUBSTRATE PREFERENCE AND ATTACHMENT SITES OF EPIZOIC DIATOMS ON CLADOCERAN ZOOPLANKTON
9	ZOOPLANKTON DISTRIBUTION IN A MARINE PROTECTED AREA: THE BERLENGAS NATURAL RESERVE (WESTERN COAST OF PORTUGAL)	UPTAKE OF DIATOMS IN BALTIC SEA MACROZOOBENTHOS DURING SHORT-TERM EXPOSURE TO SEVERE AND MODERATE HYPOXIA	CHANGES IN WATER QUALITY AND PLANKTON OF KINGSTON HARBOUR, JAMAICA, AFTER 20 YEARS OF CONTINUED EUTROPHICATION	DETERMINATION OF MICROPHYTOBENTHIC BIOMASS USING PULSE-AMPLITUDE MODULATED MINIMUM FLUORESCENCE	CAN DELTA N-15 AND DELTA C-13 STABLE ISOTOPES AND FATTY ACID SIGNATURES INDICATE CHANGES IN PHYTOBENTHOS COMPOSITION ON AN ARTIFICIAL SUBSTRATE?	ALLELOPATHIC EFFECTS OF ULVA PERTUSA, CORALLINA PILULIFERA AND SARGASSUM THUNBERGII ON THE GROWTH OF THE DINOFLAGELLATES HETEROSIGMA AKASHIWO AND ALEXANDRIUM TAMARENSE	SILICON DYNAMICS IN THE ODER ESTUARY, BALTIC SEA	EFFECTS OF CADMIUM AND NITROGEN ON LIPID COMPOSITION OF CHLORELLA VULGARIS (TREBOUXIOPHYCEAE, CHLOROPHYTA)	COASTAL IRON AND NITRATE DISTRIBUTIONS DURING THE SPRING AND SUMMER UPWELLING SEASON IN THE CENTRAL CALIFORNIA CURRENT UPWELLING REGIME	GENETIC DIVERSITY WITHIN AND GENETIC DIFFERENTIATION BETWEEN BLOOMS OF A MICROALGAL SPECIES	ROLE OF PHYSICAL AND BIOLOGICAL PROCESSES IN SEDIMENT DYNAMICS OF A TIDAL FLAT IN WESTERSCHELDE ESTUARY, SW NETHERLANDS	SEASONAL VARIATIONS IN THE DYNAMICS OF MICROBIAL PLANKTON COMMUNITIES: FIRST ESTIMATES FROM EXPERIMENTS IN THE GULF OF TRIESTE, NORTHERN ADRIATIC SEA	A REVIEW OF SHELLFISH PHYCOTOXIN PROFILE AND TOXIC PHYTOPLANKTON SPECIES ALONG CROATIAN COAST OF THE ADRIATIC SEA	STRATIGRAPHY OF THE PLIOCENE SORSDAL FORMATION, MARINE PLAIN, VESTFOLD HILLS, EAST ANTARCTICA	GROWTH AND PHYSIOLOGY OF CARCINUS-MAENAS (DECAPODA, PORTUNIDAE) LARVAE IN THE FIELD AND IN LABORATORY EXPERIMENTS	SUBSTRATE-DEPENDENT DIFFERENCES BETWEEN THE STRUCTURES OF EPIPHYTIC AND EPILITHIC DIATOM ASSEMBLAGES OFF THE SOUTHWESTERN COAST OF THE GULF OF CALIFORNIA	EFFECTS OF TWO MOTILITY INHIBITORS ON THE PHOTOSYNTHETIC ACTIVITY OF THE DIATOMS CYLINDROTHECA CLOSTERIUM AND PLEUROSIGMA ANGULATUM	TRANSITIONS BETWEEN AULACOSEIRA AND ANABAENA DOMINANCE IN A TURBID RIVER WEIR POOL	PROVENANCE AND AGE OF BACTERIA-LIKE STRUCTURES ON MID-PALAEOZOIC PLANT FOSSILS	GROWTH AND BIOLUMINESCENCE OF NOCTILUCA SCINTILLANS ON VARYING ALGAL DIETS	UNRAVELLING THE MICROBIAL ROLE IN OOID FORMATION - RESULTS OF AN IN SITU EXPERIMENT IN MODERN FRESHWATER LAKE GENEVA IN SWITZERLAND	LONG-TERM ACCLIMATION TO ELEVATED PCO(2) ALTERS CARBON METABOLISM AND REDUCES GROWTH IN THE ANTARCTIC DIATOM NITZSCHIA LECOINTEI	TRANSPARENT EXOPOLYMER PARTICLES (TEP) AND COOMASSIE STAINABLE PARTICLES (CSP): DIFFERENCES BETWEEN THEIR ORIGIN AND VERTICAL DISTRIBUTIONS IN THE OCEAN	STATISTICAL MODELING OF SOUTHERN OCEAN MARINE DIATOM PROXY AND WINTER SEA ICE DATA: MODEL COMPARISON AND DEVELOPMENTS	THE INFLUENCE OF FLUSHING ON NUTRIENT DYNAMICS, COMPOSITION AND DENSITIES OF ALGAE AND TRANSPARENCY IN VELUWEMEER, THE NETHERLANDS	ALGAL SYMBIOSIS IN LARGER FORAMINIFERA	PIGMENTS IN SEDIMENTS BENEATH RECENTLY COLLAPSED ICE SHELVES: THE CASE OF LARSEN A AND B SHELVES, ANTARCTIC PENINSULA	ORIGIN AND TRANSPORT OF ORGANIC MATTER ACROSS THE SEINE ESTUARY: FATTY ACID AND STEROL VARIATIONS	ORGANIC PHOSPHATE IN UK RIVERS AND ITS RELEVANCE TO ALGAL AND BRYOPHYTE SURVEYS	CRYOPRESERVATION OF THE MICROALGAE CHAETOCEROS CALCITRANS (PAULSEN): ANALYSIS OF THE EFFECT OF DMSO TEMPERATURE AND LIGHT REGIME DURING DIFFERENT EQUILIBRIUM PERIODS	SPECTRAL CHARACTERIZATION OF DIDYMOSPHENIA GEMINATA UNDER LABORATORY CONDITIONS: BASES FOR A MONITORING AND EARLY WARNING SYSTEM IN RIVER SYSTEMS OF SOUTH CENTRAL CHILE	ALTERNATE TRAJECTORIES IN HISTORIC TROPHIC CHANGE FROM TWO LAKES IN THE SAME CATCHMENT, HUAYANG BASIN, MIDDLE REACH OF YANGTZE RIVER, CHINA	GENOTOXICITY OF DISINFECTION BY-PRODUCTS (DBPS) UPON CHLORINATION OF NINE DIFFERENT FRESHWATER ALGAL SPECIES AT VARIABLE REACTION TIME	SPATIAL VARIABILITY IN ORGANIC MATERIAL SINKING EXPORT IN THE HUDSON BAY SYSTEM, CANADA, DURING FALL	LATE HOLOCENE HISTORY OF THE FLOODPLAIN LAKES OF THE CAUCA RIVER, COLOMBIA	TROPHIC DYNAMICS OF MACROINVERTEBRATE COMMUNITIES OF A SUBTROPICAL RIVER IN CHINA	ECOLOGY AND BIOGEOCHEMISTRY IN THE ATLANTIC SECTOR OF THE SOUTHERN OCEAN DURING AUSTRAL SPRING: THE FIRST JGOFS EXPEDITION ABOARD RV `POLARSTERN'	AQUACULTURE POTENTIAL OF THE SUMINOE OYSTER (CRASSOSTREA ARIAKENSIS FUGITA 1913)	INHIBITION OF MARINE BIOFOULING BY BACTERIAL QUORUM SENSING INHIBITORS	THE RESPONSE OF MICROZOOPLANKTON (20-200 MU M) TO COASTAL UPWELLING AND SUMMER STRATIFICATION IN THE SOUTHEASTERN ARABIAN SEA	THE INFLUENCE OF FLUSHING RATES, TERRESTRIAL INPUT AND LOW SALMON ESCAPEMENT DENSITIES ON PALEOLIMNOLOGICAL RECONSTRUCTIONS OF SOCKEYE SALMON (ONCORHYNCHUS NERKA) NUTRIENT DYNAMICS IN ALASKA AND BRITISH COLUMBIA	BIOGEOCHEMICAL RESPONSES TO LATE-WINTER STORMS IN THE SARGASSO SEA, III-ESTIMATES OF EXPORT PRODUCTION USING TH-234:U-238 DISEQUILIBRIA AND SEDIMENT TRAPS	INFLUENCE OF CHANGES IN SALINITY AND LIGHT INTENSITY ON GROWTH OF PHYTOPLANKTON COMMUNITIES FROM THE SCHELDE RIVER AND ESTUARY (BELGIUM/THE-NETHERLANDS)	ELEVATED BIOMASS OF MESOZOOPLANKTON AND ENHANCED FECAL PELLET FLUX IN CYCLONIC AND MODE-WATER EDDIES IN THE SARGASSO SEA	EFFECT OF AGING TIME ON THE AVAILABILITY OF FRESHLY PRECIPITATED FERRIC HYDROXIDE TO COASTAL MARINE DIATOMS	THE FEEDING ECOLOGY OF APHANIUS FASCIATUS (VALENCIENNES, 1821) IN THE LAGOONAL SYSTEM OF MESSOLONGI (WESTERN GREECE)	COMPOSITION AND TEMPORAL VARIABILITY OF PICOEUKARYOTE COMMUNITIES AT A COASTAL SITE OF THE ENGLISH CHANNEL FROM 18S RDNA SEQUENCES	PHYTOPLANKTON DYNAMICS AND RED TIDES (1987-1997) IN THE BULGARIAN BLACK SEA	EPIZOANS ON A TROPICAL FRESHWATER CRUSTACEAN ASSEMBLAGE
10	SEASONAL VARIATIONS IN THE PHYTOPLANKTON AND NUTRIENT DYNAMICS IN THE NERITIC WATER OF BUYUKCEKMECE BAY, SEA OF MARMARA	SPECIES DIVERSITY OF THE GENUS SKELETONEMA (BACILLARIOPHYCEAE) IN THE INDUSTRIAL HARBOR DOKAI BAY, JAPAN	FEEDING SPECTRA OF ARCTODIAPTOMUS SALINUS (CALANOIDA, COPEPODA) USING FATTY ACID TROPHIC MARKERS IN SESTON FOOD IN TWO SALT LAKES IN SOUTH SIBERIA (KHAKASIA, RUSSIA)	SELENIUM SPECIATION IN SUBANTARCTIC AND SUBTROPICAL WATERS EAST OF NEW ZEALAND: TRENDS AND TEMPORAL VARIATIONS	RECONSTRUCTION OF THE BIOGEOCHEMISTRY AND ECOLOGY OF PHOTOAUTOTROPHS BASED ON THE NITROGEN AND CARBON ISOTOPIC COMPOSITIONS OF VANADYL PORPHYRINS FROM MIOCENE SILICEOUS SEDIMENTS	PHOTOINDUCED TOXICITY SINGLE AND BINARY MIXTURES OF FOUR POLYCYCLIC AROMATIC HYDROCARBONS TO THE MARINE DIATOM SKELETONEMA COSTATUM	DIAGENETIC ALUMINUM UPTAKE INTO DIATOM FRUSTULES AND THE PRESERVATION OF DIATOM-BOUND ORGANIC NITROGEN	DIFFERENTIAL RESPONSE OF FATTY ACID COMPOSITION IN THE DIFFERENT LIPID CLASSES FROM PARTICULATE MATTER IN A HIGH ARCTIC FJORD (KONGSFJORDEN, SVALBARD)	BRITISH COLUMBIAN CONTINENTAL SHELF AS A SOURCE OF DISSOLVED IRON TO THE SUBARCTIC NORTHEAST PACIFIC OCEAN	STRUCTURE OF PERIPHYTIC COMMUNITY ON ARTIFICIAL SUBSTRATA: INFLUENCE OF DEPTH, SLIDE ORIENTATION AND COLONIZATION TIME IN KARSTIC LAKE VISOVACKO, CROATIA	THE EFFECT OF GEOMORPHOLOGICAL STRUCTURES ON POTENTIAL BIOSTABILISATION BY MICROPHYTOBENTHOS ON INTERTIDAL MUDFLATS	TEMPORAL DYNAMICS OF CARBON FLOW THROUGH THE MICROBIAL PLANKTON COMMUNITY IN A COASTAL UPWELLING SYSTEM OFF NORTHERN BAJA CALIFORNIA, MEXICO	GENE EXPRESSION PROFILES IN ZEBRAFISH BRAIN AFTER ACUTE EXPOSURE TO DOMOIC ACID AT SYMPTOMATIC AND ASYMPTOMATIC DOSES	MAGNETOBLOSTRATIGRAPHIC CHRONOLOGY AND PALAEOENVIRONMENTAL HISTORY OF CENOZOIC SEQUENCES FROM ODP SITES 1165 AND 1166, PRYDZ BAY, ANTARCTICA	INFLUENCE OF COMBINED DC AND AC MAGNETIC FIELDS ON RAT BEHAVIOR	CONSISTENT PATTERNS IN DIATOM ASSEMBLAGES AND DIVERSITY MEASURES ACROSS WATER-DEPTH GRADIENTS FROM EIGHT BOREAL LAKES FROM NORTH-WESTERN ONTARIO (CANADA)	PHOTOPHYSIOLOGICAL RESPONSES OF FRAGILARIOPSIS CYLINDRUS (BACILLARIOPHYCEAE) TO NITROGEN DEPLETION AT TWO TEMPERATURES	DISTRIBUTION AND CHROMATIC ADAPTATION OF PHYTOPLANKTON WITHIN A SHELF SEA THERMOCLINE	NANOSTRUCTURE OF THE DIATOM FRUSTULE AS REVEALED BY ATOMIC FORCE AND SCANNING ELECTRON MICROSCOPY	THE CHLOROPHYLL-LABELING METHOD - MEASURING SPECIFIC RATES OF CHLOROPHYLL-A SYNTHESIS IN CULTURES AND IN THE OPEN OCEAN	IN SITU DYNAMICS OF O-2, PH, LIGHT, AND PHOTOSYNTHESIS IN IKAITE TUFA COLUMNS (IKKA FJORD, GREENLAND)-A UNIQUE MICROBIAL HABITAT	BIOGEOCHEMICAL RESPONSES OF TWO ALPINE LAKES TO CLIMATE CHANGE AND ATMOSPHERIC DEPOSITION, JASPER AND BANFF NATIONAL PARKS, CANADIAN ROCKY MOUNTAINS	SEASONAL SIZE SPECTRA OF TRANSPARENT EXOPOLYMERIC PARTICLES (TEP) IN A COASTAL SEA AND COMPARISON WITH THOSE PREDICTED USING COAGULATION THEORY	A DIATOM-TOTAL PHOSPHORUS TRANSFER FUNCTION FOR FRESHWATER LAKES IN SOUTHEASTERN FINLAND, INCLUDING CROSS-VALIDATION WITH INDEPENDENT TEST LAKES	`GLOBAL CHANGE' IMPACT OF INTER-ANNUAL VARIATION IN WATER DISCHARGE AS A DRIVING FACTOR TO DREDGING AND SPOIL DISPOSAL IN THE RIVER RHINE SYSTEM AND OF TURBIDITY IN THE WADDEN SEA	HERBICIDES IN THE ENVIRONMENT ALTER INFECTION DYNAMICS IN A MICROBIAL HOST-PARASITE SYSTEM	RELATIONSHIPS LINKING PRIMARY PRODUCTION, SEA ICE MELTING, AND BIOGENIC AEROSOL IN THE ARCTIC	ACYCLIC LIPIDS IN AMAZON SHELF WATERS	QUALITY OF SUSPENDED FINE PARTICULATE MATTER IN THE LITTLE TENNESSEE RIVER	CRYOPRESERVATION OF MARINE DIATOM ALGAE BY ENCAPSULATION-VITRIFICATION	SEASONAL DISTRIBUTION OF ORGANIC MATTER AND COPPER UNDER STRATIFIED CONDITIONS IN A KARSTIC, MARINE, SULFIDE RICH ENVIRONMENT (ROGOZNICA LAKE, CROATIA)	DIATOM RESPONSES TO 20TH CENTURY CLIMATE-RELATED ENVIRONMENTAL CHANGES IN HIGH-ELEVATION MOUNTAIN LAKES OF THE NORTHERN CANADIAN CORDILLERA	PHYTOPLANKTON OF TURLOUGHS (SEASONAL KARSTIC IRISH LAKES)	POPULATION STRUCTURE AND ABUNDANCE OF PHYTOPLANKTON IN THREE BAYS ON THE EASTERN ADRIATIC COAST: SIBENIK BAY, KASTELA BAY AND MALI STON BAY	THE ROLE OF FLOODING ON INTER-ANNUAL AND SEASONAL VARIABILITY OF LAKE WATER CHEMISTRY, PHYTOPLANKTON DIATOM COMMUNITIES AND MACROPHYTE BIOMASS IN THE SLAVE RIVER DELTA (NORTHWEST TERRITORIES, CANADA)	PHITOMICROBENTHOS OF THE KLODZKA VALLEY RIVERS	PRIMARY PRODUCTION ACROSS THE SCOTIA SEA IN RELATION TO THE PHYSICO-CHEMICAL ENVIRONMENT	IMPACT OF THE OYSTER CRASSOSTREA GIGAS ON A MICROBIAL COMMUNITY IN ATLANTIC COASTAL PONDS NEAR LA ROCHELLE	REGULATION OF FATTY ACID PRODUCTION AND RELEASE IN BENTHIC ALGAE: COULD PARALLEL ALLELOPATHY BE EXPLAINED WITH PLANT DEFENCE THEORIES?	PINK SALMON INDUCE A TROPHIC CASCADE IN PLANKTON POPULATIONS IN THE SOUTHERN BERING SEA AND AROUND THE ALEUTIAN ISLANDS	SEDIMENTARY DIATOM ASSEMBLAGES IN THE NORTHERN PART OF LAKE TANGANYIKA	EXPORT FLUXES IN A NATURALLY IRON-FERTILIZED AREA OF THE SOUTHERN OCEAN - PART 1: SEASONAL DYNAMICS OF PARTICULATE ORGANIC CARBON EXPORT FROM A MOORED SEDIMENT TRAP	ENVIRONMENTAL INFLUENCES ON THE QUALITATIVE AND QUANTITATIVE COMPOSITION OF PHYTOPLANKTON AND ZOOPLANKTON IN NORTH AFRICAN COASTAL LAGOONS	EFFECTS OF COLD EDDY ON PHYTOPLANKTON PRODUCTION AND ASSEMBLAGES IN LUZON STRAIT BORDERING THE SOUTH CHINA SEA	CHARACTERIZATION OF FERREDOXIN AND FLAVODOXIN AS MARKERS OF IRON LIMITATION IN MARINE PHYTOPLANKTON	FIELD OBSERVATIONS OF MOULT CYCLE, FEEDING BEHAVIOUR, AND DIET OF SMALL JUVENILE TIGER PRAWNS PENAEUS SEMISULCATUS IN THE EMBLEY RIVER, AUSTRALIA	DETECTION AND IDENTIFICATION OF FLAVOBACTERIUM PSYCHROPHILUM FROM GILL WASHINGS AND BENTHIC DIATOMS BY PCR-BASED SEQUENCING ANALYSIS	PARTIAL CHARACTERISATION OF EXOPOLYSACCHARIDES EXUDATED BY PLANKTONIC DIATOMS MAINTAINED IN BATCH CULTURES	THE ZOOPLANKTON OF ZEEKOEVLEI AND PRINCESS-VLEI (WESTERN CAPE) - A PRELIMINARY ASSESSMENT
11	VERTICAL FLUX OF PARTICULATE MATTER IN ALFONSO BASIN, LA PAZ BAY, DURING 2002	SPECIES OF THE PLANKTONIC DIATOM GENUS SKELETONEMA (BACILLARIOPHYTA) FROM THE MEXICAN PACIFIC OCEAN	BACTERIA IN THE SEA-ICE ZONE BETWEEN ELEPHANT-ISLAND AND THE SOUTH-ORKNEYS DURING THE POLISH SEA-ICE ZONE EXPEDITION, (DECEMBER 1988 TO JANUARY 1989)	ECOLOGICAL REQUIREMENTS OF OSTRACODA (CRUSTACEA) IN THREE TYPES OF SPRINGS IN TURKEY	HEAVY DELTA N-15 IN INTERTIDAL BENTHIC ALGAE AND INVERTEBRATES IN THE SCHELDT ESTUARY (THE NETHERLANDS): EFFECT OF RIVER NITROGEN INPUTS	AN ENDOPHYTIC DIATOM GYROSIGMA COELOPHILUM SP NOV (NAVICULALES, BACILLARIOPHYCEAE) LIVES INSIDE THE RED ALGA COELARTHRUM OPUNTIA (RHODYMENIALES, RHODOPHYCEAE)	DISTRIBUTION AND BUDGET OF DISSOLVED AND BIOGENIC SILICA IN THE BOHAI SEA AND YELLOW SEA	SALT-INDUCED ALTERATIONS IN LIPID COMPOSITION OF DIATOM NITZSCHIA LAEVIS (BACILLARIOPHYCEAE) UNDER HETEROTROPHIC CULTURE CONDITION	PHYSICAL FORCING OF PHYTOPLANKTON COMMUNITY STRUCTURE AND PRIMARY PRODUCTION IN CONTINENTAL SHELF WATERS OF THE WESTERN ANTARCTIC PENINSULA	PHYCOLOGICAL FLORA OF THE GUADALQUIVIR RIVER BASIN. ITS VALUE IN DETERMINING THE ECOREGIONALIZATION OF THE BASIN	SEDIMENT ERODABILITY IN SEDIMENT TRANSPORT MODELLING: CAN WE ACCOUNT FOR BIOTA EFFECTS?	GROWTH AND GRAZING WITHIN THE MICROBIAL FOOD WEB OF A LARGE COASTAL EMBAYMENT	TISSUE DISTRIBUTION AND NEUROTOXIC EFFECTS OF DOMOIC ACID IN A PROMINENT VECTOR SPECIES, THE NORTHERN ANCHOVY ENGRAULIS MORDAX	CRETACEOUS DIATOMS BIOSTRATIGRAPHY AND TAXONOMY FROM THE NORTH-EASTERN SINAI, EGYPT	DIATOM MOTILITY: THE SEARCH FOR INDEPENDENT REPLICATION OF BIOLOGICAL EFFECTS OF EXTREMELY LOW-FREQUENCY ELECTROMAGNETIC FIELDS	DIATOM ASSEMBLAGES IN SURFACE SEDIMENTS OF THE ROSS SEA: RELATIONSHIP TO PRESENT OCEANOGRAPHIC CONDITIONS	BEHAVIOUR AND A FUNCTIONAL XANTHOPHYLL CYCLE ENHANCE PHOTO-REGULATION MECHANISMS IN THE SOLAR-POWERED SEA SLUG ELYSIA TIMIDA (RISSO, 1818)	DYNAMICS OF A SUBSURFACE PHYTOPLANKTON MAXIMUM IN THE SKAGERRAK	EXTRACELLULAR MATRIX ASSEMBLY IN DIATOMS (BACILLARIOPHYCEAE). IV. ULTRASTRUCTURE OF ACHNANTHES LONGIPES AND CYMBELLA CISTULA AS REVEALED BY HIGH-PRESSURE FREEZING/FREEZE SUBSTITUTON AND CRYO-FIELD EMISSION SCANNING ELECTRON MICROSCOPY	PHYTOPLANKTON GROWTH, AND MICROZOOPLANKTON GRAZING IN THE SUBARCTIC PACIFIC OCEAN AND THE BERING SEA DURING SUMMER 1999	MODERN CARBONATE MICROBIALITES FROM AN ASBESTOS OPEN PIT POND, YUKON, CANADA	GLOBAL WARMING INTERACTS WITH OCEAN ACIDIFICATION TO ALTER PSII FUNCTION AND PROTECTION IN THE DIATOM THALASSIOSIRA WEISSFLOGII	THE ROLE OF PARTICULATE CARBOHYDRATE EXUDATES IN THE FLOCCULATION OF DIATOM BLOOMS	DIATOMS AS INDICATORS OF CLIMATIC AND LIMNOLOGICAL CHANGE IN SWEDISH LAPLAND: A 100-LAKE CALIBRATION SET AND ITS VALIDATION FOR PALEOECOLOGICAL RECONSTRUCTIONS	MONITORING LAKE RECOVERY FROM POINT-SOURCE EUTROPHICATION - THE USE OF DIATOM-INFERRED EPILIMNETIC TOTAL PHOSPHORUS AND SEDIMENT CHEMISTRY	INFECTION OF THE DIATOM ASTERIONELLA BY A CHYTRID .1. EFFECTS OF LIGHT ON REPRODUCTION AND INFECTIVITY OF THE PARASITE	DIATOM ASSEMBLAGES IN SURFACE SEDIMENTS OF THE ROSS SEA: RELATIONSHIP TO PRESENT OCEANOGRAPHIC CONDITIONS	THE USE OF SOFT X-RAY SPECTROMICROSCOPY TO INVESTIGATE THE DISTRIBUTION AND COMPOSITION OF ORGANIC MATTER IN A DIATOM FRUSTULE AND A BIOMIMETIC ANALOG	BENTHIC ALGAL RESPONSE TO HYPORHEIC-SURFACE WATER EXCHANGE IN AN ALLUVIAL RIVER	MICROALGAE CONVERSION TO BIOGAS: THERMAL PRETREATMENT CONTRIBUTION ON NET ENERGY PRODUCTION	IMPACT OF COASTAL POWER PLANT COOLING SYSTEM ON PLANKTONIC DIVERSITY OF A POLLUTED CREEK SYSTEM	CULTURAL EUTROPHICATION TRENDS IN THREE SOUTHEASTERN ONTARIO LAKES: A PALEOLIMNOLOGICAL PERSPECTIVE	USE OF ALGAL MONOCULTURES BY LARVAE OF HYDROPTILA WAUBESIANA AND OXYETHIRA PALLIDA (TRICHOPTERA : HYDROPTILIDAE)	A COMPARISON OF PHYTOPLANKTON ASSEMBLAGES IN THE CHESAPEAKE AND DELAWARE ESTUARIES (USA), WITH EMPHASIS ON DIATOMS	IMPACT OF HYDROLOGY ON FREE-LIVING AND PARTICLE-ASSOCIATED MICROORGANISMS IN A RIVER FLOODPLAIN SYSTEM (DANUBE, AUSTRIA)	INTERSPECIFIC DIFFERENCES IN THE BIOCONCENTRATION OF SELENITE BY PHYTOPLANKTON AND THEIR ECOLOGICAL IMPLICATIONS	PRIMARY PRODUCTIVITY AND ITS REGULATION IN THE PACIFIC SECTOR OF THE SOUTHERN OCEAN	EFFECT OF MARINE ANIMAL EXCRETIONS ON DIFFERENTIAL GROWTH OF PHYTOPLANKTON SPECIES	A MARINE DIATOM-DERIVED ALDEHYDE INDUCES APOPTOSIS IN COPEPOD AND SEA URCHIN EMBRYOS	A COMPARISON OF RELATIVE ABUNDANCE VERSUS CLASS DATA IN DIATOM-BASED QUANTITATIVE RECONSTRUCTIONS	THE DIAGNOSIS OF DROWING BASED ON DIATOM STUDY AND IDENTIFICATION : INTEREST OF A TISSULAR EXTRACTION BY ENZYMATIC DIGESTION	AMINO ACID AND HEXOSAMINE COMPOSITION AND FLUX OF SINKING PARTICULATE MATTER IN THE EQUATORIAL PACIFIC AT 175 DEGREES E LONGITUDE	PALAEOLIMNOLOGICAL EVIDENCE FOR THE INDEPENDENT EVOLUTION OF NEIGHBOURING TERMINAL LAKES, THE MURRAY DARLING BASIN, AUSTRALIA	MICROZOOPLANKTON COMMUNITY STRUCTURE AND GRAZING ON PHYTOPLANKTON, IN AN EDDY PAIR IN THE INDIAN OCEAN OFF WESTERN AUSTRALIA	SIDEROPHORES IN MARINE, COASTAL WATERS AND THEIR RELEVANCE FOR IRON UPTAKE BY PHYTOPLANKTON: EXPERIMENTS WITH THE DIATOM PHAEODACTYLUM TRICORNUTUM	TROPHODYNAMICS OF THREE DECAPOD CRUSTACEANS IN A TEMPERATE ESTUARY USING STABLE ISOTOPE AND FATTY ACID ANALYSES	COMPARISONS OF DIVERSITY OF BACTERIAL COMMUNITIES ASSOCIATED WITH THREE SESSILE MARINE EUKARYOTES	PROCESS-BASED SIMULATION LIBRARY SALMO-OO FOR LAKE ECOSYSTEMS. PART 1: OBJECT-ORIENTED IMPLEMENTATION AND VALIDATION	POPULATION DYNAMICS OF PLANKTONIC ROTIFERS IN LAKE LOOSDRECHT, THE NETHERLANDS, IN RELATION TO THEIR POTENTIAL FOOD AND PREDATORS
12	ABUNDANCE AND COMPOSITION OF THE SUMMER PHYTOPLANKTON COMMUNITY ALONG A TRANSECT FROM THE BARGUZIN RIVER TO THE CENTRAL BASIN OF LAKE BAIKAL	EFFECT OF ALLELOPATHY ON THE COMPETITION AND SUCCESSION OF SKELETONEMA COSTATUM AND PROROCENTRUM DONGHAIENSE	EFFECTS OF CHRONIC, LOW LEVELS OF UV RADIATION ON CARBON ALLOCATION IN CRYPTOMONAS EROSA AND COMPETITION BETWEEN C-EROSA AND BACTERIA IN CONTINUOUS CULTURES	USING Q(10): CAN GROWTH RATES INCREASE LINEARLY WITH TEMPERATURE?	TEMPORAL AND SPATIAL VARIATIONS IN PHYTOPLANKTON CARBON ISOTOPES IN A POLYMICTIC SUBTROPICAL LAKE	UPTAKE OF BENTHIC MATTER BY SEA CUCUMBER APOSTICHOPUS JAPONICUS (SELENKA): INSIGHTS FROM CARBON STABLE ISOTOPES AND FATTY ACID PROFILES	EFFECT OF TRACE METAL-LIMITED GROWTH ON THE POSTMORTEM DISSOLUTION OF THE MARINE DIATOM PSEUDO-NITZSCHIA DELICATISSIMA	THE EFFECTS OF SESTON LIPIDS ON ZOOPLANKTON FATTY ACID COMPOSITION IN LAKE WASHINGTON, WASHINGTON, USA	FRONT-EDDY INFLUENCE ON WATER COLUMN PROPERTIES, PHYTOPLANKTON COMMUNITY STRUCTURE, AND CROSS-SHELF EXCHANGE OF DIATOM TAXA IN THE SHELF-SLOPE AREA OFF CONCEPCION (APPROXIMATE TO 36-37 DEGREES S)	ULTRASTRUCTURE AND FUNCTION OF STALKS OF THE DIATOM DIDYMOSPHENIA GEMINATA	SITE-SPECIFIC FEATURES INFLUENCE SEDIMENT STABILITY OF INTERTIDAL FLATS	CONTRIBUTION OF AUTO- AND HETEROTROPHIC PROTOZOA TO THE DIET OF COPEPODS IN THE ULLEUNG BASIN, EAST SEA/JAPAN SEA	DESCRIPTION OF TOXIGENIC SPECIES OF THE GENUS PSEUDO-NITZSCHIA IN COASTAL WATERS OF URUGUAY: MORPHOLOGY AND DISTRIBUTION	CONTROLS ON FAUNAL AND SEDIMENT CYCLICITY WITHIN THE TRIPOLI AND CALCARE DI BASE BASINS (LATE MIOCENE) OF CENTRAL SICILY	ELF MAGNETIC FIELDS TUNED TO ION PARAMETRIC RESONANCE CONDITIONS DO NOT AFFECT TEA-SENSITIVE VOLTAGE-DEPENDENT OUTWARD K+ CURRENTS IN A HUMAN NEURAL CELL LINE	DIATOM ASSEMBLAGES FROM TWO MANGROVE TIDAL FLATS IN PENINSULAR MALAYSIA	PHOTOACCLIMATION OF PHOTOSYNTHESIS IRRADIANCE RESPONSE CURVES AND PHOTOSYNTHETIC PIGMENTS IN MICROALGAE AND CYANOBACTERIA	VERTICAL DISTRIBUTIONS OF COCCOLITHOPHORES, PIC, POC, BIOGENIC SILICA, AND CHLOROPHYLL A THROUGHOUT THE GLOBAL OCEAN	ANOMALIES IN THE VALVE MORPHOGENESIS OF THE CENTRIC DIATOM ALGA AULACOSEIRA ISLANDICA CAUSED BY MICROTUBULE INHIBITORS	FEEDING AND GROWTH KINETICS OF THE PLANKTOTROPHIC LARVAE OF THE SPIONID POLYCHAETE POLYDORA CILIATA (JOHNSTON)	VERTICAL STRATIFICATION AND MICROBIAL ASSEMBLAGE OF A MICROBIAL MAT IN THE EBRO DELTA (SPAIN)	GLOBAL WARMING INTERACTS WITH OCEAN ACIDIFICATION TO ALTER PSII FUNCTION AND PROTECTION IN THE DIATOM THALASSIOSIRA WEISSFLOGII	COAGULATION EFFICIENCY, ORGANIC-MATTER GLUES AND THE DYNAMICS OF PARTICLES DURING A PHYTOPLANKTON BLOOM IN A MESOCOSM STUDY	COMPARED REGRESSION METHODS FOR INFERRING AMMONIUM NITROGEN CONCENTRATIONS IN RUNNING FRESHWATERS FROM AQUATIC BRYOPHYTE ASSEMBLAGES	PHOSPHORUS LOADING AND ECOLOGICAL IMPACTS FROM AGRICULTURAL TILE DRAINS IN A WEST MICHIGAN WATERSHED	OBLIGATE BIOTROPHIC PATHOGENS OF THE GENUS ALBUGO ARE WIDESPREAD AS ASYMPTOMATIC ENDOPHYTES IN NATURAL POPULATIONS OF BRASSICACEAE	COMPARISON OF THE MICROALGAL COMMUNITY WITHIN FAST ICE AT TWO SITES ALONG THE ROSS SEA COAST, ANTARCTICA	AMINO ACIDS IN BIOFILM MATERIAL ON ALUMINIUM PANELS IMMERSED IN MARINE WATERS	DECLINE IN THE QUALITY OF MATTER AS A FOOD RESOURCE SUSPENDED FINE PARTICULATE FOR CHIRONOMIDS DOWNSTREAM OF AN URBAN AREA	MICROALGAE RECYCLING IMPROVES BIOMASS RECOVERY FROM WASTEWATER TREATMENT HIGH RATE ALGAL PONDS	HYDROLOGICAL PERTURBATIONS DRIVE RAPID SHIFTS IN PHYTOPLANKTON BIODIVERSITY AND POPULATION DYNAMICS IN BUTTE LAKE (LASSEN VOLCANIC NATIONAL PARK, CALIFORNIA)	RECONSTRUCTION OF THE RECENT HISTORY OF A LARGE DEEP PREALPINE LAKE (LAKE BOURGET, FRANCE) USING SUBFOSSIL CHIRONOMIDS, DIATOMS, AND ORGANIC MATTER ANALYSIS: TOWARDS THE DEFINITION OF A LAKE-SPECIFIC REFERENCE STATE	IMPACT OF PENTACHLOROPHENOL ON GROWTH AND COMMUNITY STRUCTURE OF NILE RIVER WATER MICROALGAE	SETTLING FLUXES IN SAANICH AND JERVIS INLETS, BRITISH COLUMBIA, CANADA: SOURCES AND SEASONAL PATTERNS	IS THE IRON GATE I RESERVOIR ON THE DANUBE RIVER A SINK FOR DISSOLVED SILICA?	MORPHOLOGY OF AULACOSEIRA FILAMENTS AS INDICATOR OF THE AQUATIC ENVIRONMENT IN A LARGE SUBTROPICAL RIVER: THE PEARL RIVER, CHINA	SUMMER MICROPLANKTON COMMUNITY STRUCTURE ACROSS THE SCOTIA SEA: IMPLICATIONS FOR BIOLOGICAL CARBON EXPORT	VITAMIN B-1 AND B-12 UPTAKE AND CYCLING BY PLANKTON COMMUNITIES IN COASTAL ECOSYSTEMS	CHEMICAL DEFENSES IN ANTARCTIC SOFT CORALS - EVIDENCE FOR ANTIFOULING COMPOUNDS	ABUNDANCE INEQUALITY IN FRESHWATER COMMUNITIES HAS AN ECOLOGICAL ORIGIN	ANTIFOULING PROPERTIES OF DIFFERENT PLASMA ELECTROLYTIC OXIDATION COATINGS ON 7075 ALUMINIUM ALLOY	PARTICLE FLUXES TO THE INTERIOR OF THE SOUTHERN OCEAN IN THE WESTERN PACIFIC SECTOR ALONG 170 DEGREES W	TIDALLY DRIVEN DISTRIBUTION OF PHYTOPLANKTON BLOOMS IN A SHALLOW, MACROTIDAL ESTUARY	SIGNATURES OF STIRRING AND MIXING NEAR THE GULF-STREAM FRONT	FERREDOXIN AND FLAVODOXIN AS BIOCHEMICAL INDICATORS OF IRON LIMITATION DURING OPEN-OCEAN IRON ENRICHMENT	FEEDING HABITS OF SCHIZOTHORAX OCONNORI LLOYD, 1908 IN THE YARLUNG ZANGBO RIVER, TIBET	BACTERIAL GENETIC DIVERSITY ON SETTLEMENT SUBSTRATES DURING MASS MORTALITY OF LARVAE OF NONA-POROUS ABALONE (HALIOTIS DIVERSICOLOR SUPERTEXTA)	MORE MEMBRANES, MORE PROTEINS: COMPLEX PROTEIN IMPORT MECHANISMS INTO SECONDARY PLASTIDS	FIELD COMPARISON OF AN LHPR NET SAMPLING SYSTEM AND AN OPTICAL PLANKTON COUNTER (OPC) IN THE SOUTHERN OCEAN
13	PHYTOPLANKTON PHOTOSYNTHETIC PARAMETERS FROM THE GULF OF CALIFORNIA SOUTHERN REGION	EFFECTS OF SALINITY ON THE GROWTH RATE AND MORPHOLOGY OF TEN SKELETONEMA STRAINS	A COMPARISON OF PHYTOPLANKTON ASSEMBLAGES IN THE CHESAPEAKE AND DELAWARE ESTUARIES (USA), WITH EMPHASIS ON DIATOMS	SEASONAL AND SPATIAL VARIATION OF MICROALGAL ABUNDANCE AND CHLOROPHYLL A CONCENTRATION IN INTERTIDAL ROCKY POOLS ALONG MUMBAI COAST, INDIA	CHARACTERISTICS OF SUSPENDED PARTICULATE ORGANIC MATTER IN THE SOUTHWESTERN ATLANTIC: INFLUENCE OF TEMPERATURE, NUTRIENT AND PHYTOPLANKTON FEATURES ON THE STABLE ISOTOPE SIGNATURE	FACTORS CORRELATING WITH DETERIORATION OF GIANT KELP MACROCYSTIS PYRIFERA (LAMINARIALES, HETEROKONTOPHYTA) IN AN AQUARIUM SETTING	RIVERINE CONTRIBUTION OF BIOGENIC SILICA TO THE OCEANIC SILICA BUDGET	LIPIDS AND FATTY ACIDS IN THE COPEPOD JASCHNOVIA BREVIS (JASCHNOV) AND IN PARTICULATES FROM ARCTIC WATERS	SPORADIC UPWELLING ON A DOWNWELLING COAST: PHYTOPLANKTON RESPONSES TO SPATIALLY VARIABLE NUTRIENT DYNAMICS OFF THE GASCOYNE REGION OF WESTERN AUSTRALIA	DEPOSIT FEEDING BY THE PLIOCENE DEEP-SEA MACROBENTHOS, SYNCHRONIZED WITH PHYTODETRITUS INPUT: MICROPALEONTOLOGICAL AND GEOCHEMICAL EVIDENCE RECORDED IN THE TRACE FOSSIL PHYMATODERMA	IMPACT OF SEDIMENT GRAIN-SIZE AND BIOFILM AGE ON EPIPELIC MICROPHYTOBENTHOS RESUSPENSION	COMMUNITY STRUCTURE AND GRAZING OF THE NANO-MICROZOOPLANKTON ON THE CONTINENTAL SHELF OF THE BAY OF BISCAY	DOMOIC ACID IN PLANKTIVOROUS FISH IN RELATION TO TOXIC PSEUDO-NITZSCHIA CELL DENSITIES	THE PLIOCENE-PLEISTOCENE GOLOVNIN FORMATION OF KUNASHIR ISLAND (THE KURILES): STRATIGRAPHY AND FORMATION CONDITIONS	EVALUATION OF THE EFFECTS OF EXTREMELY LOW FREQUENCY ELECTROMAGNETIC FIELDS ON MOVEMENT IN THE MARINE DIATOM AMPHORA COFFEAEFORMIS	THE EFFECTS OF RIVER FLOODWATERS ON FLOODPLAIN WETLAND WATER QUALITY AND DIATOM ASSEMBLAGES	ACCLIMATION OF EMILIANIA HUXLEYI (PRYMNESIOPHYCEAE) TO PHOTON FLUX DENSITY	PERFORMANCE OF SINKING AND NONSINKING PHYTOPLANKTON TAXA IN A GRADIENT OF MIXING DEPTHS	SYNTHESIS OF THREE-DIMENSIONAL AGARIC-LIKE BIOMORPHIC TIO2 BY A FACILE METHOD WITH COSCINODISCUS SP FRUSTULE	MICROZOOPLANKTON GRAZING OF PHYTOPLANKTON IN MANUKAU HARBOUR, NEW ZEALAND	ROLE OF FUNGI IN THE FORMATION OF SILICEOUS COATED GRAINS, WAIOTAPU GEOTHERMAL AREA, NORTH ISLAND, NEW ZEALAND	SEEKING ALTERNATIVE STABLE STATES IN A DEEP LAKE	PRECISION OF SIZE DETERMINATION OF RESISTIVE ELECTRONIC PARTICLE COUNTERS	PHOSPHORUS DYNAMICS IN DANISH LAKES AND THE IMPLICATIONS FOR DIATOM ECOLOGY AND PALAEOECOLOGY	CHANGES IN POLYPHOSPHATE SEDIMENTATION: A RESPONSE TO EXCESSIVE PHOSPHORUS ENRICHMENT IN A HYPEREUTROPHIC LAKE	ESTIMATING THE IMPACT OF FUNGAL PARASITES ON PHYTOPLANKTON POPULATIONS	RETREAT HISTORY OF THE ROSS ICE SHEET (SHELF) SINCE THE LAST GLACIAL MAXIMUM FROM DEEP-BASIN SEDIMENT CORES AROUND ROSS ISLAND	SOURCES OF ORGANIC MATTER IN SURFACE SEDIMENTS OF THE LOUISIANA CONTINENTAL MARGIN: EFFECTS OF MAJOR DEPOSITIONAL/TRANSPORT PATHWAYS AND HURRICANE IVAN	TEN-YEAR RECORD OF THALASSIOSIRA NORDENSKIOELDII POPULATION DYNAMICS: COMPARISON OF AQUACULTURE AND NON-AQUACULTURE SITES IN THE QUODDY REGION	PRODUCTIVITY AND BIOCHEMICAL COMPOSITION OF TETRADESMUS OBLIQUUS AND PHAEODACTYLUM TRICORNUTUM: EFFECTS OF DIFFERENT CULTIVATION APPROACHES	HYDROLOGICAL PERTURBATIONS DRIVE RAPID SHIFTS IN PHYTOPLANKTON BIODIVERSITY AND POPULATION DYNAMICS IN BUTTE LAKE (LASSEN VOLCANIC NATIONAL PARK, CALIFORNIA)	THE LEGACY OF LARGE REGIME SHIFTS IN SHALLOW LAKES	A METABARCODING COMPARISON OF WINDWARD AND LEEWARD AIRBORNE ALGAL DIVERSITY ACROSS THE KO'OLAU MOUNTAIN RANGE ON THE ISLAND OF O'AHU, HAWAI'I	DISTRIBUTION OF DIATOM SURFACE SEDIMENT ASSEMBLAGES WITHIN EFFINGHAM INLET, A TEMPERATE FJORD ON THE WEST COAST OF VANCOUVER ISLAND (CANADA)	PHYTOPLANKTON DYNAMICS IN THE CONGO RIVER	POSTMORTEM TRANSPORT AND RESEDIMENTATION OF FORAMINIFERAL TESTS: RELATIONS TO CYCLICAL CHANGES OF FORAMINIFERAL ASSEMBLAGES	PHYTOPLANKTON PRODUCTION AND BIOMASS AT FRONTAL ZONES IN THE ATLANTIC SECTOR OF THE SOUTHERN-OCEAN	FEEDING MECHANICS AS THE BASIS FOR DIFFERENTIAL UPTAKE OF THE NEUROTOXIN DOMOIC ACID BY OYSTERS, CRASSOSTREA VIRGINICA, AND MUSSELS, MYTILUS EDULIS	TOXICITY OF DIATOM POLYUNSATURATED ALDEHYDES TO MARINE BACTERIAL ISOLATES REVEALS THEIR MODE OF ACTION	IMPACT OF EUTROPHICATION ON SHALLOW MARINE BENTHIC FORAMINIFERS OVER THE LAST 150 YEARS IN OSAKA BAY, JAPAN	PHYSICO-CHEMICAL AND BIOLOGICAL STUDIES ON WATER FROM ARIES RIVER (ROMANIA)	FLOCCULATION AND PHYTOPLANKTON CELL SIZE CAN ALTER TH-234-BASED ESTIMATES OF THE VERTICAL FLUX OF PARTICULATE ORGANIC CARBON IN	TIDAL VARIABILITY OF PHYTOPLANKTON AND ENVIRONMENTAL DRIVERS IN THE FRESHWATER REACHES OF THE GUADIANA ESTUARY (SW IBERIA)	BIOGEOCHEMICAL IMPACTS DUE TO MESOSCALE EDDY ACTIVITY IN THE SARGASSO SEA AS MEASURED AT THE BERMUDA ATLANTIC TIME-SERIES STUDY (BATS)	BIOGEOCHEMICAL IMPACT OF A MODEL WESTERN IRON SOURCE IN THE PACIFIC EQUATORIAL UNDERCURRENT	TOPICAL AND TROPHIC RELATIONSHIPS IN A BORING POLYCHAETE-SCALLOP ASSOCIATION: FATTY ACID BIOMARKER APPROACH	MOLECULAR PROFILING OF DIATOM ASSEMBLAGES IN TROPICAL LAKE SEDIMENTS USING TAXON-SPECIFIC PCR AND DENATURING HIGH-PERFORMANCE LIQUID CHROMATOGRAPHY (PCR-DHPLC)	EVIDENCE OF A HIGH-PRODUCTIVITY AREA OFF THE COAST OF MALAGA FROM STUDIES OF DIATOMS IN SURFACE SEDIMENTS	INDIVIDUAL AND POPULATION-LEVEL CONSEQUENCES OF AN ALGAL EPIBIONT ON DAPHNIA
14	SPRINGTIME NUTRIENT AND PHYTOPLANKTON DYNAMICS ON GEORGES BANK	SIGNIFICANCE OF DIFFERENT MICROALGAL SPECIES FOR GROWTH OF MOON JELLYFISH EPHYRAE, AURELIA SP.1	ANTIFOULING PROPERTIES OF OLIGO(LACTOSE)-BASED SELF-ASSEMBLED MONOLAYERS	DEPENDENCE OF LIGHT-SATURATED PHOTOSYNTHESIS ON TEMPERATURE AND COMMUNITY STRUCTURE	FOOD SOURCES OF THE SERGESTID CRUSTACEAN, ACETES SIBOGAE, IN SHRIMP PONDS	DIFFERENT SPECIATION FOR BROMINE IN BROWN AND RED ALGAE, REVEALED BY IN VIVO X-RAY ABSORPTION SPECTROSCOPIC STUDIES	BIOGENIC SILICA DISSOLUTION IN THE OCEANS: RECONCILING EXPERIMENTAL AND FIELD-BASED DISSOLUTION RATES	WAX ESTER COMPOSITION OF THE DOMINANT CALANOID COPEPODS OF THE GREENLAND SEA FRAM STRAIT REGION	SPATIAL AND TEMPORAL VARIABILITY IN COCCOLITHOPHORE ABUNDANCE AND DISTRIBUTION IN THE NW IBERIAN COASTAL UPWELLING SYSTEM	MARINE SEDIMENT CONTAMINATION AND DYNAMICS AT THE MOUTH OF A CONTAMINATED TORRENT: THE CASE OF THE GROMOLO TORRENT (SESTRI LEVANTE, NORTH-WESTERN ITALY)	SMALL-SCALE TEMPORAL AND SPATIAL VARIABILITY IN THE EROSION THRESHOLD AND PROPERTIES OF COHESIVE INTERTIDAL SEDIMENTS	MICROPLANKTON COMMUNITY STRUCTURE AND THE IMPACT OF MICROZOOPLANKTON GRAZING DURING AN EMILIANIA HUXLEYI BLOOM, OFF THE DEVON COAST	UPTAKE, TISSUE DISTRIBUTION AND EXCRETION OF DOMOIC ACID AFTER ORAL EXPOSURE IN COHO SALMON (ONCORHYNCHUS KISUTCH)	PALEOGENE OF THE SOUTHWESTERN VOLGOGRAD REGION (BOREHOLE 13, GREMYACH'E AREA). 1. BIOSTRATIGRAPHY	SOME PROBLEMS IN MODERN BIOELECTROMAGNETICS	DIATOM, CHRYSOPHYTE AND PROTOZOAN DISTRIBUTIONS ALONG A LATITUDINAL TRANSECT IN FENNOSCANDIA	SHORT-TERM RESPONSE OF THE DIADINOXANTHIN CYCLE AND FLUORESCENCE YIELD TO HIGH IRRADIANCE IN CHAETOCEROS-MUELLERI (BACILLARIOPHYCEAE)	EFFECTS OF UV ON CARBON ASSIMILATION OF PHYTOPLANKTON IN A MIXED WATER COLUMN	BIOSILICIFICATION OF LORICATE CHOANOFLAGELLATE: ORGANIC COMPOSITION OF THE NANOTUBULAR SILICEOUS COSTAL STRIPS OF STEPHANOECA DIPLOCOSTATA	AUTOLYSIS KINETICS OF THE MARINE DIATOM DITYLUM BRIGHTWELLII (BACILLARIOPHYCEAE) UNDER NITROGEN AND PHOSPHORUS LIMITATION AND STARVATION	FLUVIAL TUFA FORMATION IN A HARD-WATER CREEK (DEINSCHWANGER BACH, FRANCONIAN ALB, GERMANY)	NATURAL HAZARDS IN AUSTRALIA: DROUGHTS	DISTRIBUTION, SIZE AND BACTERIAL-COLONIZATION OF TRANSPARENT EXOPOLYMER PARTICLES (TEP) IN THE OCEAN	NEW TOOLS FOR THE RECONSTRUCTION OF PLEISTOCENE ANTARCTIC SEA ICE	PULP AND PAPER MILL POLLUTION AND SUBSEQUENT ECOSYSTEM RECOVERY OF A LARGE BOREAL LAKE IN FINLAND: A PALEOLIMNOLOGICAL ANALYSIS	EFFECTS OF PHOSPHORUS LIMITATION ON THE EPIDEMIOLOGY OF A CHYTRID PHYTOPLANKTON PARASITE	PROTIST ENTRAPMENT IN NEWLY FORMED SEA ICE IN THE COASTAL ARCTIC OCEAN	TERRESTRIAL AND MARINE BIOMARKERS IN A SEASONALLY ICE-COVERED ARCTIC ESTUARY - INTEGRATION OF MULTIVARIATE AND BIOMARKER APPROACHES	THE IMPACT OF EXTREMELY LOW FREQUENCY ELECTROMAGNETIC FIELDS ON STREAM PERIPHYTON: AN ELEVEN-YEAR STUDY	MICROALGAE AS FEEDSTOCK FOR BIODIESEL PRODUCTION: CARBON DIOXIDE SEQUESTRATION, LIPID PRODUCTION AND BIOFUEL QUALITY	VIBRIO PARAHAEMOLYTICUS TYPE IV PILI MEDIATE INTERACTIONS WITH DIATOM-DERIVED CHITIN AND POINT TO AN UNEXPLORED MECHANISM OF ENVIRONMENTAL PERSISTENCE	SURFACE-WATER ACIDIFICATION AND REPRODUCIBILITY OF SEDIMENT CORES FROM KEJIMKUJIK LAKE, NOVA SCOTIA, CANADA	IMPACTS OF DIFFERENTIAL CONSUMPTION BY THE GRAZING FISH, PLECOGLOSSUS ALTIVELIS, ON THE BENTHIC ALGAL COMPOSITION IN THE CHIKUMA RIVER, JAPAN	COMPARISON OF PRODUCTIVITY AND PHYTOPLANKTON IN A WARM (KONGSFJORDEN) AND A COLD (HORNSUND) SPITSBERGEN FJORD IN MID-SUMMER 2002	DOWNSTREAM VARIATIONS OF PHYTOPLANKTON IN THE ST LAWRENCE RIVER (QUEBEC, CANADA)	DIFFERENTIAL UTILIZATION OF SPECIES OF PHYTOPLANKTON BY THE MUSSEL MYTILUS EDULIS	NET COMMUNITY PRODUCTION IN TERMS OF C, N, P AND SI IN THE ANTARCTIC CIRCUMPOLAR CURRENT AND ITS INFLUENCE ON REGIONAL WATER MASS CHARACTERISTICS	THE EXPERIMENTAL ANALYSIS OF TIDAL CREEKS DOMINATED BY OYSTER REEFS: THE PREMANIPULATION YEAR	ANTIMICROBIAL BIOACTIVE COMPOUNDS FROM MARINE ALGAE: A MINI REVIEW	SPATIAL AND TEMPORAL PATTERNS OF PHYTOPLANKTON ABUNDANCE AND COMPOSITION IN THREE ECOLOGICAL ZONES IN THE TANZANIAN WATERS OF LAKE VICTORIA	ANALYSIS OF THE SMALL-SCALE SPATIAL PATTERNS OF FREE-LIVING MARINE NEMATODES FROM TIDAL FLATS IN THE EAST FRISIAN WADDEN SEA	SHORT-TERM VARIABILITY IN THE FLUX OF RAPIDLY SINKING PARTICLES IN THE ANTARCTIC MARGINAL ICE ZONE	DIMETHYLSULFONIOPROPIONATE IN A SALT MARSH ESTUARY: CORRELATION TO TIDAL CYCLE AND PHYTOPLANKTON ASSEMBLAGE COMPOSITION	EDDY-DRIVEN PULSES OF RESPIRATION IN THE SARGASSO SEA	IRON REQUIREMENTS OF THE PENNATE DIATOM PSEUDO-NITZSCHIA: COMPARISON OF OCEANIC (HIGH-NITRATE, LOW-CHLOROPHYLL WATERS) AND COASTAL SPECIES	MODELING RADIOCESIUM BIOACCUMULATION IN A MARINE FOOD CHAIN	DIVERSITY AND COMMUNITY STRUCTURE WITHIN ANOXIC SEDIMENT FROM MARINE SALINITY MEROMICTIC LAKES AND A COASTAL MEROMICTIC MARINE BASIN, VESTFOLD HILLS, EASTERN ANTARCTICA	COPPER TOLERANCE IN HASLEA OSTREARIA ASSESSED BY MEASUREMENTS OF IN VIVO ESTERASE ACTIVITY	NEGATIVE EFFECTS OF MICROCYSTIS BLOOMS ON THE CRUSTACEAN PLANKTON IN AN ENCLOSURE EXPERIMENT IN THE SUBTROPICAL CHINA
15	COMPARATIVE EFFECT OF TEMPERATURE ON BIOFILM FORMATION IN NATURAL AND MODIFIED MARINE ENVIRONMENT	MORPHOLOGY AND DISTRIBUTION OF SPECIES OF THE DIATOM GENUS SKELETONEMA IN A TROPICAL COASTAL LAGOON	THE INFLUENCE OF NUTRIENT AND ORGANIC ENRICHMENT ON A COMMUNITY DOMINATED BY MACROPHYTES AND GASTROPOD MOLLUSKS IN A EUTROPHIC DRAINAGE CHANNEL - RELEVANCE TO SNAIL CONTROL AND CONSERVATION	ALGAL ASSEMBLAGES AND THEIR RELATIONSHIP WITH WATER QUALITY IN TROPICAL MEXICAN STREAMS WITH DIFFERENT LAND USES	INFLUENCE OF LIGHT INTENSITY AND NUTRIENT SOURCE ON DELTA C-13 AND DELTA N-15 SIGNATURES IN ULVA PERTUSA	HOW THE DISPERSANT COREXIT IMPACTS THE FORMATION OF SINKING MARINE OIL SNOW	ESTIMATING THE CONTRIBUTION OF THE AUTHIGENIC MINERAL COMPONENT TO THE LONG-TERM REACTIVE SILICA ACCUMULATION ON THE WESTERN SHELF OF THE MISSISSIPPI RIVER DELTA	FATTY ACID COMPOSITION OF THE CAPRELLIDEA (CRUSTACEA : AMPHIPODA) FROM THE STRAIT OF GIBRALTAR	MESOSCALE DISTRIBUTION PATTERNS OF DIATOMS IN SURFACE SEDIMENTS AS TRACERS OF COASTAL UPWELLING OF THE GALICIAN SHELF (NW IBERIAN PENINSULA)	RELATIONSHIPS BETWEEN ZOO- AND PHYTOPLANKTON IN A WARM-TEMPERATE, SEMI-PERMANENTLY CLOSED ESTUARY, SOUTH AFRICA	EFFECT OF SCALLOP SHELLS AND SEDIMENT GRAIN SIZE ON PHYTOPLANKTON FLUX TO THE BED	ABUNDANCE AND DISTRIBUTION OF PHOTOTROPHIC AND HETEROTROPHIC NANO- AND MICROPLANKTON IN THE SOUTHERN ROSS SEA	DOMOIC ACID EXPOSURE IN PYGMY AND DWARF SPERM WHALES (KOGIA SPP.) FROM SOUTHEASTERN AND MID-ATLANTIC US WATERS	CONTRASTING SOURCES FOR GLACIAL AND INTERGLACIAL SHELF SEDIMENTS USED TO INTERPRET CHANGING ICE FLOW DIRECTIONS IN THE LARSEN BASIN, NORTHERN ANTARCTIC PENINSULA	BIASES ENCOUNTERED IN LONG-TERM MONITORING STUDIES OF INVERTEBRATES AND MICROFLORA: AUSTRALIAN EXAMPLES OF PROTOCOLS, PERSONNEL, TOOLS AND SITE LOCATION	SPATIO-TEMPORAL STRUCTURE OF THE EPIPELIC DIATOM ASSEMBLAGE FROM AN INTERTIDAL MUDFLAT IN MARENNES-OLERON BAY, FRANCE	EFFICIENCY OF PHOTOPROTECTION IN MICROPHYTOBENTHOS: ROLE OF VERTICAL MIGRATION AND THE XANTHOPHYLL CYCLE AGAINST PHOTOINHIBITION	PHYTOPLANKTON, LIGHT, AND NUTRIENTS IN A GRADIENT OF MIXING DEPTHS: FIELD EXPERIMENTS	TWO DISTINCT COLONIAL MORPHOTYPES OF AMPHORA COFFEAEFORMIS (BACILLARIOPHYCEAE) CULTURED ON SOLID MEDIA	PIGMENT-SPECIFIC RATES OF PHYTOPLANKTON GROWTH AND MICROZOOPLANKTON GRAZING IN A SUBTROPICAL LAGOON	BIOMICROSPHERES GENERATE OOIDS IN THE LABORATORY	CONSEQUENCES OF INCREASED TEMPERATURE AND CO2 FOR PHYTOPLANKTON COMMUNITY STRUCTURE IN THE BERING SEA	THE ROLE OF TRANSPARENT EXOPOLYMER PARTICLES (TEP) IN THE INCREASE IN APPARENT PARTICLE STICKINESS (ALPHA) DURING THE DECLINE OF A DIATOM BLOOM	CLADOCERAN AND CHIRONOMID ASSEMBLAGES AS QUALITATIVE INDICATORS OF WATER DEPTH IN SUBARCTIC FENNOSCANDIAN LAKES	MANAGED NUTRIENT REDUCTION IMPACTS ON NUTRIENT CONCENTRATIONS, WATER CLARITY, PRIMARY PRODUCTION, AND HYPOXIA IN A NORTH TEMPERATE ESTUARY	CHYTRID INFECTIONS AND DIATOM SPRING BLOOMS: PARADOXICAL EFFECTS OF CLIMATE WARMING ON FUNGAL EPIDEMICS IN LAKES	INFLUENCE OF ENVIRONMENTAL FACTORS ON THE DEVELOPMENT OF BOTTOM ICE PROTIST COMMUNITIES DURING THE WINTER-SPRING TRANSITION	SPATIO-TEMPORAL CHARACTERISTICS OF THE FATTY ACID COMPOSITIONS OF TWO MACROBENTHOS (NUTTALLIA OLIVACEA AND HEDISTE SP.) IN THE NANAKITA RIVER ESTUARY, JAPAN	USING EPILITHIC DIATOM COMMUNITIES TO ASSESS ECOLOGICAL CONDITION OF XIANGXI RIVER SYSTEM	ISOLATION AND SCREENING OF EURYHALINE TETRASELMIS SPP. SUITABLE FOR LARGE-SCALE OUTDOOR CULTURE IN HYPERSALINE MEDIA FOR BIOFUELS	PERSPECTIVE ON THE `CODED LIST OF THE FRESHWATER ALGAE OF THE BRITISH ISLES'	PALEOLIMNOLOGICAL EVALUATION OF HISTORICAL TROPHIC STATE CONDITIONS IN HYPEREUTROPHIC LAKE THONOTOSASSA, FLORIDA, USA	CONTRIBUTION OF GREEN-ALGAE TO THE PHYTOPLANKTON ASSEMBLAGE IN A LARGE, TURBID SHALLOW LAKE (NEUSIEDLERSEE, AUSTRIA-HUNGARY)	VARIATIONS OF PHYTOPLANKTON PRODUCTIVITY AND BIOMASS OVER AN ANNUAL CYCLE IN SAANICH INLET, A BRITISH COLUMBIA FJORD	PHYTOPLANKTON DYNAMICS IN RELATION TO CONNECTIVITY, FLOW DYNAMICS AND RESOURCE AVAILABILITY-THE CASE OF A LARGE, LOWLAND RIVER, THE HUNGARIAN TISZA	STRUCTURE OF THE BALTIC SEA PHYTOCENE UNDER THE CONDITIONS OF PROGRESSIVE WATER EUTROFICATION	THE GENUS STAURONEIS (BACILLARIOPHYCEAE) IN THE ANTARCTIC REGION	MODELLING OYSTER CRASSOSTREA GIGAS FATTENING WITH THE DIATOM SKELETONEMA COSTATUM.	CHARACTERIZATION OF ALLELOPATHIC COMPOUNDS FROM THE RED TIDE DINOFLAGELLATE KARENIA BREVIS	TINTINNIDS (PROTOZOA : CILIOPHORA) OF THE BUYUKCEKMECE BAY IN THE SEA OF MARMARA	DIATOM SURVIVORSHIP IN BALLAST WATER DURING TRANS-PACIFIC CROSSINGS	CLIMATOLOGY OF SEDIMENT FLUX AND COMPOSITION IN THE SUBARCTIC NORTHEAST PACIFIC OCEAN WITH BIOGEOCHEMICAL IMPLICATIONS	DIET COMPOSITION OF MUMMICHOGS, FUNDULUS HETEROCLITUS, FROM RESTORING AND UNRESTRICTED REGIONS OF A NEW ENGLAND (USA) SALT MARSH	THE SPATIAL DISTRIBUTION OF PLANKTON COMMUNITIES IN A SLOPE WATER ANTICYCLONIC OCEANIC EDDY (SWODDY) IN THE SOUTHERN BAY OF BISCAY	EFFECT OF HIGH IRON CONCENTRATIONS ON IRON UPTAKE AND GROWTH OF A COASTAL DIATOM CHAETOCEROS SOCIALE	TROPHIC ECOLOGY OF A BENTHIC INTERTIDAL HYDROID, TUBULARIA CROCEA, AT MAR DEL PLATA, ARGENTINA	EFFECTIVE MOLECULAR EXAMINATION OF EUKARYOTIC PLANKTON SPECIES DIVERSITY IN ENVIRONMENTAL SEAWATER USING ENVIRONMENTAL PCR, PCR-RFLP, AND SEQUENCING	AN ASSESSMENT OF THE ACCURACY AND REPRODUCIBILITY OF THE MOST PROBABLE NUMBER (MPN) TECHNIQUE IN ESTIMATING NUMBERS OF NUTRIENT STRESSED DIATOMS IN SEDIMENT SAMPLES	VIBRIOS ASSOCIATED WITH PLANKTON IN A COASTAL ZONE OF THE ADRIATIC SEA (ITALY)
16	CHANGES IN PLANKTONIC DIATOMS AND WATER TRANSPARENCY IN HATCHERY BAY, BASS-ISLAND AREA, WESTERN LAKE ERIE SINCE THE ESTABLISHMENT OF THE ZEBRA MUSSEL	THE EFFECT OF PCO(2) ON CARBON ACQUISITION AND INTRACELLULAR ASSIMILATION IN FOUR MARINE DIATOMS	SPRING PHYTOPLANKTON IN THE EASTERN COASTAL GULF OF ALASKA: PHOTOSYNTHESIS AND PRODUCTION DURING HIGH AND LOW BLOOM YEARS	TOXICITY AND ACCUMULATION OF SELENITE AND SELENATE IN THE UNICELLULAR MARINE ALGA CRICOSPHAERA-ELONGATA	FEEDING OF THE BIVALVE THEORA LUBRICA ON BENTHIC MICROALGAE: ISOTOPIC EVIDENCE	DISSOLVED AND PARTICULATE-ADSORBED HYDROCARBONS IN THE WATERS OF SHATT AL-ARAB RIVER, IRAQ	COMPOSITION AND VARIABILITY IN THE EXPORT OF BIOGENIC SILICA IN THE CHANGJIANG RIVER AND THE EFFECT OF THREE GORGES RESERVOIR	LIPID COMPOSITIONS IN DIATOM CONTICRIBRA WEISSFLOGII UNDER STATIC AND AERATED CULTURE CONDITIONS	INTRA-SEASONAL AND INTER-ANNUAL VARIATIONS IN PHYTOPLANKTON BIOMASS, PRIMARY PRODUCTION AND BACTERIAL PRODUCTION AT NORTH WEST CAPE, WESTERN AUSTRALIA: LINKS TO THE 1997-1998 EL NINO EVENT	A SELDI-TOF APPROACH TO ECOTOXICOLOGY: COMPARATIVE PROFILING OF LOW MOLECULAR WEIGHT PROTEINS FROM A MARINE DIATOM EXPOSED TO CDSE/ZNS QUANTUM DOTS	BIOLOGICALLY INDUCED DIFFERENCES IN ERODIBILITY AND AGGREGATION OF SUBTIDAL AND INTERTIDAL SEDIMENTS: A POSSIBLE CAUSE FOR SEASONAL CHANGES IN SEDIMENT DEPOSITION	HETEROTROPHIC DINOILAGELLATES: A SIGNIFICANT COMPONENT OF MICROZOOPLANKTON BIOMASS AND MAJOR GRAZERS OF DIATOMS IN THE SEA	PHYTOPLANKTON OF THE ATLANTIC COASTS OF MOROCCO II. THE GENUS PSEUDONITZSCHIA (BACILLARIOPHYCEAE).	AGE AND CONDITIONS OF FORMATION OF SEDIMENTARY COVER OF THE ULLEUNG PLATEAU OF THE SEA OF JAPAN ACCORDING TO MICROPALEONTOLOGICAL DATA	A TEST OF THE INFLUENCE OF CYCLOTRON-RESONANCE EXPOSURES ON DIATOM MOTILITY	DISTRIBUTION PATTERNS OF DIATOM SURFACE SEDIMENT ASSEMBLAGES IN THE LAPTEV SEA (ARCTIC OCEAN)	PSII PHOTOINHIBITION AND PHOTOREPAIR IN SYMBIODINIUM (PYRRHOPHYTA) DIFFERS BETWEEN THERMALLY TOLERANT AND SENSITIVE PHYLOTYPES	SIZE-DIFFERENTIAL EFFECTS OF VERTICAL STABILITY ON THE BIOMASS AND PRODUCTION OF PHYTOPLANKTON IN A LARGE ESTUARINE SYSTEM	TIP GROWTH IN PLANT CELLS MAY BE AMOEBOID AND NOT GENERATED BY TURGOR PRESSURE	ESTIMATING THE CARBON FLUX THROUGH MAIN PHYTOPLANKTON GROUPS IN THE NORTHWESTERN MEDITERRANEAN	MICROFACIES OF STROMATOLITIC SINTER FROM ACID-SULPHATE-CHLORIDE SPRINGS AT PARARIKI STREAM, ROTOKAWA GEOTHERMAL FIELD, NEW ZEALAND	UNEXPECTED RESILIENCE OF A SEAGRASS SYSTEM EXPOSED TO GLOBAL STRESSORS	PARTICLE SIZE SPECTRA BETWEEN 1 MU M AND 1 CM AT MONTEREY BAY DETERMINED USING MULTIPLE INSTRUMENTS	DIATOM-BASED MODELS FOR INFERRING PAST WATER CHEMISTRY IN WESTERN UGANDAN CRATER LAKES	CHARACTERIZATION OF NUTRIENT, ORGANIC CARBON, AND SEDIMENT LOADS AND CONCENTRATIONS FROM THE MISSISSIPPI RIVER INTO THE NORTHERN GULF OF MEXICO	INFECTION OF THE SINGLE-CELLED DIATOM STEPHANODISCUS ALPINUS BY THE CHYTRID ZYGORHIZIDIUM: PARASITE DISTRIBUTION WITHIN HOST POPULATION, CHANGES IN HOST CELL SIZE, AND HOST-PARASITE SIZE RELATIONSHIP	BAFFIN BAY PALEOENVIRONMENTS IN THE LGM AND HS1: RESOLVING THE ICE-SHELF QUESTION	DISTRIBUTION AND SOURCES OF ORGANIC BIOMARKERS IN ARCTIC SEDIMENTS FROM THE MACKENZIE RIVER AND BEAUFORT SHELF	THE ROLE OF PLANT SUBSTRATE TYPE IN SHAPING THE COMPOSITION AND DIVERSITY OF EPIPHYTIC DIATOM ASSEMBLAGES IN A EUTROPHIC RESERVOIR	EFFECT OF PH ON HEAT TOLERANCE OF HOT SPRING DIATOM ACHNANTHIDIUM EXIGUUM AARL D025-2 IN CULTIVATION	A TROPHIC FLOW MODEL OF THE CAETE MANGROVE ESTUARY (NORTH BRAZIL) WITH CONSIDERATIONS FOR THE SUSTAINABLE USE OF ITS RESOURCES	ASSESSING ENVIRONMENTAL STRESSORS ON A COMMERCIAL WALLEYE FISHERY FROM A LARGE NORTHERN ECOSYSTEM (TATHLINA LAKE) USING WATER CHEMISTRY AND PALEOLIMNOLOGY	COMPARING NEW AND CONVENTIONAL METHODS TO ESTIMATE BENTHIC ALGAL BIOMASS AND COMPOSITION IN FRESHWATERS	THE INFLUENCE OF PLANKTON COMPOSITION AND WATER QUALITY ON HARD CLAM (MERCENARIA MERCENARIA L.) POPULATIONS ACROSS LONG ISLAND'S SOUTH SHORE LAGOON ESTUARIES (NEW YORK, USA)	ECOLOGICAL OBSERVATIONS ON SKELETONEMA-POTAMOS (WEBER) HASLE IN THE RIVER DANUBE, NEAR BUDAPEST (1991-92, DAILY INVESTIGATIONS)	CHROMOBIOTE PHYLOGENY: THE ENIGMATIC ALGA RETICULOSPHAERA JAPONENSIS IS AN ABERRANT HAPTOPHYTE, NOT A HETEROKONT	SPATIAL VARIABILITY OF PHOTOPHYSIOLOGY AND PRIMARY PRODUCTION RATES OF THE PHYTOPLANKTON COMMUNITIES ACROSS THE WESTERN ANTARCTIC PENINSULA IN LATE SUMMER 2013	FINDING NEW DIATOMS FOR INTENSIVE REARING OF THE PACIFIC OYSTER (CRASSOSTREA GIGAS): ENERGY BUDGET AS A SELECTIVE TOOL	ALLELOPATHIC ACTIVITY OF CHARACEAE	MONITORING OF ALGICIDAL BACTERIUM, ALTEROMONAS SP STRAIN A14 IN ITS APPLICATION TO NATURAL COCHLODINIUM POLYKRIKOIDES BLOOMING SEAWATER USING FLUORESCENCE IN SITU HYBRIDIZATION	METABARCODING OF BENTHIC CILIATE COMMUNITIES SHOWS HIGH POTENTIAL FOR ENVIRONMENTAL MONITORING IN SALMON AQUACULTURE	THE DOWNWARD FLUX OF BIOGENIC MATERIAL IN THE NE SUBARCTIC PACIFIC: IMPORTANCE OF ALGAL SINKING AND MESOZOOPLANKTON HERBIVORY	ALGAL COMMUNITY DYNAMICS AND HALOTOLERANCE IN A TERRESTRIAL, HYPERSALINE ENVIRONMENT	DIFFERENTIAL DISTRIBUTION OF DIATOMS AND DINOFLAGELLATES IN A CYCLONIC EDDY CONFINED IN THE BAY OF LA PAZ, GULF OF CALIFORNIA	THE FATE OF ADDED IRON DURING A MESOSCALE FERTILISATION EXPERIMENT IN THE SOUTHERN OCEAN	FEEDING OF EUROPEAN PILCHARD (SARDINA PILCHARDUS) IN THE NORTHWESTERN MEDITERRANEAN: FROM LATE LARVAE TO ADULTS	GENUS-SPECIFIC PCR PRIMERS TARGETING INTRACELLULAR PARASITE EUDUBOSCQUELLA (DINOFLAGELLATA: SYNDINEA)	PROBABLE NEOLITHIC FOOTPRINTS PRESERVED IN INTER-TIDAL PEAT AT KENFIG, SOUTH WALES (UK)	ZOOPLANKTON COMMUNITY STRUCTURE IN THE PRESENCE OF LOW LEVELS OF CYANOTOXINS: A CASE STUDY IN A HIGH ALTITUDE TROPICAL RESERVOIR (VALLE DE BRAVO, MEXICO)
17	TEMPORAL VARIATION IN WATER INTRUSION OF A TIDAL FRONTAL SYSTEM AND DISTRIBUTION OF CHLOROPHYLL IN THE SETO INLAND SEA, JAPAN	FATTY ACID COMPOSITION AS BIOMARKERS OF FRESHWATER MICROALGAE: ANALYSIS OF 37 STRAINS OF MICROALGAE IN 22 GENERA AND IN SEVEN CLASSES	CHARACTERIZATION OF MICROBIAL MATS FROM A SILICICLASTIC TIDAL FLAT (BAHIA BLANCA ESTUARY, ARGENTINA)	VARIATION IN NICHE PARAMETERS ALONG THE DIVERSITY GRADIENT OF UNICELLULAR EUKARYOTE ASSEMBLAGES	STABLE ISOTOPES OF CARBON AND NITROGEN AS INDICATORS OF DIET AND TROPHIC STRUCTURE OF THE FISH COMMUNITY IN A SHALLOW HYPEREUTROPHIC LAKE	DYNAMICS OF HETEROCAPSA SP AND THE ASSOCIATED ATTACHED AND FREE-LIVING BACTERIA UNDER THE INFLUENCE OF DISPERSED AND UNDISPERSED CRUDE OIL	EFFECT OF PH ON THE MEASUREMENT OF BIOGENIC SILICA	FATTY ACID COMPOSITION OF WILD ODONTESTHES BONARIENSIS (VALENCIENNES 1835) LARVAE: IMPLICATIONS ON LIPID METABOLISM AND TROPHIC RELATIONSHIPS	SEASONAL VARIATION IN PHYTOPLANKTON IN THE SOUTHERN BENGUELA: PIGMENT INDICES AND OCEAN COLOUR	REMOTE MOUNTAIN LAKES OF EASTERN SIBERIA: A PATTERN OF ECOLOGICALLY PURE NON-INDUSTRIALISED WATER-BODIES	ERODIBILITY AND EROSION PATTERNS OF MUDFLAT SEDIMENTS INVESTIGATED USING AN ANNULAR FLUME	PHYTOPLANKTON GROWTH, MICROZOOPLANKTON HERBIVORY AND COMMUNITY STRUCTURE IN THE SOUTHEAST BERING SEA: INSIGHT INTO THE FORMATION AND TEMPORAL PERSISTENCE OF AN EMILIANIA HUXLEYI BLOOM	NEUROLOGICAL DISEASE RISES FROM OCEAN TO BRING MODEL FOR HUMAN EPILEPSY TO LIFE	PLIO-QUATERNARY SEDIMENTATION ON THE WILKES LAND CONTINENTAL RISE: PRELIMINARY RESULTS	THE USE OF FLOW CYTOMETRIC APPLICATIONS TO MEASURE THE EFFECTS OF PAHS ON GROWTH, MEMBRANE INTEGRITY, AND RELATIVE LIPID CONTENT OF THE BENTHIC DIATOM, NITZSCHIA BREVIROSTRIS	DIATOM ANALYSIS OF LATE HOLOCENE SEDIMENT CORES FROM MACQUARIE HARBOUR, TASMANIA	LONG- AND SHORT-TERM PHOTOACCLIMATION IN EPIPSAMMON FROM NON-TIDAL COASTAL SHALLOWS COMPARED TO EPIPELON FROM INTERTIDAL MUDFLAT	ARTIFICIAL MIXING TO CONTROL CYANOBACTERIAL BLOOMS: A REVIEW	THE TOPOGRAPHY OF SOFT, ADHESIVE DIATOM `TRAILS' AS OBSERVED BY ATOMIC FORCE MICROSCOPY	EVALUATION OF IN SITU PHYTOPLANKTON GROWTH RATES: A SYNTHESIS OF DATA FROM VARIED APPROACHES	SILICIFIED MICROBES IN A GEYSER MOUND: THE ENIGMA OF LOW-TEMPERATURE CYANOBACTERIA IN A HIGH-TEMPERATURE SETTING	RESPONSES OF MARINE BENTHIC MICROALGAE TO ELEVATED CO2	MARINE SNOW DERIVED FROM ABANDONED LARVACEAN HOUSES: SINKING RATES, PARTICLE CONTENT AND MECHANISMS OF AGGREGATE FORMATION	TOTAL PHOSPHORUS CHANGES IN NEW YORK AND NEW JERSEY LAKES (USA) INFERRED FROM SEDIMENT CORES	NUTRIENT AND LIGHT LIMITATION OF PERIPHYTON IN THE RIVER THAMES: IMPLICATIONS FOR CATCHMENT MANAGEMENT	PROGRESS IN CHARACTERIZING THE ENDOSYMBIOTIC DINOFLAGELLATES OF SORITID FORAMINIFERA AND RELATED STUDIES ON SOME STAGES IN THE LIFE CYCLE OF MARGINOPORA VERTEBRALIS	QUANTITATIVE ESTIMATES OF SINKING SEA ICE PARTICULATE ORGANIC CARBON BASED ON THE BIOMARKER IP25	BROAD SAMPLING AND DIVERSE BIOMARKERS ALLOW CHARACTERIZATION OF NEARSHORE PARTICULATE ORGANIC MATTER	DISTRIBUTION OF DIATOMS IN RELATION TO LAND USE AND PH IN BLACKWATER COASTAL PLAIN STREAMS	A COMPARATIVE-STUDY OF 4 SYSTEMS FOR TERTIARY WASTE-WATER TREATMENT BY SCENEDESMUS-BICELLULARIS - NEW TECHNOLOGY FOR IMMOBILIZATION	SONICATION OF BACTERIA, PHYTOPLANKTON AND ZOOPLANKTON: APPLICATION TO TREATMENT OF BALLAST WATER	LAKE JEZERO V LEDVICI ( NW SLOVENIA) - CHANGES IN SEDIMENT RECORDS OVER THE LAST TWO CENTURIES	RESPONSE OF BENTHIC MICROBIAL MATS TO DRIFTING GREEN ALGAL MATS	SPATIAL AND TEMPORAL DISTRIBUTIONS OF MICROPLANKTON DURING THE SUMMERS OF 1992-1993 IN BARKLEY SOUND, BRITISH COLUMBIA, WITH EMPHASIS ON HARMFUL SPECIES	RESERVOIRS OVERRIDE SEASONAL VARIABILITY OF PHYTOPLANKTON COMMUNITIES IN A REGULATED MEDITERRANEAN RIVER	STREAM ORDER-DEPENDENT DIVERSITY METRICS OF EPILITHIC DIATOM ASSEMBLAGES	PHYTOPLANKTON VARIABILITY IN THE CROZET BASIN FRONTAL ZONE (SOUTHWEST INDIAN OCEAN) DURING AUSTRAL SUMMER	COMPARISON OF PARTICLE PROCESSING BY TWO INTRODUCED SUSPENSION FEEDERS: SELECTION IN CREPIDULA FORNICATA AND CRASSOSTREA GIGAS	REGULATION OF FATTY ACID PRODUCTION AND RELEASE IN BENTHIC ALGAE: COULD PARALLEL ALLELOPATHY BE EXPLAINED WITH PLANT DEFENCE THEORIES?	WHICH METRIC TO CHOOSE? DIFFERENCES BETWEEN ABUNDANCE AND BIOMASS RESPONSES TO ENVIRONMENTAL CONDITIONS IN A PLANKTONIC DIATOM COMMUNITY	HISTORY OF ICE RAFTING AT SOUTH ATLANTIC ODP SITE 177-1092 DURING THE GAUSS AND LATE GILBERT CHRONS	THE VERTICAL FLUX OF PARTICULATE MATTER IN THE POLYNYA OF TERRA NOVA BAY. PART II. BIOLOGICAL COMPONENTS	MID AND LATE HOLOCENE MULTIPROXY ANALYSIS OF ENVIRONMENTAL CHANGES LINKED TO SEA-LEVEL FLUCTUATION AND CLIMATE VARIABILITY OF THE RIO DE LA PLATA ESTUARY	CONTRASTING THE VERTICAL DIFFERENCES IN THE PHYTOPLANKTON BIOLOGY OF A DIPOLE PAIR OF EDDIES IN THE SOUTH-EASTERN INDIAN OCEAN	DIRECT USE OF INORGANIC COLLOIDAL IRON BY MARINE MIXOTROPHIC PHYTOPLANKTON	A STUDY ON THE FEEDING ECOLOGY OF CHITONS USING ANALYSIS OF GUT CONTENTS AND FATTY ACID MARKERS	IMPROVED 18S RDNA AMPLIFICATION PROTOCOL FOR ASSESSING PROTIST DIVERSITY IN OXYGEN-DEFICIENT MARINE SYSTEMS	OXIDATIVE STRESS AND ANTIOXIDANT DEFENSES IN TWO GREEN MICROALGAE EXPOSED TO COPPER	CLADOCERAN COMMUNITY RESPONSES TO BIOMANIPULATION AND RE-OLIGOTROPHICATION IN LAKE VESIJARVI, FINLAND, AS INFERRED FROM REMAINS IN ANNUALLY LAMINATED SEDIMENT
18	SPATIO-TEMPORAL DISTRIBUTION OF ACARTIA (COPEPODA: CALANOIDA) SPECIES ALONG A SALINITY GRADIENT IN THE SEOMJIN RIVER ESTUARY, SOUTH KOREA	EFFECT OF CELL SIZE ON GROWTH RATES OF TWO SKELETONEMA SPECIES AND THEIR COMPETITVE INTERACTIONS	DIFFERENCES IN BENTHIC DIATOM ASSEMBLAGES BETWEEN STREAMS AND LAKES IN SWEDEN AND IMPLICATIONS FOR ECOLOGICAL ASSESSMENT	RELATIONSHIPS BETWEEN THREE MAJOR STREAM ASSEMBLAGES AND THEIR ENVIRONMENTAL FACTORS IN MULTIPLE SPATIAL SCALES	CARBON AND NITROGEN ISOTOPIC COMPOSITION OF SEDIMENTING PARTICULATE MATERIAL AT STATION PAPA IN THE SUBARCTIC NORTHEAST PACIFIC	ALGAL COMMUNITIES AT GOUQI ISLAND IN THE ZHOUSHAN ARCHIPELAGO, CHINA	POTENTIAL ROLE OF SPONGE SPICULES IN INFLUENCING THE SILICON BIOGEOCHEMISTRY OF FLORIDA LAKES	FEEDING SPECTRA OF ARCTODIAPTOMUS SALINUS (CALANOIDA, COPEPODA) USING FATTY ACID TROPHIC MARKERS IN SESTON FOOD IN TWO SALT LAKES IN SOUTH SIBERIA (KHAKASIA, RUSSIA)	DEEP CHLOROPHYLL MAXIMUM AND PLANKTON COMMUNITY RESPONSE TO OCEANIC BOTTOM INTRUSIONS ON THE CONTINENTAL SHELF IN THE SOUTH BRAZILIAN BIGHT	MORTALITY AND TRANSCRIPTIONAL EFFECTS OF INORGANIC MERCURY IN THE MARINE COPEPOD CALANUS FINMARCHICUS	GRAIN SIZES RETAINED BY DIATOM BIOFILMS DURING EROSION ON TIDAL FLATS LINKED TO BED SEDIMENT TEXTURE	PLANKTON COMMUNITY STRUCTURE AND CARBON CYCLING IN A COASTAL UPWELLING SYSTEM. II. MICROHETEROTROPHIC PATHWAY	SPECIES OF THE DIATOM GENUS PSEUDONITZSCHIA IN AUSTRALIAN WATERS	SEDIMENT DISTRIBUTION AND SEDIMENTARY PROCESSES ACROSS THE ANTARCTIC WILKES LAND MARGIN DURING THE QUATERNARY	DIATOM MOTILITY AND LOW FREQUENCY ELECTROMAGNETIC FIELDS - A NEW TECHNIQUE IN THE SEARCH FOR INDEPENDENT REPLICATION OF RESULTS	MODERN DIATOM ASSEMBLAGES IN SURFACE SEDIMENTS FROM THE MARITIME ESTUARY AND THE GULF OF ST. LAWRENCE, QUEBEC (CANADA)	DIURNAL HYSTERESIS IN CORAL PHOTOSYNTHESIS	OCEANIC IRON SUPPLY MECHANISMS WHICH SUPPORT THE SPRING DIATOM BLOOM IN THE OYASHIO REGION, WESTERN SUBARCTIC PACIFIC	LIGHT AND ELECTRON MICROSCOPICAL OBSERVATIONS ON PIRSONIA PUNCTIGERAE SPEC NOV, A NANOFLAGELLATE FEEDING ON THE MARINE CENTRIC DIATOM THALASSIOSIRA PUNCTIGERA	GROWTH RESPONSES OF SEVERAL DIATOM SPECIES ISOLATED FROM VARIOUS ENVIRONMENTS TO TEMPERATURE	VERTICAL ZONATION OF BIOTA IN MICROSTROMATOLITES ASSOCIATED WITH HOT SPRINGS, NORTH ISLAND, NEW ZEALAND	VARIANCE AND RATE-OF-CHANGE AS EARLY WARNING SIGNALS FOR A CRITICAL TRANSITION IN AN AQUATIC ECOSYSTEM STATE: A TEST CASE FROM TASMANIA, AUSTRALIA	ASCENDING MARINE PARTICLES: SIGNIFICANCE OF TRANSPARENT EXOPOLYMER PARTICLES (TEP) IN THE UPPER OCEAN	SOURCES OF BIAS IN WEIGHTED AVERAGE INFERENCES OF ENVIRONMENTAL CONDITIONS	RECENT ADVANCES IN THE UNDERSTANDING AND MANAGEMENT OF EUTROPHICATION	ADAPTATION OF THE FUNGAL PARASITE ZYGORHIZIDIUM PLANKTONICUM DURING 200 GENERATIONS OF GROWTH ON HOMOGENEOUS AND HETEROGENEOUS POPULATIONS OF ITS HOST, THE DIATOM ASTERIONELLA FORMOSA	SPRING PHYTOPLANKTON ONSET AFTER THE ICE BREAK-UP AND SEA-ICE SIGNATURE (ADELIE LAND, EAST ANTARCTICA)	BIOCHEMICAL COMPOSITION OF PARTICLES AND DISSOLVED ORGANIC MATTER ALONG AN ESTUARINE GRADIENT: SOURCES AND IMPLICATIONS FOR DOM REACTIVITY	MACROFAUNAL PROCESSING OF PHYTODETRITUS AT TWO SITES ON THE CAROLINA MARGIN: IN SITU EXPERIMENTS USING C-13-LABELED DIATOMS	IDENTIFICATION OF A PUTATIVE SEIPIN ORTHOLOG INVOLVED IN LIPID ACCUMULATION IN MARINE MICROALGA PHAEODACTYLUM TRICORNUTUM	MICROBIAL COMMUNITY STRUCTURE IN THE MARGINAL ICE ZONE OF THE BELLINGSHAUSEN SEA	A COMPARISON OF THE PALAEOLIMNOLOGY OF PEIPSI AND VORTSJARV: CONNECTED SHALLOW LAKES IN NORTH-EASTERN EUROPE FOR THE TWENTIETH CENTURY, ESPECIALLY IN RELATION TO EUTROPHICATION PROGRESSION AND WATER-LEVEL FLUCTUATIONS	PARTITIONING OF MONOMETHYLMERCURY BETWEEN FRESHWATER ALGAE AND WATER	PELAGIC DIATOM ASSEMBLAGES ARE GOOD INDICATORS OF MIXED WATER INTRUSIONS INTO SAANICH INLET, A STRATIFIED FJORD IN VANCOUVER ISLAND	SPATIO-TEMPORAL INVESTIGATIONS ON THE PLANKTONIC ORGANISMS OF THE MIDDLE LOIRE (FRANCE), DURING THE LOW WATER PERIOD: BIODIVERSITY AND COMMUNITY DYNAMICS	LAKE-LEVEL AND SALINITY RECONSTRUCTION FROM DIATOM ANALYSES IN QUILLAGUA FORMATION (LATE NEOGENE, CENTRAL ANDEAN FOREARC, NORTHERN CHILE)	BIOGENIC SILICA PRODUCTION IN THE AUSTRALIAN SECTOR OF THE SUBANTARCTIC ZONE OF THE SOUTHERN OCEAN IN LATE SUMMER 1998	COMPARISON OF TWO MICROALGAL DIETS. 1. INFLUENCE ON THE BIOCHEMICAL AND FATTY ACID COMPOSITIONS OF RAW OYSTERS (CRASSOSTREA GIGAS)	NEW TRENDS IN MARINE CHEMICAL ECOLOGY	EFFECTS OF EUTROPHICATION AND FISH YIELD ON THE DIATOM COMMUNITY IN LAKE FUXIAN, A DEEP OLIGOTROPHIC LAKE IN SOUTHWEST CHINA	COMPARISON OF DIATOM COMMUNITY STRUCTURE FROM EPILITHON AND FISH GUTS: IMPLICATIONS FOR INFERRING PAST CHANGES IN WATER QUALITY	SINKING RATES AND BALLAST COMPOSITION OF PARTICLES IN THE ATLANTIC OCEAN: IMPLICATIONS FOR THE ORGANIC CARBON FLUXES TO THE DEEP OCEAN	SPRING PHYTOPLANKTON ASSEMBLAGES IN AND AROUND THE MAXIMUM TURBIDITY ZONE OF THE ESTUARIES OF THE ELBE (GERMANY), THE SCHELDE (BELGIUM/THE NETHERLANDS) AND THE GIRONDE (FRANCE)	PHOTOSYNTHETIC COMMUNITY RESPONSES TO UPWELLING IN MESOSCALE EDDIES IN THE SUBTROPICAL NORTH ATLANTIC AND PACIFIC OCEANS	PLANKTON COPPER REQUIREMENTS AND UPTAKE IN THE SUBARCTIC NORTHEAST PACIFIC OCEAN	FOOD UTILISATION OF PELAGIC MYSIDS, MYSIS MIXTA AND M-RELICTA, DURING THEIR GROWING SEASON IN THE NORTHERN BALTIC SEA	IMPACT OF SEQUENCE PROCESSING AND TAXONOMIC CLASSIFICATION APPROACHES ON EUKARYOTIC COMMUNITY STRUCTURE FROM ENVIRONMENTAL SAMPLES WITH EMPHASIS ON DIATOMS	LONG TERM CHANGES IN NUTRIENTS, CHLORIDE, AND PHYTOPLANKTON DENSITY IN THE NEARSHORE WATERS OF LAKE ERIE	EFFECT OF MACROPHYTES AND FOOD RESOURCES ON THE HORIZONTAL DISTRIBUTION OF TESTATE AMOEBAE AND ROTIFERS IN AN ANDEAN-PATAGONIAN LAKE
19	DIURNAL AND SEASONAL-VARIATION IN THE CONTRIBUTIONS OF AUTOTROPHIC PICOPLANKTON, NANOPLANKTON, AND MICROPLANKTON TO THE PRIMARY PRODUCTION OF AN UPLAND LAKE	EFFECTS OF DIFFERENT PHOSPHORUS CONCENTRATIONS AND N/P RATIOS ON THE GROWTH AND PHOTOSYNTHETIC CHARACTERISTICS OF SKELETONEMA COSTATUM AND PROROCENTRUM DONGHAIENSE	BIOLOGICALLY GENERATED HABITAT PROVISION AND DIVERSITY OF ROCKY SHORE ORGANISMS AT A HIERARCHY OF SPATIAL SCALES	EARLY WARNING OF CRITICAL TRANSITIONS IN BIODIVERSITY FROM COMPOSITIONAL DISORDER	EUKARYOTIC ASSIMILATORY NITRATE REDUCTASE FRACTIONATES N AND O ISOTOPES WITH A RATIO NEAR UNITY	ANALYSIS OF SACCHARINA JAPONICA TRANSCRIPTOME USING THE HIGH-THROUGHPUT DNA SEQUENCING TECHNIQUE AND ITS VANADIUM-DEPENDENT HALOPEROXIDASE GENE	EFFECT OF PRESSURE ON SILICA SOLUBILITY OF DIATOM FRUSTULES IN THE OCEANS: RESULTS FROM LONG-TERM LABORATORY AND FIELD INCUBATIONS	ASSIMILATION AND BIOSYNTHESIS OF LIPIDS IN ARCTIC CALANUS SPECIES BASED ON FEEDING EXPERIMENTS WITH A C-13 LABELLED DIATOM	IMPACT OF MONSOON-DRIVEN CIRCULATION ON PHYTOPLANKTON ASSEMBLAGES NEAR FRINGING REEFS ALONG THE EAST COAST OF HAINAN ISLAND, CHINA	SEDIMENT-BASED INVESTIGATION OF NATURALLY OR HISTORICALLY EUTROPHIC LAKES - IMPLICATIONS FOR LAKE MANAGEMENT	EXPERIMENTS ON RESUSPENSION OF NATURAL MICROPHYTOBENTHOS POPULATIONS	PLANKTON COMMUNITY STRUCTURE AND CARBON CYCLING ON THE WESTERN COAST OF GREENLAND DURING THE STRATIFIED SUMMER SITUATION. II. HETEROTROPHIC DINOFLAGELLATES AND CILIATES	LACK OF ALLELOPATHIC EFFECTS OF THE DOMOIC ACID-PRODUCING MARINE DIATOM PSEUDO-NITZSCHIA MULTISERIES	INTEGRATED PALEOCENE CALCAREOUS PLANKTON MAGNETOBIOCHRONOLOGY AND STABLE ISOTOPE STRATIGRAPHY: DSDP SITE 384 (NW ATLANTIC OCEAN)	INTERACTIONS BETWEEN TWO CLOSELY RELATED PHYTAL HARPACTICOID COPEPODS, ASYMMETRIC POSITIVE AND NEGATIVE EFFECTS	DIATOM RESPONSES TO 20TH CENTURY CLIMATE WARMING IN LAKES FROM THE NORTHERN URALS, RUSSIA	METHODOLOGY OF LIGHT RESPONSE CURVES: APPLICATION OF CHLOROPHYLL FLUORESCENCE TO MICROPHYTOBENTHIC BIOFILMS	DEEP PRIMARY PRODUCTION IN COASTAL PELAGIC SYSTEMS: IMPORTANCE FOR ECOSYSTEM FUNCTIONING	FINE-STRUCTURAL OBSERVATIONS ON SILICEOUS SCALE PRODUCTION AND SHELL ASSEMBLY IN THE TESTATE AMOEBA PAULINELLA CHROMATOPHORA	THE INFLUENCE OF IRRADIANCE, PHOTOPERIOD AND TEMPERATURE ON THE GROWTH-KINETICS OF 3 PLANKTONIC DIATOMS	CONTROLLING PROCESSES IN A CACO3 PRECIPITATING STREAM IN HUANGLONG NATURAL SCENIC DISTRICT, SICHUAN, CHINA	RESPONSES OF THE DIATOM ASTERIONELLOPSIS GLACIALIS TO INCREASING SEA WATER CO2 CONCENTRATIONS AND TURBULENCE	THE GEOMETRIC FEATURES, SHAPE FACTORS AND FRACTAL DIMENSIONS OF SUSPENDED PARTICULATE MATTER IN THE SCHELDT ESTUARY (BELGIUM)	PALEONET: NEW SOFTWARE FOR BUILDING, EVALUATING AND APPLYING NEURAL NETWORK BASED TRANSFER FUNCTIONS IN PALEOECOLOGY	SEDIMENT EVIDENCE OF EARLY EUTROPHICATION AND HEAVY METAL POLLUTION OF LAKE MALAREN, CENTRAL SWEDEN	GENOTYPIC DIVERSITY AND SPATIAL-TEMPORAL DISTRIBUTION OF SYMBIODINIUM CLONES IN AN ABUNDANT REEF CORAL	PHYSICAL-BIOLOGICAL COUPLING IN THE AMUNDSEN SEA, ANTARCTICA: INFLUENCE OF PHYSICAL FACTORS ON PHYTOPLANKTON COMMUNITY STRUCTURE AND BIOMASS	HIGHLY BRANCHED ISOPRENOIDS AS PROXIES FOR VARIABLE SEA ICE CONDITIONS IN THE SOUTHERN OCEAN	VERTICAL DISTRIBUTION OF ATTACHED ALGAE IN SHALLOW FISHPONDS OF DIFFERENT TROPHIC STATUS	ENVIRONMENTAL EVALUATION OF EICOSAPENTAENOIC ACID PRODUCTION BY PHAEODACTYLUM TRICORNUTUM	PHYTOPLANKTON COMPOSITION AND MICROCYSTIN CONCENTRATIONS IN OPEN AND CLOSED BAYS OF LAKE VICTORIA, TANZANIA	MANAGING LAKE TROUT LAKES IN A WARMING WORLD: A PALEOLIMNOLOGICAL ASSESSMENT OF NUTRIENTS AND LAKE PRODUCTION AT THREE ONTARIO SITES	APPLICATION OF CANONICAL CORRESPONDENCE ANALYSIS TO DETERMINE THE ECOLOGICAL CONTRIBUTION OF PHYTOPLANKTON TO PCBS BIOACCUMULATION IN QINHUAI RIVER, NANJING, CHINA	SEASONAL DYNAMICS OF ALGAE SPECIES COMPOSITION AND BIOMASS IN THE COASTAL ICE OF KANDALAKSHA BAY, THE WHITE SEA	ASSESSMENT OF FLOOD-INDUCED CHANGES OF PHYTOPLANKTON ALONG A RIVER-FLOODPLAIN SYSTEM USING THE MORPHO-FUNCTIONAL APPROACH	DYNAMICS OF GLUTATHIONE-S-TRANSFERASES IN MYTILUS GALLOPROVINCIALIS EXPOSED TO TOXIC MICROCYSTIS AERUGINOSA CELLS, EXTRACTS AND PURE TOXINS	PHYTOPLANKTON, NUTRIENTS AND HYDROGRAPHY IN THE FRONTAL ZONE BETWEEN THE SOUTHWEST INDIAN SUBTROPICAL GYRE AND THE SOUTHERN OCEAN	EXPLOITATION OF NATURAL FOOD SOURCES BY TWO SYMPATRIC, INVASIVE SUSPENSION-FEEDERS: CRASSOSTREA GIGAS AND CREPIDULA FORNICATA	ANTI-MITOTIC ACTIVITY TOWARDS SEA URCHIN EMBRYOS IN EXTRACTS FROM THE MARINE HAPTOPHYCEAN PHAEOCYSTIS POUCHETII (HARIOT) LAGERHEIM COLLECTED ALONG THE COAST OF NORTHERN NORWAY	A COMPREHENSIVE STUDY OF STEROLS IN MARINE DIATOMS (BACILLARIOPHYTA): IMPLICATIONS FOR THEIR USE AS TRACERS FOR DIATOM PRODUCTIVITY	ASSESSING THE PERFORMANCE OF A DIATOM TRANSFER FUNCTION ON FOUR MINNESOTA LAKE SEDIMENT CORES: EFFECTS OF TRAINING SET SIZE AND SAMPLE AGE	SPATIAL AND TEMPORAL VARIABILITY OF PARTICLE FLUX AT THE NW EUROPEAN CONTINENTAL MARGIN	THE DIATOM GENUS THALASSIOSIRA (BACILLARIOPHYTA) IN THE ESTUARIES OF THE SCHELDE (BELGIUM THE NETHERLANDS) AND THE ELBE (GERMANY)	PHYTOPLANKTON AND PIGMENT DISTRIBUTIONS IN AN ANTICYCLONIC SLOPE WATER OCEANIC EDDY (SWODDY) IN THE SOUTHERN BAY OF BISCAY	EFFECTS OF IRON ON THE ELEMENTAL STOICHIOMETRY DURING EIFEX AND IN THE DIATOMS FRAGILARIOPSIS KERGUELENSIS AND CHAETOCEROS DICHAETA	TROPHIC BASIS OF PRODUCTION AMONG RIVERINE CADDISFLIES: IMPLICATIONS FOR FOOD WEB ANALYSIS	PYROSEQUENCING ASSESSMENT OF PROKARYOTIC AND EUKARYOTIC DIVERSITY IN BIOFILM COMMUNITIES FROM A FRENCH RIVER	VULNERABILITY OF ORGANIC ACID TOLERANT WETLAND BIOTA TO THE EFFECTS OF INORGANIC ACIDIFICATION	THE TRANSFER OF FATTY ACIDS IN A FRESHWATER PLANKTONIC FOODWEB OF THE KUIBYSHEVSKOE RESERVOIR (MIDDLE REACHES OF THE VOLGA)
20	EFFECTS OF A HIGH ENERGY COASTAL ENVIRONMENT ON THE STRUCTURE AND DYNAMICS OF PHYTOPLANKTON COMMUNITIES (BRAZILIAN AMAZON LITTORAL)	NITRATE AND PHOSPHATE UPTAKE KINETICS OF THE HARMFUL DIATOM EUCAMPIA ZODIACUS EHRENBERG, A CAUSATIVE ORGANISM IN THE BLEACHING OF AQUACULTURED PORPHYRA THALLI	IMPACT OF LOW PH/HIGH PCO(2) ON THE PHYSIOLOGICAL RESPONSE AND FATTY ACID CONTENT IN DIATOM SKELETONEMA PSEUDOCOSTATUM	RESPONSE OF PHYTOPLANKTON TO NUTRIENT REDUCTION IN SHAHE RESERVOIR, TAIHU CATCHMENT, CHINA	NITROGEN ISOTOPE FRACTIONATION DURING THE UPTAKE AND ASSIMILATION OF NITRATE, NITRITE, AMMONIUM, AND UREA BY A MARINE DIATOM	CAN CRUDE OIL TOXICITY ON PHYTOPLANKTON BE PREDICTED BASED ON TOXICITY DATA ON BENZO(A)PYRENE AND NAPHTHALENE?	DYNAMICS OF DISSOLVED AND BIOGENIC SILICA IN THE FRESHWATER REACHES OF A MACROTIDAL ESTUARY (THE SCHELDT, BELGIUM)	BIOCHEMICAL-COMPOSITION OF NYCTIPHANES AUSTRALIS AND ITS POSSIBLE USE AS AN AQUACULTURE FEED SOURCE - LIPIDS, PIGMENTS AND FLUORIDE CONTENT	A DISPLACED NERITIC DIATOM (DELPHINEIS-KARSTENII) IN PELAGIC SEDIMENTS OF THE SOUTHEAST ATLANTIC	TYPE MATERIAL OF THE MIOCENE DIATOM DIMEREGRAMMA-BRANDYWINENSIS PATRICK AND ITS TRANSFER TO THE GENUS DELPHINEIS ANDREWS	DIATOM MIGRATION AND SEDIMENT ARMOURING - AN EXAMPLE FROM THE TAGUS ESTUARY, PORTUGAL	PHYTOPLANKTON BIOMASS AND SIZE STRUCTURE ACROSS TROPHIC GRADIENTS IN THE SOUTHERN CALIFORNIA CURRENT AND ADJACENT OCEAN ECOSYSTEMS	DOMOIC ACID TRANSFER TO MILK: EVALUATION OF A POTENTIAL ROUTE OF NEONATAL EXPOSURE	THE OLIGOCENE AND MIOCENE RECORD OF THE DIATOM RESTING SPORE GENUS LIRADISCUS GREVILLE IN THE NORWEGIAN SEA	BIOLOGICALLY-BASED EPIDEMIOLOGIC STUDIES OF ELECTRIC-POWER AND CANCER	A MULTI-PROXY PALEOLIMNOLOGICAL RECONSTRUCTION OF TROPHIC STATE REFERENCE CONDITIONS FOR STRATIFIED CARBONATE-RICH LAKES IN NORTHERN GERMANY	VERTICAL CELL MOVEMENT IS A PRIMARY RESPONSE OF INTERTIDAL BENTHIC BIOFILMS TO INCREASING LIGHT DOSE	BIOLOGICAL AND CHEMICAL SIGNS OF UPWARD MOTIONS IN PERMANENT GEOSTROPHIC FRONTS OF THE WESTERN MEDITERRANEAN	CRYPTOPHAGUS SUBTILIS: A NEW PARASITE OF CRYPTOPHYTES AFFILIATED WITH THE PERKINSOZOA LINEAGE	NET GROWTH RATES OF PICOCYANOBACTERIA AND NANO-/MICROPHYTOPLANKTON INHABITING SHELF WATERS OF THE CENTRAL (17 DEGREES S) AND SOUTHERN (20 DEGREES S) GREAT BARRIER REEF	MIOCENE METHANE-DERIVED CARBONATES FROM SOUTHWESTERN WASHINGTON, USA AND A MODEL FOR SILICIFICATION AT SEEPS	OCEAN ACIDIFICATION OF A COASTAL ANTARCTIC MARINE MICROBIAL COMMUNITY REVEALS A CRITICAL THRESHOLD FOR CO2 TOLERANCE IN PHYTOPLANKTON PRODUCTIVITY	PLASTIC MICROBEADS FROM COSMETIC PRODUCTS: AN EXPERIMENTAL STUDY OF THEIR HYDRODYNAMIC BEHAVIOUR, VERTICAL TRANSPORT AND RESUSPENSION IN PHYTOPLANKTON AND SEDIMENT AGGREGATES	QUANTIFYING SPECIES INDICATOR VALUES FOR TROPHIC DIATOM INDICES: A COMPARISON OF APPROACHES	THE SETO INLAND SEA - EUTROPHIC OR OLIGOTROPHIC?	LATENT VIRUS-LIKE INFECTIONS ARE PRESENT IN A DIVERSE RANGE OF SYMBIODINIUM SPP. (DINOPHYTA)	CHARACTERIZATION OF THE SUMMER PACK ICE BIOTIC COMMUNITY OF CANADA BASIN	AMINO ACIDS AND HEXOSAMINES AS INDICATORS OF ORGANIC MATTER DEGRADATION STATE IN NORTH SEA SEDIMENTS	THE ANGLESEY LAKES, WALES, UK - A CONSERVATION RESOURCE	HETEROTROPHIC CULTIVATION OF MICROALGAE: PRODUCTION OF METABOLITES OF COMMERCIAL INTEREST	OPEN, SHARABLE, AND EXTENSIBLE DATA MANAGEMENT FOR THE KOREA NATIONAL AQUATIC ECOLOGICAL MONITORING AND ASSESSMENT PROGRAM: A RESTFUL API-BASED APPROACH	LATE FALL PHYTOPLANKTON DYNAMICS IN THREE LAKES, ROCKY MOUNTAIN NATIONAL PARK	MITIGATION OF ADVERSE EFFECTS OF RISING CO2 ON A PLANKTONIC HERBIVORE BY MIXED ALGAL DIETS	FIELD OBSERVATIONS ON CORRELATION OF FATTY ACID PROFILES BETWEEN SUSPENDED PARTICULATE MATTER AND GREEN-LIPPED MUSSELS IN SUBTROPICAL WATERS OF HONG KONG	THE INFLUENCE OF WATER DEPTH AND FLOW REGIME ON PHYTOPLANKTON BIOMASS AND COMMUNITY STRUCTURE IN A SHALLOW, LOWLAND RIVER	MECHANISMS CONTRIBUTING TO LOW DOMOIC ACID UPTAKE BY OYSTERS FEEDING ON PSEUDO-NITZSCHIA CELLS. II. SELECTIVE REJECTION	INDICES BASED ON SILICOFLAGELLATE ASSEMBLAGES OFFER POTENTIAL FOR PALEO-RECONSTRUCTIONS OF THE MAIN OCEANOGRAPHIC ZONES OF THE SOUTHERN OCEAN	TOXIC DINOFLAGELLATES (ALEXANDRIUM FUNDYENSE AND A-CATENELLA) HAVE MINIMAL APPARENT EFFECTS ON OYSTER HEMOCYTES	FEEDING DETERRENCE PROPERTIES OF APO-FUCOXANTHINOIDS FROM MARINE DIATOMS .1. CHEMICAL STRUCTURES OF APO-FUCOXANTHINOIDS PRODUCED BY PHAEODACTYLUM TRICORNUTUM	IMPACTS OF DIFFERENTIAL CONSUMPTION BY THE GRAZING FISH, PLECOGLOSSUS ALTIVELIS, ON THE BENTHIC ALGAL COMPOSITION IN THE CHIKUMA RIVER, JAPAN	PARTICULATE COMPOSITION AND ORIGIN OF SUSPENDED SEDIMENT IN THE R. DON, ABERDEENSHIRE, UK	DYNAMICS OF PARTICULATE ORGANIC CARBON FLUX IN A GLOBAL OCEAN MODEL	THE EFFECTS OF TIDAL EXPORT FROM SALT MARSH DITCHES ON ESTUARINE WATER QUALITY AND PLANKTON COMMUNITIES	IMPACTS OF MESOSCALE EDDIES IN THE SOUTH CHINA SEA ON BIOGEOCHEMICAL CYCLES	THE LEVEL OF IRON ENRICHMENT REQUIRED TO INITIATE DIATOM BLOOMS IN HNLC WATERS	FEEDING ECOLOGY OF THE KA +/- ZA +/- LA +/- RMAK TOOTHCARP, APHANIUS MARASSANTENSIS: ONTOGENETIC SHIFT AND SEASONAL DIET VARIATION	IMPROVED 18S RDNA AMPLIFICATION PROTOCOL FOR ASSESSING PROTIST DIVERSITY IN OXYGEN-DEFICIENT MARINE SYSTEMS	SEASONAL VARIATIONS OF HIGHLY BRANCHED ISOPRENOID HYDROCARBONS AND PIGMENT BIOMARKERS IN INTERTIDAL SEDIMENTS OF THE TAMAR ESTUARY, UK	SEASONAL VARIATIONS OF ZOOPLANKTON ABUNDANCE IN THE FRESHWATER RESERVOIR VALLE DE BRAVO (MEXICO)
21	TAXONOMICAL DIVERSITY OF PSEUDO-NITZSCHIA FROM THE CENTRAL ADRIATIC SEA	SPECIES-SPECIFIC ALLELOPATHIC EFFECTS OF THE DIATOM SKELETONEMA COSTATUM	RESOURCE COMPETITION AMONG SALINE-LAKE DIATOMS UNDER VARYING N/P RATIO, SALINITY AND ANION COMPOSITION	PROTISTS DECREASE IN SIZE LINEARLY WITH TEMPERATURE: CA. 2.5\% DEGREES C-1	CARBON FLOW AND TROPHIC STRUCTURE OF AN ANTARCTIC COASTAL BENTHIC COMMUNITY AS DETERMINED BY DELTA C-13 AND DELTA N-15	ASCOPHYLLUM (PHAEOPHYCEAE) AND ITS SYMBIONTS. IX. A NOVEL SYMBIOSIS BETWEEN HALOCLADIUS VARIABILIS (CHIRONOMIDAE, INSECTA) AND ELACHISTA FUCICOLA (ELACHISTACEAE, PHAEOPHYCEAE) FROM MARINE ROCKY SHORES OF NOVA SCOTIA	EFFECT OF SEASONAL BIOGENIC SILICA VARIATIONS ON DISSOLVED SILICON FLUXES AND ISOTOPIC SIGNATURES IN THE CONGO RIVER	LIPID AND FATTY ACID COMPOSITION DURING VEGETATIVE AND RESTING STAGES OF THE MARINE DIATOM CHAETOCEROS SALSUGINEUS	SPATIAL AND TEMPORAL VARIABILITY IN COCCOLITHOPHORE ABUNDANCE AND DISTRIBUTION IN THE NW IBERIAN COASTAL UPWELLING SYSTEM	COMPARISON OF INFORMATION-YIELD FROM DIFFERENT EXPERIMENTAL DESIGNS USED IN ALGAL TOXICITY TESTING OF CHEMICAL MIXTURES	DISTURBANCE EFFECTS OF DEPOSIT FEEDING ON MICROALGAL COMMUNITY STRUCTURE AND MECHANISMS OF RECOLONIZATION1	ANNUAL VARIABILITY IN CILIATE COMMUNITY STRUCTURE, POTENTIAL PREY AND PREDATORS IN THE OPEN NORTHERN BALTIC SEA PROPER	DYNAMICS OF MICROCYSTINS IN THE MUSSEL MYTILUS GALLOPROVINCIALIS	LATE QUATERNARY PALAEOENVIRONMENTS IN PRYDZ BAY, EAST ANTARCTICA: INTERPRETATIONS FROM MARINE DIATOMS	INFLUENCE OF ALGAL COMMUNITY STRUCTURE ON DENITRIFICATION RATES IN PERIPHYTON CULTIVATED ON ARTIFICIAL SUBSTRATA	TEMPORAL PATTERNS OF DIATOM INGESTION BY LARVAL NET-WINGED MIDGES (DIPTERA : BLEPHARICERIDAE : BLEPHARICERA)	EFFECTS OF VERTICAL MIGRATIONS BY BENTHIC MICROALGAE ON FLUORESCENCE MEASUREMENTS OF PHOTOPHYSIOLOGY	ARTIFICIAL MIXING PREVENTS NUISANCE BLOOMS OF THE CYANOBACTERIUM MICROCYSTIS IN LAKE NIEUWE MEER, THE NETHERLANDS	PLEURALINS ARE INVOLVED IN THECA DIFFERENTIATION IN THE DIATOM CYLINDROTHECA FUSIFORMIS	COMPARISON OF GROWTH AND SINKING RATES OF NON-COCCOLITH- AND COCCOLITH-FORMING STRAINS OF EMILIANIA HUXLEYI (PRYMNESIOPHYCEAE) GROWN UNDER DIFFERENT IRRADIANCES AND NITROGEN SOURCES	MICROBIALITE RESPONSE TO AN ANTHROPOGENIC SALINITY GRADIENT IN GREAT SALT LAKE, UTAH	CLIMATE CHANGE AND FRESHWATER ECOSYSTEMS: IMPACTS ACROSS MULTIPLE LEVELS OF ORGANIZATION	IN SITU CAMERA OBSERVATIONS REVEAL MAJOR ROLE OF ZOOPLANKTON IN MODULATING MARINE SNOW FORMATION DURING AN UPWELLING-INDUCED PLANKTON BLOOM	A BAYESIAN MULTINOMIAL GAUSSIAN RESPONSE MODEL FOR ORGANISM-BASED ENVIRONMENTAL RECONSTRUCTION	ANALYSIS OF THE EFFECTS OF WET AND DRY SEASONS ON A MEDITERRANEAN RIVER BASIN: CONSEQUENCES FOR COASTAL WATERS AND ITS QUALITY MANAGEMENT	DISCOVERY OF TWO NOVEL VIRUSES EXPANDS THE DIVERSITY OF SINGLE-STRANDED DNA AND SINGLE-STRANDED RNA VIRUSES INFECTING A COSMOPOLITAN MARINE DIATOM	STRONG LINKAGE OF POLAR COD (BOREOGADUS SAIDA) TO SEA ICE ALGAE-PRODUCED CARBON: EVIDENCE FROM STOMACH CONTENT, FATTY ACID AND STABLE ISOTOPE ANALYSES	INVESTIGATING THE DISTRIBUTION AND SOURCES OF ORGANIC MATTER IN SURFACE SEDIMENT OF COOMBABAH LAKE (AUSTRALIA) USING ELEMENTAL, ISOTOPIC AND FATTY ACID BIOMARKERS	RESPONSES AND STRUCTURAL RECOVERY OF PERIPHYTIC DIATOM COMMUNITIES AFTER SHORT-TERM DISTURBANCE IN SOME RIVERS (HANOI, VIETNAM)	THE INFLUENCE OF ULTRA-LOW TEMPERATURES ON MARINE MICROALGAL CELLS	THE USE OF MARINE BENTHIC DIATOMS IN A GROWTH INHIBITION TEST WITH SPIKED WHOLE-SEDIMENT	DIATOM-ENVIRONMENTAL RELATIONSHIPS AND NUTRIENT TRANSFER FUNCTIONS FROM CONTRASTING SHALLOW AND DEEP LIMESTONE LAKES IN ONTARIO, CANADA	INFLUENCE OF ALGAL SPECIES AND CULTIVATION CONDITIONS ON ALGAL REMOVAL IN DIRECT-FILTRATION	CORRESPONDENCE OF HISTORIC SALINITY FLUCTUATIONS IN FLORIDA BAY, USA, TO ATMOSPHERIC VARIABILITY AND ANTHROPOGENIC CHANGES	ASSESSING IMPACTS OF A DAM CONSTRUCTION ON BENTHIC MACROINVERTEBRATE COMMUNITIES IN A MOUNTAIN STREAM	SYSTEMATICS OF NAVICULOID DIATOMS (BACILLARIOPHYTA): A PRELIMINARY ANALYSIS OF PROTOPLAST AND FRUSTULE CHARACTERS FOR FAMILY AND ORDER LEVEL CLASSIFICATION	COMPARATIVE SEASONAL BIOGEOGRAPHY OF MINERALISING NANNOPLANKTON IN THE SCOTIA SEA: EMILIANIA HUXLEYI, FRAGILARIOPSIS SPP. AND TETRAPARMA PELAGICA	PALEOECOLOGICAL EVIDENCE FOR TRANSITIONS BETWEEN CONTRASTING LANDFORMS IN A POLYGON-PATTERNED HIGH ARCTIC WETLAND	RELATIVE IMPORTANCE OF THE DIFFERENT NEGATIVE EFFECTS OF THE TOXIC HAPTOPHYTE PRYMNESIUM PARVUM ON RHODOMONAS SALINA AND BRACHIONUS PLICATILIS	PHYTOPLANKTON COMMUNITY METRICS BASED ON ABSOLUTE AND RELATIVE ABUNDANCE AND BIOMASS: IMPLICATIONS FOR MULTIVARIATE ANALYSES	ABSORPTION EFFICIENCY OF BLUE MUSSELS (MYTILUS EDULIS AND M. TROSSULUS) FEEDING ON ATLANTIC SALMON (SALMO SALAR) FEED AND FECAL PARTICULATES: IMPLICATIONS FOR INTEGRATED MULTI-TROPHIC AQUACULTURE	THE DYNAMIC OCEAN BIOLOGICAL PUMP: INSIGHTS FROM A GLOBAL COMPILATION OF PARTICULATE ORGANIC CARBON, CACO3, AND OPAL CONCENTRATION PROFILES FROM THE MESOPELAGIC	PROTIST DIVERSITY ALONG A SALINITY GRADIENT IN A COASTAL LAGOON	INFLUENCES OF THE JUAN DE FUCA EDDY ON CIRCULATION, NUTRIENTS, AND PHYTOPLANKTON PRODUCTION IN THE NORTHERN CALIFORNIA CURRENT SYSTEM	EFFECT OF NITRATE ENRICHMENT AND DIATOMS ON THE BIOAVAILABILITY OF FE(III) OXYHYDROXIDE COLLOIDS IN SEAWATER	TROPHIC RELATIONSHIPS IN THE COMMUNITY OF A BIVALVE MOLLUSK AND A BORING POLYCHAETE	DIVERSITY OF ASSIMILATORY NITRATE REDUCTASE GENES FROM PLANKTON AND EPIPHYTES ASSOCIATED WITH A SEAGRASS BED	PHYSICAL-CHEMICAL AND ECOTOXICOLOGICAL EVALUATION OF WATER BASED DRILLING FLUIDS USED IN ITALIAN OFF-SHORE	PHYTOPLANKTON-ZOOPLANKTON SEASONAL TIMING AND THE `CLEAR-WATER PHASE' IN SOME ENGLISH LAKES
22	EVALUATION OF PHYTOPLANKTON COMMUNITY COMPOSITION IN THE EUTROPHIC MASAN BAY BY HPLC PIGMENT ANALYSIS	GROWTH AND COMPETITION FOR DIFFERENT FORMS OF ORGANIC PHOSPHORUS BY THE DINOFLAGELLATE PROROCENTRUM DONGHAIENSE WITH THE DINOFLAGELLATE ALEXANDRIUM CATENELLA AND THE DIATOM SKELETONEMA COSTATUM S.L.	LIMNOLOGICAL SUCCESSION IN RESERVOIRS: A PALEOLIMNOLOGICAL COMPARISON OF TWO METHODS OF RESERVOIR FORMATION	VARIABLE EFFECTS OF MARINE-DERIVED NUTRIENTS ON ALGAL PRODUCTION IN SALMON NURSERY LAKES OF ALASKA DURING THE PAST 300 YEARS	THE EFFECT OF PROGRESSIVE DISSOLUTION ON THE OXYGEN AND SILICON ISOTOPE COMPOSITION OF OPAL-A PHYTOLITHS: IMPLICATIONS FOR PALAEOENVIRONMENTAL RECONSTRUCTION	ACCUMULATION OF PETROLEUM HYDROCARBONS IN INTRACELLULAR LIPID BODIES OF THE FRESHWATER DIATOM SYNEDRA ACUS SUBSP RADIANS	SILICA FLUXES AND TRAPPING IN TWO CONTRASTING NATURAL IMPOUNDMENTS OF THE UPPER MISSISSIPPI RIVER	COMBINED LIPID, FATTY ACID AND DIGESTIVE TRACT CONTENT ANALYSES: A PENETRATING APPROACH TO ESTIMATE FEEDING MODES OF ANTARCTIC AMPHIPODS	ACROSS-SHELF VARIABILITY OF PHYTOPLANKTON COMPOSITION, PHOTOSYNTHETIC PARAMETERS AND PRIMARY PRODUCTION IN THE NW IBERIAN UPWELLING SYSTEM	GROWTH OF THE PULMONATE LIMPET SIPHONARIA-LESSONI (BLAINVILLE) IN A ROCKY INTERTIDAL AREA AFFECTED BY SEWAGE POLLUTION	PULSE OF MARINE SUBSIDIES: THE ROLE OF SURF DIATOM ASTERIONELLOPSIS GLACIALIS ACCUMULATIONS IN STRUCTURING THE MEIOFAUNA OF SANDY BEACHES	CILIATES AND HETEROTROPHIC DINOFLAGELLATES IN THE MARGINAL ICE ZONE OF THE CENTRAL BARENTS SEA DURING SPRING	DIVERSITY OF THE DIATOM GENUS PSEUDO-NITZSCHIA PERAGALLO IN THE QUODDY REGION OF THE BAY OF FUNDY, CANADA	NEOGENE AND EARLY PLEISTOCENE DIATOM BIOSTRATIGRAPHY AND AGE SYNTHESIS OF SITE C9001/C0020, NORTHWEST PACIFIC	EFFECTS OF BOTTOM TRAWLING ON ECOSYSTEM FUNCTIONING	DISTRIBUTION OF EPIPHYTIC DIATOMS ON FIVE MACROPHYTES FROM A PAMPEAN SHALLOW LAKE: HOST-SPECIFICITY AND IMPLICATIONS FOR PALEOENVIRONMENTAL RECONSTRUCTIONS	BEHAVIOURAL VERSUS PHYSIOLOGICAL PHOTOPROTECTION IN EPIPELIC AND EPIPSAMMIC BENTHIC DIATOMS	STEADY STATE PHYTOPLANKTON IN A DEEP PRE-ALPINE LAKE: SPECIES AND PIGMENTS OF EPILIMNETIC VERSUS METALIMNETIC ASSEMBLAGES	ULTRASTRUCTURE, LIFE CYCLE AND MOLECULAR PHYLOGENETIC POSITION OF A NOVEL MARINE SAND-DWELLING CERCOZOAN: CLAUTRIAVIA BIFLAGELLATA N. SP.	TAXON-SPECIFIC GROWTH AND LOSS RATES FOR DOMINANT PHYTOPLANKTON POPULATIONS FROM THE NORTHERN GULF-OF-MEXICO	MICROBIAL MATS FROM THE LLAMARA SALT FLAT, NORTHERN CHILE	DIATOM PERFORMANCE IN A FUTURE OCEAN: INTERACTIONS BETWEEN NITROGEN LIMITATION, TEMPERATURE, AND CO2-INDUCED SEAWATER ACIDIFICATION	RAPID FORMATION AND SEDIMENTATION OF LARGE AGGREGATES IS PREDICTABLE FROM COAGULATION RATES (HALF-LIVES) OF TRANSPARENT EXOPOLYMER PARTICLES (TEP)	INFERRING THE MINIMUM PH OF STREAMS FROM MACROINVERTEBRATES USING WEIGHTED AVERAGING REGRESSION AND CALIBRATION	PALEOLIMNOLOGY OF A FRESHWATER ESTUARY TO INFORM AREA OF CONCERN NUTRIENT DELISTING EFFORTS	FIRST EVIDENCE FOR THE EXISTENCE OF PENNATE DIATOM VIRUSES	CHANGES IN THE SEA-ICE BRINE COMMUNITY DURING THE SPRING-SUMMER TRANSITION, MCMURDO SOUND, ANTARCTICA .1. PHOTOSYNTHETIC PROTISTS	ISOTOPIC (DELTA C-13) EVIDENCE FOR THE AUTOCHTHONOUS ORIGIN OF SEDIMENT ORGANIC MATTER IN THE SMALL AND ACIDIC LAKE KATANUMA, JAPAN	THE ANGLESEY LAKES, WALES, UK - A PALAEOLIMNOLOGICAL STUDY OF THE EUTROPHICATION AND NATURE CONSERVATION STATUS	BETA-GLUCANS, PRODUCTION AND PROPERTIES IN MICROALGAE WITH EMPHASIS ON NANNOCHLOROPSIS GENUS (OCHROPHYTA, EUSTIGMATALES)	VARIANCE AND RATE-OF-CHANGE AS EARLY WARNING SIGNALS FOR A CRITICAL TRANSITION IN AN AQUATIC ECOSYSTEM STATE: A TEST CASE FROM TASMANIA, AUSTRALIA	NITROGEN SUBSIDIES IN GLACIAL MELTWATERS HAVE ALTERED PLANKTONIC DIATOM COMMUNITIES IN LAKES OF THE US ROCKY MOUNTAINS FOR AT LEAST A CENTURY	ALGAL TAXONOMIC SURVEY OF ZION NATIONAL PARK AND CEDAR BREAKS NATIONAL MONUMENT, UTAH, AND PIPE SPRING NATIONAL MONUMENT, ARIZONA	RIVERINE INPUT OF BIOAVAILABLE IRON SUPPORTING PHYTOPLANKTON GROWTH IN KESENNUMA BAY (JAPAN)	PHYTOPLANKTON GROWTH IN RELATION TO NETWORK TOPOLOGY: TIME-AVERAGED CATCHMENT-SCALE MODELLING IN A LARGE LOWLAND RIVER	DIATOM INFESTATION OF RECENT CRINOID OSSICLES IN TEMPERATE WATERS, FRIDAY-HARBOR-LABORATORIES, WASHINGTON - IMPLICATIONS FOR BIODEGRADATION OF SKELETAL CARBONATES	SPATIAL VARIABILITY OF PHOTOPHYSIOLOGY AND PRIMARY PRODUCTION RATES OF THE PHYTOPLANKTON COMMUNITIES ACROSS THE WESTERN ANTARCTIC PENINSULA IN LATE SUMMER 2013	MECHANISMS CONTRIBUTING TO LOW DOMOIC ACID UPTAKE BY OYSTERS FEEDING ON PSEUDO-NITZSCHIA CELLS. II. SELECTIVE REJECTION	ANTIALGAL AND ANTILARVAL ACTIVITIES OF BIOACTIVE COMPOUNDS EXTRACTED FROM THE MARINE DINOFLAGELLATE AMPHIDINIUM CARTERAE	ENVIRONMENTAL CHANGE AND ITS EFFECTS ON INTER-DECADAL VARIATIONS OF DIATOM PRODUCTION, SPECIES COMPOSITION AND FRUSTULE DISSOLUTION IN A COASTAL MARGINAL SEA	METABARCODING OF BENTHIC CILIATE COMMUNITIES SHOWS HIGH POTENTIAL FOR ENVIRONMENTAL MONITORING IN SALMON AQUACULTURE	THE LATERAL FLUX OF BIOGENIC PARTICLES FROM THE EASTERN NORTH-AMERICAN CONTINENTAL-MARGIN TO THE NORTH-ATLANTIC OCEAN	SALINITY TOLERANCE OF DIATOMS FROM THALASSIC HYPERSALINE ENVIRONMENTS	NEW CHEMICAL, BIO-OPTICAL AND PHYSICAL OBSERVATIONS OF UPPER OCEAN RESPONSE TO THE PASSAGE OF A MESOSCALE EDDY OFF BERMUDA	COMMUNITY STRUCTURE AND PHOTOSYNTHETIC PHYSIOLOGY OF PHYTOPLANKTON IN THE NORTHWEST SUBARCTIC PACIFIC DURING AN IN SITU IRON FERTILIZATION EXPERIMENT (SEEDS-II)	DIET COMPOSITION AND TROPHIC GUILD STRUCTURE OF FISH ASSEMBLAGE IN HEADWATERS OF THE CHISHUI RIVER, A TRIBUTARY OF THE UPPER YANGTZE RIVER, CHINA	MICROBIAL COMMUNITY ASSOCIATED WITH THE COLONIAL ASCIDIAN CYSTODYTES DELLECHIAJEI	ONCOLDS FROM THE RIVER ALZ (SOUTHERN GERMANY): TINY ECOSYSTEMS IN A PHOSPHORUS-LIMITED ENVIRONMENT	LIMNOLOGICAL FEATURES OF LAGUNA TENO (35 DEGREES S, CHILE): A HIGH ALTITUDE LAKE IMPACTED BY VOLCANIC ACTIVITY
23	WATER QUALITY AND PHYTOPLANKTON CHARACTERISTICS IN THE PALK BAY, SOUTHEAST COAST OF INDIA	COPPER TOLERANCE OF SKELETONEMA-COSTATUM AND NITZSCHIA-THERMALIS	FORMATION OF DOMOIC ACID AND FATTY-ACIDS IN PSEUDONITZSCHIA-PUNGENS F MULTISERIES WITH SCALE OF CULTURE	LINKING ESTUARINE NEMATODES TO THEIR SUSPECTED FOOD. A CASE STUDY FROM THE WESTERSCHELDE ESTUARY (SOUTH-WEST NETHERLANDS)	MECHANISMS CONTROLLING THE CARBON STABLE ISOTOPE COMPOSITION OF PHYTOPLANKTON IN KARST RESERVOIRS	PHYSIOLOGICAL RESPONSE OF 10 PHYTOPLANKTON SPECIES EXPOSED TO MACONDO OIL AND THE DISPERSANT, COREXIT	THE SILICA CYCLE IN A NORTHEAST PACIFIC FJORD; THE ROLE OF BIOLOGICAL RESUSPENSION	THE GROSS CHEMICAL COMPOSITION AND FATTY ACID COMPOSITION OF 18 SPECIES OF TROPICAL AUSTRALIAN MICROALGAE FOR POSSIBLE USE IN MARICULTURE	MICROPLANKTON COMPOSITION OFF NW IBERIA AT THE END OF THE UPWELLING SEASON: SOURCE AREAS OF HARMFUL DINOFLAGELLATE BLOOMS	SCALES OF TEMPORAL AND SPATIAL VARIABILITY IN THE DISTRIBUTION OF HARMFUL ALGAE SPECIES IN THE INDIAN RIVER LAGOON, FLORIDA, USA	MEASURING THE IN SITU EROSION SHEAR STRESS OF INTERTIDAL SEDIMENTS WITH THE COHESIVE STRENGTH METER (CSM)	SEASONAL CHANGES IN NANO/MICRO-ZOOPLANKTON HERBIVORY AND HETEROTROPHIC NANO-FLAGELLATES BACTERIVORY OFF CAPE ESAN, SOUTHWESTERN HOKKAIDO, JAPAN	ULTRASENSITIVE DETECTION OF DOMOIC ACID IN MOUSE BLOOD BY COMPETITIVE ELISA USING BLOOD COLLECTION CARDS	PLIOCENE SEDIMENTS OF SHIKOTAN ISLAND (LESSER KURIL RIDGE)	SENSING THE MARINE ENVIRONMENT USING DIFFERENT ANIMAL MODELS AND LEVELS OF COMPLEXITY	DIATOM SPECIES DIVERSITY IN THE DIET OF HEALTHY AND SICK SPECIMENS OF ADULT HALIOTIS FULGENS AND HALIOTIS CORRUGATA	BEHAVIOURAL VERSUS PHYSIOLOGICAL PHOTOPROTECTION IN EPIPELIC AND EPIPSAMMIC BENTHIC DIATOMS	METALIMNETIC OXYGEN AND AMMONIUM MAXIMA IN LAKE WHATCOM, WASHINGTON (USA)	CHARACTERIZATION OF THE ADHESIVE MUCILAGES SECRETED BY LIVE DIATOM CELLS USING ATOMIC FORCE MICROSCOPY	GROWTH RATES OF DIATOMS FROM COASTAL ANTARCTIC WATERS ESTIMATED BY IN SITU DIALYSIS INCUBATION	HYDROTHERMAL PALYGORSKITE AND FERROMANGANESE MINERALIZATION AT A CENTRAL CALIFORNIA MARGIN FRACTURE-ZONE	CLIMATE WARMING IS PREDICTED TO REDUCE OMEGA-3, LONG-CHAIN, POLYUNSATURATED FATTY ACID PRODUCTION IN PHYTOPLANKTON	CARBON CONTENT AND C : N RATIO OF TRANSPARENT EXOPOLYMERIC PARTICLES (TEP) PRODUCED BY BUBBLING EXUDATES OF DIATOMS	DIATOM-BASED CONDUCTIVITY AND WATER-LEVEL INFERENCE MODELS FROM EASTERN TIBETAN (QINGHAI-XIZANG) PLATEAU LAKES	MATHEMATICAL-MODELING AS A TOOL FOR MANAGEMENT IN EUTROPHICATION CONTROL OF SHALLOW LAKES	ISOLATION AND CHARACTERIZATION OF A SINGLE-STRANDED RNA VIRUS THAT INFECTS THE MARINE PLANKTONIC DIATOM CHAETOCEROS SP (SS08-C03)	INHABITANTS OF THE WHITE SEA COASTAL ICE DURING THE EARLY SPRING PERIOD	SOURCES AND FATE OF ORGANIC MATTER IN CONSTRUCTED VERSUS NATURAL COASTAL WATERWAYS	DIATOM RESPONSES TO SEWAGE INPUTS AND HYDROLOGICAL ALTERATION IN MEDITERRANEAN STREAMS	THE FIRST EVIDENCE FOR GENOTYPIC STABILITY IN A CRYOPRESERVED TRANSGENIC DIATOM	PRODUCTIVITY REGIME AND PHYTOPLANKTON SIZE STRUCTURE IN THE ARABIAN SEA	LONG-TERM TRENDS IN LIMNOLOGICAL CHARACTERISTICS IN THE AURORA TROUT LAKES, SUDBURY, CANADA	THE FATE OF BLEACHED CORALS: PATTERNS AND DYNAMICS OF ALGAL RECRUITMENT	HISTORIC SEDIMENT ACCUMULATION RATES IN KARLSKARSVIKEN, A BAY OF LAKE MALAREN, SWEDEN	ACCESSING LIMNOLOGICAL CHANGE AND VARIABILITY USING FOSSIL DIATOM ASSEMBLAGES, SOUTH-EAST AUSTRALIA	THE PLANKTONIC DIATOMS OF GALWAY BAY: SEASONAL VARIATIONS DURING 1974/5	BIOGENIC SILICA PRODUCTION RATES AND PARTICULATE ORGANIC MATTER DISTRIBUTION IN THE ATLANTIC SECTOR OF THE SOUTHERN OCEAN DURING AUSTRAL SPRING 1992	EFFECT OF B-VITAMINS (B-1, B-12) AND INORGANIC NUTRIENTS ON ALGAL BLOOM DYNAMICS IN A COASTAL ECOSYSTEM	ANTI-INFLAMMATORY EFFECTS OF PHAEODACTYLUM TRICORNUTUM EXTRACTS ON HUMAN BLOOD MONONUCLEAR CELLS AND MURINE MACROPHAGES	LINKING NUTRIENT INPUTS, PHYTOPLANKTON COMPOSITION, ZOOPLANKTON DYNAMICS AND THE RECRUITMENT OF PINK SNAPPER, CHRYSOPHRYS AURATUS, IN A TEMPERATE BAY	DIATOM ASSEMBLAGES IN SURFACE SEDIMENTS ALONG THE EAST COAST OF LAKE TANGANYIKA	PARTICLE EXPORT FROM THE EUPHOTIC ZONE: ESTIMATES USING A NOVEL DRIFTING SEDIMENT TRAP, TH-234 AND NEW PRODUCTION	DISTRIBUTION OF PHYTOPLANKTON PIGMENTS IN NINE EUROPEAN ESTUARIES AND IMPLICATIONS FOR AN ESTUARINE TYPOLOGY	PRODUCTION, DISSOLUTION, ACCUMULATION, AND POTENTIAL EXPORT OF BIOGENIC SILICA IN A SARGASSO SEA MODE-WATER EDDY	BIOAVAILABILITY OF ORGANICALLY BOUND FE TO MODEL PHYTOPLANKTON OF THE SOUTHERN OCEAN	HERBIVORY IN SMALL CARNIVORES: BENTHIC HYDROIDS AS AN EXAMPLE	DISTRIBUTION PATTERNS AND PHYLOGENY OF MARINE STRAMENOPILES IN THE NORTH PACIFIC OCEAN	HIGH-RESOLUTION OBSERVATIONS OF AGGREGATE FLUX DURING A SUB-POLAR NORTH ATLANTIC SPRING BLOOM	DEVELOPMENT OF DAPHNID COMMUNITIES IN DIATOM-DOMINATED AND CYANOPHYTE-DOMINATED LAKES AND THEIR RELEVANCE TO LAKE RESTORATION BY BIOMANIPULATION
24	THE STUDY ON SEASONAL TRAIT OF NITZSCHIA POPULATION IN ZHELIN BAY OF EASTERN GUANGDONG	MORPHOLOGICAL AND PHYLOGENETIC ANALYSIS OF SKELETONEMA COSTATUM-LIKE DIATOMS (BACILLARIOPHYTA) FROM THE CHINA SEA	FEEDING AND ABSORPTION OF THE TOXIC DINOFLAGELLATE ALEXANDRIUM TAMARENSE BY TWO MARINE BIVALVES FROM THE SOUTH CHINA SEA	SOURCES AND BIOGEOCHEMICAL CYCLING OF PARTICULATE SELENIUM IN THE SAN FRANCISCO BAY ESTUARY	INSIGHTS INTO THE TRANSFER OF SILICON ISOTOPES INTO THE SEDIMENT RECORD	POLYCYCLIC AROMATIC HYDROCARBON DEGRADATION OF PHYTOPLANKTON-ASSOCIATED ARENIBACTER SPP. AND DESCRIPTION OF ARENIBACTER ALGICOLA SP NOV., AN AROMATIC HYDROCARBON-DEGRADING BACTERIUM	PAST, PRESENT AND FUTURE STATE OF THE BIOGEOCHEMICAL SI CYCLE IN THE BALTIC SEA	POTENTIAL DIETARY EFFECTS ON THE FATTY ACID COMPOSITION OF THE COMMON JELLYFISH AURELIA AURITA	CONSEQUENCES OF WINTER UPWELLING EVENTS ON BIOGEOCHEMICAL AND PHYTOPLANKTON PATTERNS IN A WESTERN GALICIAN RIA (NW IBERIAN PENINSULA)	SUCCESSION OF PICOPHYTOPLANKTON DURING THE SPRING BLOOM 2012 IN DISKO BAY (WEST GREENLAND)-AN UNEXPECTEDLY LOW ABUNDANCE OF GREEN ALGAE	BIO-DEPENDENT BED PARAMETERS AS A PROXY TOOL FOR SEDIMENT STABILITY IN MIXED HABITAT INTERTIDAL AREAS	MIXOTROPHIC AND HETEROTROPHIC DINOFLAGELLATES IN EUTROPHIC COASTAL WATERS OF THE AEGEAN SEA (EASTERN MEDITERRANEAN SEA)	TOXIC DIATOMS IN WESTERN WASHINGTON WATERS (US WEST-COAST)	STRATIGRAPHY AND THE NEOGENE-QUATERNARY SEDIMENTATION ENVIRONMENT IN THE NORTHWESTERN SHELF AND COAST OF THE TARTAR STRAIT	THE USE OF NATURAL MICROPHYTOBENTHIC ASSEMBLAGES AS LABORATORY MODEL SYSTEMS	A COMPARISON OF THE VERTICAL ZONATION OF DIATOM, FORAMINIFERA, AND MACROPHYTE ASSEMBLAGES IN A COASTAL MARSH: IMPLICATIONS FOR GREATER PALEO-SEA LEVEL RESOLUTION	THE IMPORTANCE OF BEING FAST: COMPARATIVE KINETICS OF VERTICAL MIGRATION AND NON-PHOTOCHEMICAL QUENCHING OF BENTHIC DIATOMS UNDER LIGHT STRESS	THE EFFECT OF CHANGES IN LIGHT AVAILABILITY CAUSED BY MIXING ON THE GROWTH OF ANABAENA CIRCINALIS (NOSTOCALES, CYANOBACTERIA) AND AULACOSEIRA SP (CENTRALES, BACILLARIOPHYCEAE)	CHARACTERIZATION OF LINEAR-OBLONG PYRENOIDS WITH CP-DNA ALONG THEIR SIDES IN NITZSCHIA SIGMOIDEA (BACILLARIOPHYCEAE)	FEEDING, GROWTH AND BIOLUMINESCENCE OF THE HETEROTROPHIC DINOFLAGELLATE PROTOPERIDINIUM-HUBERI	DISTRIBUTION OF MICROFOSSILS WITHIN POLYMETALLIC NODULES: BIOGENIC CLUSTERS WITHIN MANGANESE LAYERS	TEMPERATURE-DEPENDENT REMINERALIZATION IN A WARMING OCEAN INCREASES SURFACE PCO(2) THROUGH CHANGES IN MARINE ECOSYSTEM COMPOSITION	PHYTOPLANKTON AGGREGATE FORMATION - OBSERVATIONS OF PATTERNS AND MECHANISMS OF CELL STICKING AND THE SIGNIFICANCE OF EXOPOLYMERIC MATERIAL	A BAYESIAN PALAEOENVIRONMENTAL TRANSFER FUNCTION MODEL FOR ACIDIFIED LAKES	ACCURACY OF DIATOM-INFERRED TOTAL PHOSPHORUS CONCENTRATIONS AND THE ACCELERATED EUTROPHICATION OF A LAKE DUE TO REDUCED FLUSHING AND INCREASED INTERNAL LOADING	PHYTOPLANKTON CHYTRIDIOMYCOSIS: COMMUNITY STRUCTURE AND INFECTIVITY OF FUNGAL PARASITES IN AQUATIC ECOSYSTEMS	VERTICAL FINE STRUCTURE OF THE BIOMASS AND COMPOSITION OF ALGAL COMMUNITIES IN ARCTIC PACK ICE	USE OF LIPIDS AND THEIR DEGRADATION PRODUCTS AS BIOMARKERS FOR CARBON CYCLING IN THE NORTHWESTERN MEDITERRANEAN SEA	BENTHIC DIATOMS OF THE RIVER DEEL: DIVERSITY AND COMMUNITY STRUCTURE	ADVANCES IN CULTURE AND GENETIC MODIFICATION APPROACHES TO LIPID BIOSYNTHESIS FOR BIOFUEL PRODUCTION AND IN SILICO ANALYSIS OF ENZYMATIC DOMINIONS IN PROTEINS RELATED TO LIPID BIOSYNTHESIS IN ALGAE	DISTRIBUTIONAL PATTERNS OF DIATOMS AND LIMNODRILUS OLIGOCHAETES IN A KENYAN DRY STREAMBED FOLLOWING THE 1999-2000 DROUGHT CONDITIONS	A 200-YEAR PERSPECTIVE ON ALTERNATIVE STABLE STATE THEORY AND LAKE MANAGEMENT FROM A BIOMANIPULATED SHALLOW LAKE	CHARACTERS OF SOIL ALGAE DURING PRIMARY SUCCESSION ON COPPER MINE DUMPS	NEW PHYTOPLANKTON SPECIES IN THE BAY OF FUNDY SINCE 1995	EFFECTS OF HYDROLOGICAL REGULATION AND ANTHROPOGENIC POLLUTANTS ON DONGTING LAKE IN THE YANGTZE FLOODPLAIN	DEEP-SEA MACROFAUNA EXPOSED TO A SIMULATED SEDIMENTATION EVENT IN THE ABYSSAL NE ATLANTIC: IN SITU PULSE-CHASE EXPERIMENTS USING C-13-LABELLED PHYTODETRITUS	NEW INSIGHTS ON THE ROLE OF ORGANIC SPECIATION IN THE BIOGEOCHEMICAL CYCLE OF DISSOLVED COBALT IN THE SOUTHEASTERN ATLANTIC AND THE SOUTHERN OCEAN	THE VITAMIN B REQUIREMENT OF PHAEOCYSTIS GLOBOSA (PRYMNESIOPHYCEAE)	THE MARINE DINOFLAGELLATE ALEXANDRIUM ANDERSONI INDUCES CELL DEATH IN LUNG AND COLORECTAL TUMOR CELL LINES	CHANGES IN PERIPHYTON ABUNDANCE AND COMMUNITY STRUCTURE WITH THE DISPERSAL OF A CADDISFLY GRAZER, MICRASEMA QUADRILOBA	USE OF SIMILARITY MEASURES FOR QUALITY CONTROL OF BENTHIC DIATOM SAMPLES	EXPORT AND MESOPELAGIC PARTICLE FLUX DURING A NORTH ATLANTIC SPRING DIATOM BLOOM	DIATOM ASSEMBLAGES FROM A TURBID COASTAL PLAIN ESTUARY: RIO DE LA PLATA (SOUTH AMERICA)	EVOLUTION OF THE PHYTOPLANKTON ASSEMBLAGE IN A LONG-LIVED MESOSCALE EDDY IN THE EASTERN GULF OF ALASKA	IMMUNOQUANTIFICATION OF FLAVODOXIN AND FERREDOXIN FROM SCENEDESMUS VACUOLATUS (CHLOROPHYTA) AS IRON-STRESS MOLECULAR MARKERS	THE DIET OF 2 SPECIES OF ISOPERLA (PLECOPTERA, PERLODIDAE) IN RELATION TO SEASON, SITE, AND SYMPATRY	COMBINED EUKARYOTIC AND BACTERIAL COMMUNITY FINGERPRINTING OF NATURAL FRESHWATER BIOFILMS USING AUTOMATED RIBOSOMAL INTERGENIC SPACER ANALYSIS	EFFECTS OF ALUMINA REFINERY WASTEWATER AND SIGNATURE METAL CONSTITUENTS AT THE UPPER THERMAL TOLERANCE OF: 1. THE TROPICAL DIATOM NITZSCHIA CLOSTERIUM	DIRECT AND INDIRECT EFFECTS OF PREDATION BY A CALANOID COPEPOD (SUBGENUS: HESPERODIAPTOMUS) AND OF NUTRIENTS IN A FISHLESS ALPINE LAKE
25	PERIPHYTIC ALGAE AS FOOD SOURCE FOR GRAZING CHIRONOMIDS IN A SHALLOW PHYTOPLANKTON-DOMINATED LAKE	EFFECTS OF ETHYL 2-METHYL ACETOACETATE (EMA) ON THE GROWTH OF PHAEODACTYLUM TRICORNUTUM AND SKELETONEMA COSTATUM	A COMPARISON OF LOWRY, BRADFORD AND SMITH PROTEIN ASSAYS USING DIFFERENT PROTEIN STANDARDS AND PROTEIN ISOLATED FROM THE MARINE DIATOM THALASSIOSIRA-PSEUDONANA	REGIONAL DIATOM BODY SIZE DISTRIBUTIONS IN STREAMS: DOES SIZE VARY ALONG ENVIRONMENTAL, SPATIAL AND DIVERSITY GRADIENTS?	RELATIONSHIP OF NITROGEN ISOTOPE FRACTIONATION TO PHYTOPLANKTON SIZE AND IRON AVAILABILITY DURING THE SOUTHERN OCEAN IRON RELEASE EXPERIMENT (SOIREE)	EFFECTS OF DISPERSED AND ADSORBED CRUDE OIL ON MICROALGAL AND BACTERIAL COMMUNITIES OF COLD SEAWATER	THE BALANCE BETWEEN SILICA PRODUCTION AND SILICA DISSOLUTION IN THE SEA: INSIGHTS FROM MONTEREY BAY, CALIFORNIA, APPLIED TO THE GLOBAL DATA SET	BIOCHEMICAL COMPOSITION OF THREE ALGAL SPECIES PROPOSED AS FOOD FOR CAPTIVE FRESHWATER MUSSELS	INFLUENCES OF THE JUAN DE FUCA EDDY ON CIRCULATION, NUTRIENTS, AND PHYTOPLANKTON PRODUCTION IN THE NORTHERN CALIFORNIA CURRENT SYSTEM	AN ASSESSMENT OF THE IMPLICATIONS OF SEASONAL PRECIPITATION AND ANTHROPOGENIC INFLUENCES ON A MANGROVE ECOSYSTEM USING PHYTOPLANKTON AS PROXIES	BIOTIC INTERACTIONS INFLUENCE SEDIMENT ERODIBILITY ON WAVE-EXPOSED SANDFLATS	THE PLANKTONIC FOOD WEB OF THE BIZERTE LAGOON (SOUTH-WESTERN MEDITERRANEAN) DURING SUMMER: I. SPATIAL DISTRIBUTION UNDER DIFFERENT ANTHROPOGENIC PRESSURES	TISSUE DISTRIBUTION OF THE AMNESIC SHELLFISH TOXIN, DOMOIC ACID, IN OCTOPUS VULGARIS FROM THE PORTUGUESE COAST	AGE, DISTRIBUTION AND COMPOSITION OF MIOCENE DIATOM BEARING SEDIMENTS IN THE GUADALQUIVIR BASIN, SPAIN	CHARACTERIZING THE NICHES OF TWO VERY SIMILAR NITZSCHIA SPECIES AND IMPLICATIONS FOR ECOLOGICAL ASSESSMENT	DIATOMS AS EPIPHYTES ON SEAGRASSES IN SOUTH SULAWESI (INDONESIA) COMPARISON WITH GROWTH ON INERT SUBSTRATA	ONE PULSE, ONE LIGHT CURVE: FAST CHARACTERIZATION OF THE LIGHT RESPONSE OF MICROPHYTOBENTHOS BIOFILMS USING CHLOROPHYLL FLUORESCENCE	SALP GRAZING - EFFECTS ON PHYTOPLANKTON ABUNDANCE, VERTICAL-DISTRIBUTION AND TAXONOMIC COMPOSITION IN A COASTAL HABITAT	FINE STRUCTURE OF THE PLASTIDS RETAINED BY THE FORAMINIFER ELPHIDIUM EXCAVATUM (TERQUEM)	A METHOD TO IMPROVE THE SPATIAL RESOLUTION OF PHOTOSYNTHETIC RATES OBTAINED BY OXYGEN MICROSENSORS	MICROBIAL MATS ON THE ORKNEY ISLANDS REVISITED: MICROENVIRONMENT AND MICROBIAL COMMUNITY COMPOSITION	PHYTOPLANKTON NICHES, TRAITS AND ECO-EVOLUTIONARY RESPONSES TO GLOBAL ENVIRONMENTAL CHANGE	INVESTIGATION OF THE HYDRODYNAMIC BEHAVIOR OF DIATOM AGGREGATES USING PARTICLE IMAGE VELOCIMETRY	ASSESSING THE RELIABILITY OF SALINITY INFERENCE MODELS FROM DIATOM ASSEMBLAGES: AN EXAMINATION OF A 219-LAKE DATA SET FROM WESTERN NORTH AMERICA	ECOLOGICAL CONSEQUENCES OF UNTREATED WASTE-WATER DISCHARGE IN THE SARONIKOS GULF, GREECE	PARASITIC CHYTRIDS: THEIR EFFECTS ON PHYTOPLANKTON COMMUNITIES AND FOOD-WEB DYNAMICS	PRODUCTION AND HYDROCHEMICAL CHARACTERISTICS OF ICE, UNDER-ICE WATER AND SEDIMENTS IN THE RAZDOLNAYA RIVER ESTUARY (AMURSKY BAY, SEA OF JAPAN) DURING THE ICE COVER PERIOD	SOURCES AND TRANSPORT OF ORGANIC CARBON TO SHELF, SLOPE, AND BASIN SURFACE SEDIMENTS OF THE ARCTIC OCEAN	A MINUTE NEW SPECIES OF SACCAMMINA (MONOTHALAMOUS FORAMINIFERA; PROTISTA) FROM THE ABYSSAL PACIFIC	A REVIEW ON THE ASSESSMENT OF STRESS CONDITIONS FOR SIMULTANEOUS PRODUCTION OF MICROALGAL LIPIDS AND CAROTENOIDS	SUITABILITY OF THE FLUORESCENCE MONITORING SYSTEM (FMS, HANSATECH) FOR MEASUREMENT OF PHOTOSYNTHETIC CHARACTERISTICS IN ALGAE	DIATOMS INDICATE THAT CALCIUM DECLINE, NOT ACIDIFICATION, EXPLAINS RECENT CLADOCERAN ASSEMBLAGE CHANGES IN SOUTH-CENTRAL ONTARIO SOFTWATER LAKES	YIELD OF TRIHALOMETHANES AND HALOACETIC ACIDS UPON CHLORINATING ALGAL CELLS, AND ITS PREDICTION VIA ALGAL CELLULAR BIOCHEMICAL COMPOSITION	PHYTOPLANKTON ECOLOGY OF SECHELT INLET, A FJORD SYSTEM ON THE BRITISH-COLUMBIA COAST .1. GENERAL FEATURES OF THE NANOPLANKTON AND MICROPLANKTON	DOWNSTREAM CHANGES IN PHYTOPLANKTON COMPOSITION AND BIOMASS IN A LOWLAND RIVER-LAKE SYSTEM (WARNOW RIVER, GERMANY)	USING DIATOMS TO ASSESS THE BIOLOGICAL CONDITION OF LARGE RIVERS IN IDAHO (USA)	PHYTOPLANKTON AND NUTRIENT DYNAMICS OF SIX SOUTH WEST INDIAN OCEAN SEAMOUNTS	DIRECT EVIDENCE OF A BIOLOGICALLY ACTIVE COASTAL SILICATE PUMP: ECOLOGICAL IMPLICATIONS	A RAPID QUANTITATIVE FLUORESCENCE-BASED BIOASSAY TO STUDY ALLELOCHEMICAL INTERACTIONS FROM ALEXANDRIUM MINUTUM	BACTERIAL AND VIRAL ABUNDANCE IN ROSS SEA SUMMER PACK ICE COMMUNITIES	VARIABLE EFFECTS OF MARINE-DERIVED NUTRIENTS ON ALGAL PRODUCTION IN SALMON NURSERY LAKES OF ALASKA DURING THE PAST 300 YEARS	VARIATIONS OF CARBON RERNINERALISATION IN THE SOUTHERN OCEAN ILLUSTRATED BY THE BA-XS PROXY	SPATIAL AND TEMPORAL DYNAMICS OF PHYTOPLANKTON COMMUNITIES IN A FRESHWATER TIDAL ESTUARY (SCHELDE, BELGIUM)	SILICATE: NITRATE RATIOS OF UPWELLED WATERS CONTROL THE PHYTOPLANKTON COMMUNITY SUSTAINED BY MESOSCALE EDDIES IN SUB-TROPICAL NORTH ATLANTIC AND PACIFIC	THE SOLAS AIR-SEA GAS EXCHANGE EXPERIMENT (SAGE) 2004	FEEDING ECOLOGY OF A BAGRID CATFISH, MYSTUS TENGARA (HAMILTON, 1822) IN THE TANORE WETLAND OF RAJSHAHI, NORTHWESTERN BANGLADESH	HETEROGENEITY OF BACTERIAL COMMUNITIES WITHIN THE ZEBRA MUSSEL (DREISSENA POLYMORPHA) IN THE LAURENTIAN GREAT LAKES BASIN	MOLECULAR DIVERSITY OF ALVEOLATES ASSOCIATED WITH NERITIC NORTH ATLANTIC RADIOLARIANS	COMPARATIVE PRODUCTIVITY AND BIOMASS YIELDS OF THE GUINEA CURRENT LME
26	PHYTOPLANKTON COMPOSITION IN A NERITIC AREA OF THE BALEARIC SEA (WESTERN MEDITERRANEAN)	ALLELOPATHIC INTERACTIONS BETWEEN THE BACILLARIOPHYTE SKELETONEMA COSTATUM AND THE RAPHIDOPHYTE HETEROSIGMA AKASHIWO	EFFECT OF SCALLOP SHELLS AND SEDIMENT GRAIN SIZE ON PHYTOPLANKTON FLUX TO THE BED	THE INFLUENCE OF RAINFALL ON TASTE AND ODOR PRODUCTION IN A SOUTH-CENTRAL USA RESERVOIR	TEMPORAL VARIABILITY OF STABLE CARBON AND NITROGEN ISOTOPIC COMPOSITION OF SIZE-FRACTIONATED PARTICULATE ORGANIC MATTER IN THE HYPERTROPHIC SUMIDA RIVER ESTUARY OF TOKYO BAY, JAPAN	TOXICITY OF FUEL OIL WATER ACCOMMODATED FRACTIONS ON TWO MARINE MICROALGAE, SKELETONEMA COSTATUM AND CHLORELA SPP	DIFFERENT SILICON FORMS SINALIZE AN INPUT OF URBANIZED RIVER AND INDICATE THE PRESENCE OF PHYTOPLANKTON WITH SILICON STRUCTURES IN THE TROPICAL COASTAL AREA OF RECIFE (PE-BRAZIL)	ANNUAL CYCLE AND SPATIAL TRENDS IN FATTY ACID COMPOSITION OF SUSPENDED PARTICULATE ORGANIC MATTER ACROSS THE BEAUFORT SEA SHELF	IRON AND MACRONUTRIENTS IN CALIFORNIA COASTAL UPWELLING REGIMES: IMPLICATIONS FOR DIATOM BLOOMS	EFFECTS OF NUTRIENT LIMITATION ON CELL GROWTH, TEP PRODUCTION AND AGGREGATE FORMATION OF MARINE SYNECHOCOCCUS	MICROALGAL MEDIATION OF RIPPLE MOBILITY	PHYTOPLANKTON BIOMASS AND SIZE STRUCTURE ACROSS TROPHIC GRADIENTS IN THE SOUTHERN CALIFORNIA CURRENT AND ADJACENT OCEAN ECOSYSTEMS	SPECIES OCCURRENCE OF THE POTENTIALLY TOXIGENIC DIATOM GENUS PSEUDO-NITZSCHIA AND THE ASSOCIATED NEUROTOXIN DOMOIC ACID IN THE ARGENTINE SEA	MIOCENE DINOFLAGELLATE STRATIGRAPHY AND SYSTEMATICS OF MARYLAND AND VIRGINIA .1. DINOFLAGELLATE CYST ZONATION AND ALLOSTRATIGRAPHY OF THE CHESAPEAKE GROUP	MICROPLANKTON COMMUNITY WITH EMPHASIS ON POTENTIALLY BLOOM FORMING SPECIES OFF OF HUB DELTA IN THE COASTAL WATERS OF PAKISTAN, NORTHERN ARABIAN SEA	UNCOMMON SPECIES DIVERSITY VALUES IN EPIPHYTIC DIATOM ASSEMBLAGES OF THE KELP EISENIA ARBOREA	PHOTOPROTECTIVE RESPONSES OF AN ICE ALGAL COMMUNITY IN SAROMA-KO LAGOON, HOKKAIDO, JAPAN	ONE-DIMENSIONAL TURBULENCE-ECOSYSTEM MODEL REVEALS THE TRIGGERS OF THE SPRING BLOOM IN MESOSCALE EDDIES	SILICON DEPOSITION IN DIATOMS: CONTROL BY THE PH INSIDE THE SILICON DEPOSITION VESICLE	WHAT IS THE LIMIT FOR PHOTOAUTOTROPHIC PLANKTON GROWTH RATES?	GROWTH OF SILICEOUS SPICULES IN ACIDIC HOT SPRINGS, WAIOTAPU GEOTHERMAL AREA, NORTH ISLAND, NEW ZEALAND	CO2 AND NUTRIENT-DRIVEN CHANGES ACROSS MULTIPLE LEVELS OF ORGANIZATION IN ZOSTERA NOLTII ECOSYSTEMS	DIATOM-ASSOCIATED BACTERIA ARE REQUIRED FOR AGGREGATION OF THALASSIOSIRA WEISSFLOGII	THE IMPORTANCE OF POLLEN AND DIATOM TAXONOMIC PRECISION IN QUANTITATIVE PALEOENVIRONMENTAL RECONSTRUCTIONS	COASTAL WATER QUALITY IN HAWAII: THE IMPORTANCE OF BUFFER ZONES AND DILUTION	ISOLATION AND CHARACTERIZATION OF A SINGLE-STRANDED DNA VIRUS INFECTING CHAETOCEROS LORENZIANUS GRUNOW	IDENTIFICATION OF THE SEA ICE DIATOM BIOMARKER IP25 IN ARCTIC BENTHIC MACROFAUNA: DIRECT EVIDENCE FOR A SEA ICE DIATOM DIET IN ARCTIC HETEROTROPHS	SEAFLOOR ECOSYSTEM FUNCTIONING: THE IMPORTANCE OF ORGANIC MATTER PRIMING	EFFECT OF SHALLOW HYDROTHERMAL VENTING ON THE RICHNESS OF BENTHIC DIATOM SPECIES	METABOLIC ENGINEERING OF MICROALGAL BASED BIOFUEL PRODUCTION: PROSPECTS AND CHALLENGES	MOLECULAR CHARACTERISATION OF PROTISTAN SPECIES AND COMMUNITIES IN SHIPS' BALLAST WATER ACROSS THREE US COASTS	STABLE ISOTOPE (DELTA C-13 AND DELTA N-15) SIGNATURES OF SEDIMENTED ORGANIC MATTER AS INDICATORS OF HISTORIC LAKE TROPHIC STATE	AIR-DISPERSED PHYTOPLANKTON IN A MEDITERRANEAN RIVER-RESERVOIR SYSTEM (ALIAKMON-POLYPHYTOS, GREECE)	PHYTOPLANKTON AND ZOOPLANKTON AS INDICATORS OF WATER QUALITY IN DISCOVERY BAY, JAMAICA	INTERANNUAL VARIABILITY OF PHYTOPLANKTON IN THE MAIN RIVERS OF THE UPPER PARANA RIVER FLOODPLAIN, BRAZIL: INFLUENCE OF UPSTREAM RESERVOIRS	LINKAGES BETWEEN TROPHIC VARIABILITY AND DISTRIBUTION OF PTERONARCYS SPP. (PLECOPTERA : PTERONARCYIDAE) ALONG A STREAM CONTINUUM	MICROPHYTOPLANKTON ASSEMBLAGES IN THE WATERS SURROUNDING SOUTH GEORGIA, ANTARCTICA DURING AUSTRAL SUMMER 1994	ELF MAGNETIC FIELDS TUNED TO ION PARAMETRIC RESONANCE CONDITIONS DO NOT AFFECT TEA-SENSITIVE VOLTAGE-DEPENDENT OUTWARD K+ CURRENTS IN A HUMAN NEURAL CELL LINE	CYANOBACTERIAL MATS FROM HOT SPRINGS PRODUCE ANTIMICROBIAL COMPOUNDS AND QUORUM-SENSING INHIBITORS UNDER NATURAL CONDITIONS	RESPONSES OF THE CHAETOGNATH, SAGITTA ELEGANS, AND LARVAL PACIFIC HAKE, MERLUCCIUS PRODUCTUS, TO SPRING DIATOM AND COPEPOD BLOOMS IN A TEMPERATE FJORD (DABOB BAY, WASHINGTON)	LOCAL AND EXTERNAL COMPONENTS OF THE SUMMERTIME PLANKTON COMMUNITY IN LOUGH HYNE, IRELAND A STRATIFIED MARINE INLET	ROLE OF PARTICLE STOCK AND PHYTOPLANKTON COMMUNITY STRUCTURE IN REGULATING PARTICULATE ORGANIC CARBON EXPORT IN A LARGE MARGINAL SEA	SILICON ISOTOPE COMPOSITION OF DISSOLVED SILICA IN SURFACE WATERS OF THE ELBE ESTUARY AND ITS TIDAL MARSHES	THE TRANSIENT OASIS: NUTRIENT-PHYTOPLANKTON DYNAMICS AND PARTICLE EXPORT IN HAWAIIAN LEE CYCLONES	THE INTERACTION BETWEEN INORGANIC IRON AND CADMIUM UPTAKE IN THE MARINE DIATOM THALASSIOSIRA OCEANICA	NATURAL FEEDING OF THE TEMPERATE ASYMBIOTIC OCTOCORAL-GORGONIAN LEPTOGORGIA SARMENTOSA (CNIDARIA : OCTOCORALLIA)	PLANKTON DIVERSITY IN THE BAY OF FUNDY AS MEASURED BY MORPHOLOGICAL AND MOLECULAR METHODS	BIOMORPHIC ANALYSIS AS A PART OF SOIL MORPHOLOGICAL INVESTIGATIONS	LIMNOLOGY OF FOUR SALINE LAKES IN WESTERN VICTORIA, AUSTRALIA - II. BIOLOGICAL PARAMETERS
27	SEASONAL VARIATIONS OF MICROPHYTOPLANKTON ASSEMBLAGES AND ENVIRONMENTAL VARIABLES IN THE COASTAL ZONE OF BOZCAADA ISLAND IN THE AEGEAN SEA (NE MEDITERRANEAN SEA)	THE INFLUENCE OF UREA AND NITRATE NUTRIENTS ON THE BIOAVAILABILITY AND TOXICITY OF NICKEL TO PROROCENTRUM DONGHAIENSE (DINOPHYTA) AND SKELETONEMA COSTATUM (BACILLARIOPHYTA)	SPATIAL HETEROGENEITY OF DIATOM STRATIGRAPHY IN VARVED AND NON-VARVED SEDIMENTS OF A SMALL, BOREAL-FOREST LAKE	DERIVATION OF A CHRONIC SITE-SPECIFIC WATER QUALITY STANDARD FOR SELENIUM IN THE GREAT SALT LAKE, UTAH, USA	NITROGEN ISOTOPIC RELATIONSHIP BETWEEN DIATOM-BOUND AND BULK ORGANIC MATTER OF CULTURED POLAR DIATOMS	IMPACTS OF DIESEL FUEL EXPOSURE ON THE MICROPHYTOBENTHIC COMMUNITY OF AN INTERTIDAL SAND FLAT	SENSITIVITY OF SILICON ISOTOPES TO WHOLE-OCEAN CHANGES IN THE SILICA CYCLE	A COMPREHENSIVE STUDY OF STEROLS IN MARINE DIATOMS (BACILLARIOPHYTA): IMPLICATIONS FOR THEIR USE AS TRACERS FOR DIATOM PRODUCTIVITY	SPRING POLEWARD CURRENT AND ITS INFLUENCE ON MICROPLANKTON ASSEMBLAGES AND HARMFUL DINOFLAGELLATES ON THE WESTERN IBERIAN COAST	ZN BIOMINERALIZATION PROCESSES AND MICROBIAL BIOFILM IN A METAL-RICH STREAM (NARACAULI, SARDINIA)	DAY-NIGHT VARIATION OF INTERTIDAL FLAT SEDIMENT PROPERTIES IN RELATION TO SEDIMENT STABILITY	HETEROTROPHIC NANOFLAGELLATE GRAZING FACILITATES SUBARCTIC ATLANTIC SPRING BLOOM DEVELOPMENT	DOMOIC ACID CONTAMINATION WITHIN EIGHT REPRESENTATIVE SPECIES FROM THE BENTHIC FOOD WEB OF MONTEREY BAY, CALIFORNIA, USA	PLANKTONIC FORANTINIFERAL BIOSTRATIGRAPHY OF THE MIOCENE SEQUENCE IN THE IWADONO HILLS, CENTRAL JAPAN: AN INTEGRATED APPROACH	TSUNAMI DEPOSITS OF THE SHIKOTAN EARTHQUAKE OF 1994	DISTRIBUTION OF LIVING AND DEAD DIATOMS IN TIDAL WETLANDS OF NORTHERN JAPAN: RELATIONS TO TAPHONOMY	PHOTOACCLIMATION OF OPEN BALTIC ALGAL ASSOCIATIONS	DISTRIBUTION AND DEVELOPMENT OF UNDER-ICE PHYTOPLANKTON IN 90-M DEEP WATER COLUMN OF LAKE PAIJANNE (FINLAND) DURING SPRING CONVECTION	CHARACTERIZATION OF THE EXTRACELLULAR MATRIX OF PHAEODACTYLUM TRICORNUTUM (BACILLARIOPHYCEAE): STRUCTURE, COMPOSITION, AND ADHESIVE CHARACTERISTICS	GROWTH RATES OF FIVE SPECIES OF SUBTIDAL CLAM ON A BEACH IN THE SOUTH ISLAND, NEW ZEALAND	LIPID BIOMARKER AND ISOTOPIC STUDY OF COMMUNITY DISTRIBUTION AND BIOMARKER PRESERVATION IN A LAMINATED MICROBIAL MAT FROM SHARK BAY, WESTERN AUSTRALIA	CLIMATE CHANGE UNCOUPLES TROPHIC INTERACTIONS IN AN AQUATIC ECOSYSTEM	TRANSPARENT EXOPOLYMER PARTICLES (TEP) IN AQUATIC ENVIRONMENTS	DIATOM-BASED MODELS FOR RECONSTRUCTING PAST WATER QUALITY AND PRODUCTIVITY IN NEW ZEALAND LAKES	ENVIRONMENTAL HISTORY OF AN URBAN LAKE: A PALAEOLIMNOLOGICAL STUDY OF LAKE JYVASJARVI, FINLAND	PSEUDO-NITZSCHIA CHALLENGED WITH CO-OCCURRING VIRAL COMMUNITIES DISPLAY DIVERSE INFECTION PHENOTYPES	PHYSICAL PARAMETERS INFLUENCING DIATOM COMMUNITY STRUCTURE IN EASTERN ANTARCTIC SEA-ICE	PARTICULATE ORGANIC MATTER COMPOSITION IN THE ESTUARINE TURBIDITY MAXIMA (ETM) OF THE SEINE RIVER ESTUARY	STRUCTURING FACTORS OF THE PHYTOBENTHOS COMMUNITY ALONG A MOUNTAIN HEADWATER (KALKALPEN NATIONAL PARK, AUSTRIA)	INFLUENCE OF DRYING AND STORAGE ON LIPID AND CAROTENOID STABILITY OF THE MICROALGA PHAEODACTYLUM TRICORNUTUM	THE EFFECT OF RESERVOIR TROPHIC STATUS ON THE FEEDING AND GROWTH OF LABEO UMBRATUS	CLADOCERA IN SHALLOW LAKES FROM THE ECUADORIAN ANDES SHOW LITTLE RESPONSE TO RECENT CLIMATE CHANGE	SURVEY ON GREEN ALGAE OF BULGARIAN THERMAL SPRINGS	BIOCHEMICAL COMPOSITION OF SESTON IN TWO UPWELLING SITES WITHIN THE HUMBOLDT CURRENT SYSTEM (21 DEGREES S TO 23 DEGREES S): SUMMER CONDITIONS	THE RISE AND FALL OF THE LOWER MISSISSIPPI: EFFECTS OF HYDROLOGIC CONNECTION ON FLOODPLAIN BACKWATERS	PHYTOPLANKTON OF THE HRUSOV-RESERVOIR ON THE RIVER DANUBE	DESCRIPTION OF THE BIOGEOCHEMICAL FEATURES OF THE SUBTROPICAL SOUTHEASTERN ATLANTIC AND THE SOUTHERN OCEAN SOUTH OF SOUTH AFRICA DURING THE AUSTRAL SUMMER OF THE INTERNATIONAL POLAR YEAR	COMPETITION FOR FOOD IN THE LARVAE OF TWO MARINE MOLLUSCS, CREPIDULA FORNICATA AND CRASSOSTREA GIGAS	GASTROPOD GRAZING ON A BENTHIC ALGA LEADS TO LIBERATION OF FOOD-FINDING INFOCHEMICALS	THE INFLUENCE OF NATURAL ENVIRONMENTAL FACTORS ON BENTHIC DIATOM COMMUNITIES FROM THE WINDMILL ISLANDS, ANTARCTICA	CHEMICAL MODIFICATIONS AND DIATOM COMMUNITY DEVELOPMENT ON VOLCANIC CLAYEY SEDIMENTS DURING AN INDOOR MATURATION EXPERIMENT	SETTLING FLUXES IN SAANICH AND JERVIS INLETS, BRITISH COLUMBIA, CANADA: SOURCES AND SEASONAL PATTERNS	PHYTOPLANKTON VARIATIONS IN FOUR COASTAL LAGOONS, YUCATAN, MEXICO	PARTICLE FLUXES ASSOCIATED WITH MESOSCALE EDDIES IN THE SARGASSO SEA	SIZE-FRACTIONATED BIOLOGICAL IRON AND CARBON UPTAKE ALONG A COASTAL TO OFFSHORE TRANSECT IN THE NE PACIFIC	DIET COMPOSITION AND FEEDING STRATEGY OF THE NEW WORLD SILVERSIDE ODONTESTHES ARGENTINENSIS IN A TEMPERATE COASTAL AREA (SOUTH AMERICA)	BACTERIAL, ARCHAEAL AND EUKARYOTIC DIVERSITY OF SMOOTH AND PUSTULAR MICROBIAL MAT COMMUNITIES IN THE HYPERSALINE LAGOON OF SHARK BAY	EFFECTS OF WATER LEVEL FLUCTUATION ON PHYTOPLANKTON SUCCESSION IN POYANG LAKE, CHINA - A FIVE YEAR STUDY	BIOLOGICAL AND ECOLOGICAL FEATURES OF SALINE LAKES IN NORTHERN TIBET, CHINA
28	ROLE OF SINGLE-CELLED ORGANISMS IN MUCILAGE FORMATION ON THE SHORES OF BUYUKADA ISLAND (THE MARMARA SEA)	DIVERSITY IN THE GENUS SKELETONEMA (BACILLARIOPHYCEAE). I. A REEXAMINATION OF THE TYPE MATERIAL OF S. COSTATUM WITH THE DESCRIPTION OF S. GREVILLEI SP NOV.	STRUCTURAL VARIATIONS OF PHYTOPLANKTON IN THE COASTAL SEAS OF YUCATAN, MEXICO	LONG-TERM MEAN ANNUAL MICROPHYTOBENTHOS CHLOROPHYLL A VARIATION CORRELATES WITH AIR TEMPERATURE	CARBON AND NITROGEN ISOTOPE RATIOS IN SEDIMENTING PARTICULATE ORGANIC MATTER AT AN UPWELLING SITE OFF VANCOUVER ISLAND	SUBLETHAL EFFECTS OF CRUDE OIL ON THE COMMUNITY STRUCTURE OF ESTUARINE PHYTOPLANKTON	THEORETICAL CONSTRAINTS ON THE UPTAKE OF SILICIC ACID SPECIES BY MARINE DIATOMS	SEASONAL VARIATION IN LIPID AND FATTY ACID COMPOSITION OF ICE ALGAE FROM THE BARENTS SEA	NUTRIENT AND PHYTOPLANKTON DYNAMICS OFF THE WEST COAST OF VANCOUVER ISLAND DURING THE 1997/98 ENSO EVENT	TIME-OF-FLIGHT SECONDARY ION MASS SPECTROMETRY: CHARACTERISATION OF STAINLESS STEEL SURFACES IMMERSED IN NATURAL SEAWATER	INTERACTING EFFECTS OF HYDROBIA ULVAE BIOTURBATION AND MICROPHYTOBENTHOS ON THE ERODIBILITY OF MUDFLAT SEDIMENTS	MICROBIAL FOOD WEB STRUCTURE IN THE ARABIAN SEA: A US JGOFS STUDY	DISTRIBUTION, ABUNDANCE AND DOMOIC ACID ANALYSIS OF THE TOXIC DIATOM GENUS PSEUDO-NITZSCHIA FROM THE CHESAPEAKE BAY	CHRONOSTRATIGRAPHIC FRAMEWORK FOR THE IODP EXPEDITION 318 CORES FROM THE WILKES LAND MARGIN: CONSTRAINTS FOR PALEOCEANOGRAPHIC RECONSTRUCTION	SEASONAL VARIATION IN THE STRUCTURE OF DIATOM COMMUNITIES IN TWO PENNSYLVANIA STREAMS	DIATOM ASSEMBLAGES FROM COASTAL SETTINGS OF WEST ANTARCTICA	PHOTOPHYSIOLOGY IN TWO MAJOR SOUTHERN OCEAN PHYTOPLANKTON TAXA: PHOTOPROTECTION IN PHAEOCYSTIS ANTARCTICA AND FRAGILARIOPSIS CYLINDRUS	THE SEASONALITY OF PHYSICALLY DRIVEN EXPORT AT SUBMESOSCALES IN THE NORTHEAST ATLANTIC OCEAN	DIATOM-BASED BIOSYNTHESIS OF GOLD-SILICA NANOCOMPOSITE AND THEIR DNA BINDING AFFINITY	GROWTH LIMITATION OF THREE ARCTIC SEA ICE ALGAL SPECIES: EFFECTS OF SALINITY, PH, AND INORGANIC CARBON AVAILABILITY	MICROBIAL MEDIATION OF STROMATOLITE FORMATION IN KARST-WATER CREEKS	USING PALAEOECOLOGICAL RECORDS TO DISENTANGLE THE EFFECTS OF MULTIPLE STRESSORS ON FLOODPLAIN WETLANDS	DIRECT MEASUREMENT OF DIFFUSIVITY WITHIN DIATOM AGGREGATES CONTAINING TRANSPARENT EXOPOLYMER PARTICLES	DEVELOPMENT OF A DIATOM-BASED MODEL FOR INFERRING TOTAL PHOSPHORUS IN SOUTHEASTERN AUSTRALIAN WATER STORAGES	NUTRIENT DYNAMICS AND CONTROL OF EUTROPHICATION IN THE MARNE RIVER SYSTEM: MODELLING THE ROLE OF EXCHANGEABLE PHOSPHORUS	DIATOM SYMBIONTS IN LARGER FORAMINIFERA FROM CARIBBEAN HOSTS	PROTISTS IN ARCTIC DRIFT AND LAND-FAST SEA ICE	SEASONAL FLUCTUATIONS IN THE SIZE SPECTRA, BIOCHEMICAL-COMPOSITION AND NUTRITIVE-VALUE OF THE SESTON AVAILABLE TO A SUSPENSION-FEEDING BIVALVE IN A SUB-ARCTIC ENVIRONMENT	PERIPHYTON COMMUNITY RESPONSES TO ELEVATED METAL CONCENTRATIONS IN A ROCKY MOUNTAIN STREAM	CO-CULTURING BACTERIA AND MICROALGAE IN ORGANIC CARBON CONTAINING MEDIUM	STRUCTURAL FEATURES OF NUCLEAR GENES IN THE CENTRIC DIATOM THALASSIOSIRA WEISSFLOGII (BACILLARIOPHYCEAE)	RESPONSES OF INSECTS, ESPECIALLY CHIRONOMIDAE (DIPTERA), AND MITES TO 130 YEARS OF ACIDIFICATION IN A SCOTTISH LAKE	ASSOCIATION OF POLYCHLORINATED BIPHENYLS (PCBS) WITH LIVE ALGAE AND TOTAL LIPIDS IN RIVERS - A FIELD-BASED APPROACH	A HEINRICH-LIKE EVENT, H-0 (DC-0) - SOURCE(S) FOR DETRITAL CARBONATE IN THE NORTH-ATLANTIC DURING THE YOUNGER DRYAS CHRONOZONE	DEVELOPMENT OF BLOOMS OF CYCLOTELLA MENEGHINIANA AND NITZSCHIA SPP. (BACILLARIOPHYCEAE) IN A SHALLOW RIVER AND ESTIMATION OF EFFECTIVE SUPPRESSION FLOWS	SPECIES DIVERSITY OF PHYTOPLANKTON IN ESTONIAN STREAMS	BIOGEOGRAPHICAL STRUCTURE OF THE MICROPHYTOPLANKTON ASSEMBLAGES IN THE REGION OF THE SUBTROPICAL CONVERGENCE AND ACROSS A WARM-CORE EDDY DURING AUSTRAL WINTER	GAMETOGENESIS, SPAWNING BEHAVIOR AND LARVAL ABUNDANCE OF THE PACIFIC OYSTER CRASSOSTREA GIGAS IN THE THAU LAGOON: EVIDENCE OF AN ENVIRONMENT-DEPENDENT STRATEGY	ALLELOPATHIC EFFECT OF PRYMNESIUM PARVUM ON A NATURAL PLANKTON COMMUNITY	DIATOM DISTRIBUTION AS AN ENVIRONMENTAL INDICATOR IN SURFACE SEDIMENTS OF THE WEST PHILIPPINE BASIN	PHYTOPLANKTON COMPOSITION OF THE ITAPARICA AND XINGO RESERVOIRS, SAO FRANCISCO RIVER, BRAZIL	ACANTHARIAN CYSTS: HIGH FLUX OCCURRENCE IN THE BATHYPELAGIC ZONE OF THE SCOTIA SEA, SOUTHERN OCEAN	DIATOM-INFERRED SALINITY CHANGES IN RELATION TO HOLOCENE SEA-LEVEL FLUCTUATIONS IN ESTUARINE ENVIRONMENTS OF ARGENTINA	EFFECT OF LARGE MARINE DIATOMS GROWING AT LOW LIGHT ON EPISODIC NEW PRODUCTION	NITROGEN UPTAKE RESPONSES TO A NATURALLY FE-FERTILISED PHYTOPLANKTON BLOOM DURING THE 2004/2005 CROZEX STUDY	DOES THE INVASION OF CAULERPA RACEMOSA VAR. CYLINDRACEA AFFECT THE FEEDING HABITS OF AMPHIPODS (CRUSTACEA: AMPHIPODA)?	FISH GUT MICROBIOTA ANALYSIS DIFFERENTIATES PHYSIOLOGY AND BEHAVIOR OF INVASIVE ASIAN CARP AND INDIGENOUS AMERICAN FISH	DISTRIBUTION OF CHLOROPHYLL A AND GYMNODINIUM CATENATUM ASSOCIATED WITH COASTAL UPWELLING PLUMES OFF CENTRAL PORTUGAL	PLANKTON INDICES EXPLAIN INTERANNUAL VARIABILITY IN PRINCE WILLIAM SOUND HERRING FIRST YEAR GROWTH
29	PHYTOPLANKTON-PIGMENT SIGNATURES AND THEIR RELATIONSHIP TO SPRING-SUMMER STRATIFICATION IN THE GULF OF GABES	GROWTH INHIBITION OF GYRODINIUM INSTRIATUM (DINOPHYCEAE) BY SKELETONEMA COSTATUM (BACILLARIOPHYCEAE)	CHLOROPHYLL-A BIOMASS AND GROWTH OF SEA-ICE MICROALGAE ALONG A SALINITY GRADIENT (SOUTHEASTERN HUDSON-BAY, CANADIAN ARCTIC)	PHYTOPLANKTON CHLOROPHYLL A BIOMASS, COMPOSITION, AND PRODUCTIVITY ALONG A TEMPERATURE AND STRATIFICATION GRADIENT IN THE NORTHEAST ATLANTIC OCEAN	THE DELTA N-15 OF NITRATE IN THE SOUTHERN OCEAN: CONSUMPTION OF NITRATE IN SURFACE WATERS	THE CHRONIC EFFECTS OF OIL POLLUTION ON MARINE PHYTOPLANKTON IN A SUBTROPICAL BAY, CHINA	SILICIC ACID DYNAMICS IN THE GLACIAL SUB-ANTARCTIC: IMPLICATIONS FOR THE SILICIC ACID LEAKAGE HYPOTHESIS	EFFECT OF SINKING SPRING PHYTOPLANKTON BLOOMS ON LIPID CONTENT AND COMPOSITION IN SUPRABENTHIC AND BENTHIC INVERTEBRATES IN A COLD OCEAN COASTAL ENVIRONMENT	ENVIRONMENTAL INFLUENCE ON PHYTOPLANKTON COMMUNITIES IN THE NORTHERN BENGUELA ECOSYSTEM	COMPARATIVE MONITORING BY MEANS OF DIATOMS, MACROINVERTEBRATES AND CHEMICAL PARAMETERS OF AN APENNINE WATERCOURSE OF CENTRAL ITALY: THE RIVER TENNA	SEASONAL-CHANGES IN DIATOM BIOMASS, SEDIMENT STABILITY AND BIOGENIC STABILIZATION IN THE SEVERN ESTUARY	HETEROTROPHIC PROTISTS IN THE CENTRAL ARCTIC OCEAN	NOTE ON THE OCCURRENCE OF PSEUDO-NITZSCHIA AUSTRALIS AND DOMOIC ACID IN SQUID FROM MONTEREY BAY, CA (USA)	THE MOUNT FEATHER DIAMICTON OF THE SIRIUS GROUP: AN ACCUMULATION OF INDICATORS OF NEOGENE ANTARCTIC GLACIAL AND CLIMATIC HISTORY	STRATEGIES EMPLOYED TO DETERMINE THE ACUTE AQUATIC TOXICITY OF ETHYL BENZENE, A HIGHLY VOLATILE, POORLY WATER-SOLUBLE CHEMICAL	A TAXONOMIC AND ECOLOGICAL STUDY OF DIATOMS FROM FRESHWATER HABITATS IN THE FALKLAND ISLANDS, SOUTH ATLANTIC	DIRECT IMPACT OF SILICATE ON THE PHOTOSYNTHETIC PERFORMANCE OF THE DIATOM THALASSIOSIRA WEISSFLOGII ASSESSED BY ON- AND OFF-LINE PAM FLUORESCENCE MEASUREMENTS	VARIABILITY IN THE SIZE-FRACTIONATED DISTRIBUTION OF THE PHYTOPLANKTON ACROSS THE CATALAN FRONT OF THE NORTH-WEST MEDITERRANEAN	PROBING THE SURFACE OF LIVING DIATOMS WITH ATOMIC FORCE MICROSCOPY: THE NANOSTRUCTURE AND NANOMECHANICAL PROPERTIES OF THE MUCILAGE LAYER	INTRINSIC GROWTH AND MICROZOOPLANKTON GRAZING ON TOXIGENIC PSEUDO-NITZSCHIA SPP. DIATOMS FROM THE COASTAL NORTHEAST PACIFIC	MUD VOLCANOES FROM BANAT REGION (ROMANIA): THEIR ENVIRONMENT IMPACT	PROJECTED DECREASES IN FUTURE MARINE EXPORT PRODUCTION: THE ROLE OF THE CARBON FLUX THROUGH THE UPPER OCEAN ECOSYSTEM	AGGREGATION DYNAMICS ALONG A SALINITY GRADIENT IN THE BACH DANG ESTUARY, NORTH VIETNAM	SPATIAL VARIABILITY OF DIATOM ASSEMBLAGES IN SURFACE LAKE SEDIMENTS AND ITS IMPLICATIONS FOR TRANSFER FUNCTIONS	PHYTOPLANKTON COMPOSITION IN DUTCH COASTAL WATERS RESPONDS TO CHANGES IN RIVERINE NUTRIENT LOADS	PARASITE FITNESS TRAITS UNDER ENVIRONMENTAL VARIATION: DISENTANGLING THE ROLES OF A CHYTRID'S IMMEDIATE HOST AND EXTERNAL ENVIRONMENT	HALOCARBONS ASSOCIATED WITH ARCTIC SEA ICE	LITTER DYNAMICS AND PARTICULATE ORGANIC MATTER OUTWELLING FROM A SUBTROPICAL MANGROVE IN OKINAWA ISLAND, SOUTH JAPAN	ENVIRONMENTAL VARIABILITY INFLUENCES THE STRUCTURE OF BENTHIC ALGAL COMMUNITIES IN AN OLIGOTROPHIC LAKE	EFFECTS OF DURSBAN(R) 4E AND ITS CARRIER ON 3 ALGAL SPECIES DURING EXPONENTIAL AND P-LIMITED GROWTH	INFLUENCE OF COMBINED DC AND AC MAGNETIC FIELDS ON RAT BEHAVIOR	DISTRIBUTION OF DIATOMS, CHIRONOMIDS AND CLADOCERA IN SURFACE SEDIMENTS OF THIRTY MOUNTAIN LAKES IN SOUTH-EASTERN SWITZERLAND	THE PERMIAN-TRIASSIC MASS EXTINCTION FORCES THE RADIATION OF THE MODERN MARINE PHYTOPLANKTON	IMPACT OF ATYPICAL AMMONIUM CONCENTRATIONS ON PHYTOPLANKTON ABUNDANCE AND COMPOSITION IN FRESH VERSUS ESTUARINE WATERS	HYDRAULIC PHASES, PERSISTENT STRATIFICATION, AND PHYTOPLANKTON IN A TROPICAL FLOODPLAIN LAKE (MARY RIVER, NORTHERN AUSTRALIA)	PRODUCTION OF HYDROPHOBIC FLUORESCENT ORGANIC-MATTER BY THE MARINE DIATOM PHAEODACTYLUM-TRICORNUTUM	SILICON POOL DYNAMICS AND BIOGENIC SILICA EXPORT IN THE SOUTHERN OCEAN INFERRED FROM SI-ISOTOPES	LIMITING NUTRIENTS OF OYSTER POND SEAWATERS IN THE MARENNES-OLERON REGION FOR HASLEA OSTREARIA: APPLICATIONS TO THE MASS PRODUCTION OF THE DIATOM IN MESOCOSM EXPERIMENTS	BROMINATED METHANE COMPOUNDS AND ISOPRENE IN SURFACE SEAWATER OF SAGAMI BAY: CONCENTRATIONS, FLUXES, AND RELATIONSHIPS WITH PHYTOPLANKTON ASSEMBLAGES	MOLECULAR GUT CONTENT ANALYSIS DEMONSTRATES THAT CALANUS GRAZING ON PHAEOCYSTIS POUCHETII AND SKELETONEMA MARINOI IS SENSITIVE TO BLOOM PHASE BUT NOT PREY DENSITY	BENTHIC DIATOM COMMUNITIES FROM RIVERS IN CLOSE PROXIMITY TO THE ATHABASCA TAR SANDS (ALBERTA, CANADA)	SEASONAL AND INTERANNUAL VARIABILITY IN PARTICLE FLUXES OF CARBON, NITROGEN AND SILICON FROM TIME SERIES OF SEDIMENT TRAPS AT OCEAN STATION P, 1982-1993: RELATIONSHIP TO CHANGES IN SUBARCTIC PRIMARY PRODUCTIVITY	RESILIENCE OF ESTUARINE PHYTOPLANKTON AND THEIR TEMPORAL VARIABILITY ALONG SALINITY GRADIENTS DURING DROUGHT AND HYPERSALINITY	IMPACT OF A CYCLONIC EDDY ON PHYTOPLANKTON COMMUNITY STRUCTURE AND PHOTOSYNTHETIC COMPETENCY IN THE SUBTROPICAL NORTH PACIFIC OCEAN	VARIATION IN IRON(III) SOLUBILITY AND IRON CONCENTRATION IN THE NORTHWESTERN NORTH PACIFIC OCEAN	RESOURCE PARTITIONING IN ENDEMIC SPECIES OF BAIKAL GASTROPODS INDICATED BY GUT CONTENTS, STABLE ISOTOPES AND RADULAR MORPHOLOGY	THERMOPHILIC BACTERIAL COMMUNITIES INHABITING THE MICROBIAL MATS OF ``INDIFFERENT'' AND CHALYBEATE (IRON-RICH) THERMAL SPRINGS: DIVERSITY	TAXONOMIC SURVEY OF THE MICROPHYTOBENTHIC COMMUNITIES OF TWO TAGUS ESTUARY MUDFLATS	RELATIONSHIPS BETWEEN ROTIFERS, PHYTOPLANKTON AND BACTERIOPLANKTON IN THE CORUMBA RESERVOIR, GOIAS STATE, BRAZIL
30	NINETEEN-YEAR TIME-SERIES SEDIMENT TRAP STUDY OF COCCOLITHUS PELAGICUS AND EMILIANIA HUXLEYI (CALCAREOUS NANNOPLANKTON) FLUXES IN THE BERING SEA AND SUBARCTIC PACIFIC OCEAN	VARIATION OF BIOACCUMULATION ABILITY OF 2,2',4,4'-TETRABROMODIPHENYL ETHER BY MARINE DIATOM SKELETONEMA COSTATUM UNDER DIFFERENT N:P RATIOS	DIFFERENCES IN SPECIES RICHNESS PATTERNS BETWEEN UNICELLULAR AND MULTICELLULAR ORGANISMS	COMBINING LIMNOLOGICAL AND PALAEOLIMNOLOGICAL APPROACHES IN ASSESSING DEGRADATION OF LAKE PSKOV	BASELINE ISOTOPE DATA FOR SPIRODELA SP.: NUTRIENT DIFFERENTIATION IN AQUATIC SYSTEMS	EFFECTS OF MACROALGAE AND BIOFILM ON SETTLEMENT OF BLUE MUSSEL (MYTILUS EDULIS L.) LARVAE	SILICON AND SEDIMENT TRANSPORT OF THE CHANGJIANG RIVER (YANGTZE RIVER): COULD THE THREE GORGES RESERVOIR BE A FILTER?	EFFECT OF UV STRESS ON THE FATTY ACID AND LIPID CLASS COMPOSITION IN TWO MARINE MICROALGAE PAVLOVA LUTHERI (PAVLOVOPHYCEAE) AND ODONTELLA AURITA (BACILLARIOPHYCEAE)	VARIABILITY IN THE BENGUELA CURRENT UPWELLING SYSTEM OVER THE PAST 70,000 YEARS	TROPHIC STATE OF LAKE SAKADAS (MATURE RESERVE KOPACKI RIT, CROATIA) IN THE LATE AUTUMNAL AND WINTER PERIOD OF 1997/98	TAXON-SPECIFIC TIDAL RESUSPENSION OF PROTISTS INTO THE SUBTIDAL BENTHIC BOUNDARY LAYER OF A COASTAL EMBAYMENT	ABUNDANCE AND BIOMASS OF HETEROTROPHIC FLAGELLATES, AND FACTORS CONTROLLING THEIR ABUNDANCE AND DISTRIBUTION IN SEDIMENTS OF BOTANY BAY	SOUTHERN RIGHT WHALE (EUBALAENA AUSTRALIS) CALF MORTALITY AT PENINSULA VALDES, ARGENTINA: ARE HARMFUL ALGAL BLOOMS TO BLAME?	NEOGENE RADIOLARIAN BIOSTRATIGRAPHY AND FAUNAL EVOLUTION RATES IN THE EASTERN EQUATORIAL PACIFIC ODP SITES 845 AND 1241	EVALUATION OF CHANGES IN DIATOM MOBILITY AFTER EXPOSURE TO 16-HZ ELECTROMAGNETIC-FIELDS	DISTRIBUTION OF DIATOMS ALONG ENVIRONMENTAL GRADIENTS IN THE CHARLOTTE HARBOR, FLORIDA (USA), ESTUARY AND ITS WATERSHED: IMPLICATIONS FOR BIOASSESSMENT OF SALINITY AND NUTRIENT CONCENTRATIONS	PHOTOPROTECTION OF SEA-ICE MICROALGAL COMMUNITIES FROM THE EAST ANTARCTIC PACK ICE	LIGHT DRIVEN SEASONAL PATTERNS OF CHLOROPHYLL AND NITRATE IN THE LOWER EUPHOTIC ZONE OF THE NORTH PACIFIC SUBTROPICAL GYRE	LOCATION AND EXPRESSION OF FRUSTULINS IN THE PENNATE DIATOMS CYLINDROTHECA FUSIFORMIS, NAVICULA PELLICULOSA, AND NAVICULA SALINARUM (BACILLARIOPHYCEAE)	MICROZOOPLANKTON GRAZING OF PRIMARY PRODUCTION AT 140 DEGREES W IN THE EQUATORIAL PACIFIC	BACTERIAL, ARCHAEAL AND EUKARYOTIC DIVERSITY OF SMOOTH AND PUSTULAR MICROBIAL MAT COMMUNITIES IN THE HYPERSALINE LAGOON OF SHARK BAY	THE INFLUENCE OF INCREASED TEMPERATURE AND CARBON DIOXIDE LEVELS ON THE BENTHIC/SEA ICE DIATOM NAVICULA DIRECTA	THE ABUNDANCE, VERTICAL FLUX, AND STILL-WATER AND APPARENT SINKING RATES OF MARINE SNOW IN A SHALLOW COASTAL WATER COLUMN	A CHIRONOMID-BASED SALINITY INFERENCE MODEL FROM LAKES ON THE TIBETAN PLATEAU	MARKED EARLY 20TH CENTURY POLLUTION AND THE SUBSEQUENT RECOVERY OF TOOLO BAY, CENTRAL HELSINKI, AS INDICATED BY SUBFOSSIL DIATOM ASSEMBLAGE CHANGES	ALTERNATIVE STATES AND POPULATION CRASHES IN A RESOURCE-SUSCEPTIBLE-INFECTED MODEL FOR PLANKTONIC PARASITES AND HOSTS	INFLUENCE OF HYDROGRAPHY ON PHYTOPLANKTON DISTRIBUTION IN THE AMUNDSEN AND ROSS SEAS, ANTARCTICA	FEEDING BEHAVIOUR OF THE GREEN MUSSEL, PERNA VIRIDIS (L.): RESPONSES TO VARIATION IN SESTON QUANTITY AND QUALITY	DIATOMOLOGICAL ASPECTS OF THE FENN'S AND WHIXALL MOSSES COMPLEX (SHROPSHIRE, UK)	BIOREMEDIATION OF CHROMIUM CONTAMINATED WATER BY DIATOMS WITH CONCOMITANT LIPID ACCUMULATION FOR BIOFUEL PRODUCTION	DECAY OF PLANT DETRITUS IN ORGANIC-POOR MARINE SEDIMENT - PRODUCTION-RATES AND STOICHIOMETRY OF DISSOLVED C-COMPOUND AND N-COMPOUND	A MULTI-TROPHIC EXPLORATORY SURVEY OF RECENT ENVIRONMENTAL CHANGES USING LAKE SEDIMENTS IN THE HUDSON BAY LOWLANDS, ONTARIO, CANADA	BIOMASS-PIGMENT RELATIONSHIPS IN POTAMOPLANKTON	DISTRIBUTIONS OF PHYTOPLANKTON IN TAMPA BAY ESTUARY, USA 2002-2003	BENTHIC COMMUNITY DYNAMICS DURING SUMMER LOW-FLOWS IN TWO RIVERS OF CONTRASTING ENRICHMENT 1. PERIPHYTON	KINETICS OF HYDROLYSIS AND PRECIPITATION OF FERRIC IRON IN SEAWATER	PLANKTONIC FORAMINIFERAL BIOGEOGRAPHY IN THE INDIAN SECTOR OF THE SOUTHERN OCEAN: CONTRIBUTION FROM CPR DATA	FIELD AND BIOASSAY STUDIES ON THE VITAMIN-B(12)-PHYTOPLANKTON-NUTRIENT RELATIONSHIPS	A COMPREHENSIVE EVALUATION OF THE POTENTIAL CHEMICAL DEFENSES OF ANTARCTIC ASCIDIANS AGAINST SYMPATRIC FOULING MICROORGANISMS	PHYTOPLANKTON AND ZOOPLANKTON SEASONAL DYNAMICS IN A SUBTROPICAL ESTUARY: IMPORTANCE OF CYANOBACTERIA	HIGHLY BRANCHED ISOPRENOIDS AS PROXIES FOR VARIABLE SEA ICE CONDITIONS IN THE SOUTHERN OCEAN	LITHOGENIC AND BIOGENIC PARTICLE FLUXES ON THE LOMONOSOV RIDGE (CENTRAL ARCTIC OCEAN) AND THEIR RELEVANCE FOR SEDIMENT ACCUMULATION: VERTICAL VS. LATERAL TRANSPORT	DIATOM SUCCESSION AND SILICON REMOVAL FROM FRESHWATER IN ESTUARINE MIXING ZONES: FROM EXPERIMENT TO MODELLING	REACTIVE IRON DELIVERY TO THE GULF OF ALASKA VIA A KENAI EDDY	EFFECTS OF IRON AND NITROGEN SOURCE ON THE SINKING RATE, PHYSIOLOGY AND METAL COMPOSITION OF AN OCEANIC DIATOM FROM THE SUBARCTIC PACIFIC	DIET COMPOSITION AND FEEDING STRATEGY OF THE NEW WORLD SILVERSIDE ODONTESTHES ARGENTINENSIS IN A TEMPERATE COASTAL AREA (SOUTH AMERICA)	PHYLOGENETIC DIVERSITY OF A MICROBIALITE REEF IN A COLD ALKALINE FRESHWATER LAKE	ASSESSING THE EFFECTS OF NITROGEN DEPOSITION ON MOUNTAIN WATERS: A STUDY OF PHYTOPLANKTON COMMUNITY DYNAMICS	ZOOPLANKTON PATCHINESS ASSOCIATED WITH TWO HARMFUL ALGAL BLOOMS IN BAHIA DE BANDERAS
31	TIDAL VARIATION OF PHYTOPLANKTON IN THE COASTAL WATERS OF SOUTH ANDAMAN, INDIA	THE FAMILY HEMIAULACEAE (BACILLARIOPHYCEAE) FROM MARINE CHILEAN WATERS	LIGHT AND NUTRIENT EFFECTS ON THE SETTLING CHARACTERISTICS OF THE SEA ICE DIATOM NITZSCHIA FRIGIDA	VARIATIONS OF NET PRIMARY PRODUCTIVITY AND PHYTOPLANKTON COMMUNITY COMPOSITION IN THE INDIAN SECTOR OF THE SOUTHERN OCEAN AS ESTIMATED FROM OCEAN COLOR REMOTE SENSING DATA	INTERSPECIFIC AND NUTRIENT-DEPENDENT VARIATIONS IN STABLE ISOTOPE FRACTIONATION: EXPERIMENTAL STUDIES SIMULATING PELAGIC MULTITROPHIC SYSTEMS	DYNAMICS AND DISTRIBUTION OF BACTERIAL AND ARCHAEAL COMMUNITIES IN OIL-CONTAMINATED TEMPERATE COASTAL MUDFLAT MESOCOSMS	DIFFERENT SILICON FORMS SINALIZE AN INPUT OF URBANIZED RIVER AND INDICATE THE PRESENCE OF PHYTOPLANKTON WITH SILICON STRUCTURES IN THE TROPICAL COASTAL AREA OF RECIFE (PE-BRAZIL)	FATTY ACID PROFILE AND LIPID CONTENT OF CYLINDROTHECA CLOSTERIUM CULTIVATED IN AIR-LIFT PHOTOBIOREACTOR	PROCESSES ON THE CONTINENTAL-SLOPE OFF NORTH-CAROLINA WITH SPECIAL REFERENCE TO THE CAPE-HATTERAS REGION	BIOAVAILABILITY OF DIFFERENT IRON AMOUNTS AND SPECIATIONS AND EDTA-IRON COMPLEXES FOR EMILIANIA HUXLEYI (PRYMNESIOPHYCEAE)	IS THE VERTICAL DISTRIBUTION OF MEIOFAUNA SIMILAR IN TWO CONTRASTING MICROHABITATS? A CASE STUDY OF A MACROTIDAL SANDY BEACH	ABUNDANCE AND BIOMASS OF PROKARYOTIC AND EUKARYOTIC MICROORGANISMS COUPLED WITH ENVIRONMENTAL FACTORS IN AN ARID MULTI-POND SOLAR SALTERN (SFAX, TUNISIA)	TOXICITY, MORPHOLOGY AND DISTRIBUTION OF PSEUDO-NITZSCHIA CALLIANTHA, P. MULTISTRIATA AND P. MULTISERIES (BACILLARIOPHYTA) FROM THE NORTHWESTERN SEA OF JAPAN	SEQUENCE STRATIGRAPHY AND PALEONTOLOGY OF THE UPPER MIOCENE PISCO FORMATION ALONG THE WESTERN SIDE OF THE LOWER ICA VALLEY (ICA DESERT, PERU)	THE IMPACT OF EXTREMELY LOW FREQUENCY ELECTROMAGNETIC FIELDS ON STREAM PERIPHYTON: AN ELEVEN-YEAR STUDY	THE DIATOM FLORA OF LAKE EYRE SOUTH - A LARGE EPISODICALLY FILLED SALT LAKE IN SOUTH-AUSTRALIA	NON-PHOTOCHEMICAL QUENCHING OF CHLOROPHYLL FLUORESCENCE AND XANTHOPHYLL CYCLE RESPONSES AFTER EXCESS PAR AND UVR IN CHAETOCEROS BREVIS, PHAEOCYSTIS ANTARCTICA AND COASTAL ANTARCTIC PHYTOPLANKTON	DEPTH DISTRIBUTION OF EPILITHIC CYANOBACTERIA AND PIGMENTS IN A MOUNTAIN LAKE CHARACTERIZED BY MARKED WATER-LEVEL FLUCTUATIONS	DOUBLE FOSSILIZATION IN EUKARYOTIC MICROORGANISMS FROM LOWER CRETACEOUS AMBER	PIGMENT-SPECIFIC RATES OF PHYTOPLANKTON GROWTH AND MICROZOOPLANKTON GRAZING IN THE OPEN SUB-ARCTIC PACIFIC-OCEAN	MINERALOGICAL COMPOSITION AND MICROALGAE COMMUNITIES OF SOLAR SALT TUMULI FROM TUTICORIN, SOUTHEAST COAST OF INDIA	CLIMATE CHANGE AND THE WORLD'S ``SACRED SEA''-LAKE BAIKAL, SIBERIA	AGGREGATION OF A DIATOM BLOOM IN A MESOCOSM - THE ROLE OF TRANSPARENT EXOPOLYMER PARTICLES (TEP)	RELATIONSHIPS BETWEEN ENVIRONMENTAL VARIABLES AND ZOOPLANKTON SUBFOSSILS IN THE SURFACE SEDIMENTS OF 36 SHALLOW COASTAL BRACKISH LAKES WITH SPECIAL EMPHASIS ON THE ROLE OF FISH	PHYTOPLANKTON BLOOM EFFECTS ON A GULF ESTUARY: WATER QUALITY CHANGES AND BIOLOGICAL RESPONSE	REDISCOVERING ZYGORHIZIDIUM AFFLUENS CANTER: MOLECULAR TAXONOMY, INFECTIOUS CYCLE, AND CRYOPRESERVATION OF A CHYTRID INFECTING THE BLOOM-FORMING DIATOM ASTERIONELLA FORMOSA	LIGHT ENVIRONMENT AND SEASONAL DYNAMICS OF MICROALGAE IN THE ANNUAL SEA ICE AT TERRA NOVA BAY, ROSS SEA, ANTARCTICA	BIOMARKERS REVEAL THE EFFECTS OF HYDROGRAPHY ON THE SOURCES AND FATE OF MARINE AND TERRESTRIAL ORGANIC MATTER IN THE WESTERN IRISH SEA	THE REIMER DIATOM HERBARIUM: AN IMPORTANT RESOURCE FOR TEACHING AND RESEARCH	MICROALGAL CELL IMMOBILIZATION FOR THE LONG-TERM STORAGE OF THE MARINE DIATOM HASLEA OSTREARIA	THE SIGNIFICANCE OF DINOFLAGELLATES IN THE MIOCENE CHOPTANK FORMATION BENEATH THE MIDLOTHIAN GRAVELS IN THE SOUTHEASTERN VIRGINIA PIEDMONT	MODERN CHIRONOMID ASSEMBLAGES AND THEIR RELATIONSHIP TO PHYSICAL AND CHEMICAL VARIABLES IN SOUTHWEST YUKON AND NORTHERN BRITISH COLUMBIA LAKES	A QUANTITATIVE INVESTIGATION OF AIRBORNE ALGAE AND LICHEN SOREDIA OBTAINED FROM POLLEN TRAPS IN SOUTH-WEST SPAIN	EFFECTS OF LOCAL HYDROPHYSICAL CONDITIONS ON THE SPATIAL VARIABILITY OF PHYTOPLANKTON IN THE WHITE SEA	ORIGIN AND SUCCESSION OF PHYTOPLANKTON IN A RIVER-LAKE SYSTEM (SPREE, GERMANY)	EFFECT OF EXPERIMENTAL INCREASE OF MEIOBENTHOS DENSITY ON THE ESTUARINE INTERTIDAL COMMUNITY IN THE WHITE SEA	SEA-AIR CO2 FLUXES AND PCO(2) VARIABILITY IN THE NORTHERN ANTARCTIC PENINSULA DURING THREE SUMMER PERIODS (2008-2010)	THE IMPACTS OF AQUACULTURED OYSTERS, CRASSOSTREA VIRGINICA (GMELIN, 1791) ON WATER COLUMN NITROGEN AND SEDIMENTATION: RESULTS OF A MESOCOSM STUDY	RELEVANCE OF WOUND-ACTIVATED COMPOUNDS PRODUCED BY DIATOMS AS TOXINS AND INFOCHEMICALS FOR BENTHIC INVERTEBRATES	DISTRIBUTION PATTERNS OF BENTHIC DIATOMS DURING SUMMER IN THE NIYANG RIVER, TIBET, CHINA	VOLTAMMETRIC DETERMINATION OF THE COMPLEXATION PARAMETERS OF ZINC IN MARINE AND ESTUARINE WATERS	EFFECTS OF THE 1997-98 EL NINO ON SEASONAL VARIATIONS IN SUSPENDED AND SINKING PARTICLES IN THE SANTA BARBARA BASIN	EFFECTS OF SALINITY STRESS ON THE GROWTH AND CHLOROPHYLL FLUORESCENCE OF PHAEODACTYLUM TRICORNUTUM AND CHAETOCEROS GRACILIS (BACILLARIOPHYCEAE)	THE INFLUENCE OF A MATURE CYCLONIC EDDY ON PARTICLE EXPORT IN THE LEE OF HAWAII	IRON-LIGHT INTERACTIONS DIFFER IN SOUTHERN OCEAN PHYTOPLANKTON	EFFECTS OF DIFFERENT FEEDING HABITS OF THREE BIVALVE SPECIES ON SEDIMENT CHARACTERISTICS AND BENTHIC DIATOM ABUNDANCE	CHANGES IN BACTERIOPLANKTON COMPOSITION UNDER DIFFERENT PHYTOPLANKTON REGIMENS	A MULTI-PROXY STUDY OF PLIOCENE SEDIMENTS FROM ILE DE FRANCE, NORTH-EAST GREENLAND	IMPACT OF SUBMERGED MACROPHYTES ON FISH-ZOOPLANKTON-PHYTOPLANKTON INTERACTIONS - LARGE-SCALE ENCLOSURE EXPERIMENTS IN A SHALLOW EUTROPHIC LAKE
32	STUDIES ON PHYTO-AND-ZOOPLANKTON COMPOSITION AND ITS RELATION TO FISH PRODUCTIVITY IN A WEST COAST FISH POND ECOSYSTEM	ALLELOPATHIC INTERACTIONS BETWEEN PROROCENTRUM MICANS AND SKELETONEMA COSTATUM OR KARENIA MIKIMOTOI IN LABORATORY CULTURES	USING MULTIPLE APPROACHES TO DEVELOP NUTRIENT CRITERIA FOR LAKES IN THE CONTERMINOUS USA	BACTERIAL AND VIRAL ABUNDANCE IN ROSS SEA SUMMER PACK ICE COMMUNITIES	EFFECTS OF ALKALINITY AND SALINITY AT LOW AND HIGH LIGHT INTENSITY ON HYDROGEN ISOTOPE FRACTIONATION OF LONG-CHAIN ALKENONES PRODUCED BY EMILIANIA HUXLEYI	EVALUATION OF GENOTOXIC RESPONSES OF CHAETOCEROS TENUISSIMUS AND SKELETONEMA COSTATUM TO WATER ACCOMMODATED FRACTION OF PETROLEUM HYDROCARBONS AS BIOMARKER OF EXPOSURE	BIOGENIC SILICA IN WETLANDS AND THEIR RELATIONSHIP WITH SOIL AND GROUNDWATER BIOGEOCHEMISTRY IN THE SOUTHEASTERN OF BUENOS AIRES PROVINCE, ARGENTINA	THE EFFECT OF ENVIRONMENTAL FACTORS ON THE FATTY ACID COMPOSITION OF COPEPODS AND ARTEMIA IN THE SFAX SOLAR SALTERN (TUNISIA)	SEAWIFS SENSING OF HAZARDOUS ALGAL BLOOMS AND THEIR UNDERLYING MECHANISMS IN SHELF-SLOPE WATERS OF THE NORTHWEST PACIFIC DURING SUMMER	GLOBAL SENSITIVITY ANALYSIS IN THE DEVELOPMENT OF FIRST PRINCIPLE-BASED EUTROPHICATION MODELS	DO ALTERNATE STABLE STATES OCCUR IN NATURAL ECOSYSTEMS? EVIDENCE FROM A TIDAL FLAT	SEASONAL VARIATIONS IN PLANKTONIC COMMUNITY STRUCTURE AND PRODUCTION IN AN ATLANTIC COASTAL POND: THE IMPORTANCE OF NANOFLAGELLATES	ABSENCE OF NEUROTOXIC EFFECTS IN LEOPARD SHARKS, TRIAKIS SEMIFASCIATA, FOLLOWING DOMOIC ACID EXPOSURE	TAXONOMIC COMPOSITION, PALEOECOLOGY AND BIOSTRATIGRAPHY OF LATE CRETACEOUS DIATOMS FROM DEVON ISLAND, NUNAVUT, CANADIAN HIGH ARCTIC	INFLUENCE OF BENTHIC DIATOMS ON THE NUTRIENT RELEASE FROM SEDIMENTS OF SHALLOW LAKES RECOVERING FROM EUTROPHICATION	NON-WADEABLE RIVER BIOASSESSMENT: SPATIAL VARIATION OF BENTHIC DIATOM ASSEMBLAGES IN PACIFIC NORTHWEST RIVERS, USA	NON-PHOTOCHEMICAL QUENCHING OF CHLOROPHYLL FLUORESCENCE AND OPERATION OF THE XANTHOPHYLL CYCLE IN ESTUARINE MICROPHYTOBENTHOS	TIDAL AND DIEL PERIODICITIES OF SIZE-FRACTIONATED PHYTOPLANKTON PIGMENT SIGNATURES AT AN OFFSHORE STATION IN THE SOUTHEASTERN ENGLISH CHANNEL	CYREA SZYMBORSKA GEN. ET SP NOV., A NEW TEXTULARIID FORAMINIFER FROM THE MEDITERRANEAN SEA	NET INSITU GROWTH-RATES OF PHYTOPLANKTON IN AN OLIGOTROPHIC, TROPICAL SHELF ECOSYSTEM	MINERALOGICAL COMPOSITION AND MICROALGAE COMMUNITIES OF SOLAR SALT TUMULI FROM TUTICORIN, SOUTHEAST COAST OF INDIA	ELEVATED ATMOSPHERIC CO2 ENHANCES GRAZER-INDUCED MORPHOLOGICAL DEFENSE IN THE FRESHWATER GREEN ALGA SCENEDESMUS OBLIQUUS	METAL INDUCED VARIATIONS OF TEP STICKING PROPERTIES IN THE SOUTHWESTERN LAGOON OF NEW CALEDONIA	RECONSTRUCTING NUTRIENT HISTORIES IN THE NORFOLK BROADS, UK: IMPLICATIONS FOR THE ROLE OF DIATOM-TOTAL PHOSPHORUS TRANSFER FUNCTIONS IN SHALLOW LAKE MANAGEMENT	WATER AND WASTEWATER QUALITY MONITORING, MCMURDO STATION, ANTARCTICA	PREVIOUSLY UNKNOWN VIRUS INFECTS MARINE DIATOM	AN IN-SITU EXPERIMENTAL-STUDY OF YOUNG SEA-ICE FORMATION ON AN ANTARCTIC LEAD	MARINE ORGANIC GEOCHEMISTRY OF THE EASTERN MEDITERRANEAN: 2. POLAR BIOMARKERS IN CRETAN SEA SURFICIAL SEDIMENTS	DIEL RATES OF N-2-FIXATION AND DENITRIFICATION IN A TRANSPLANTED SPARTINA ALTERNIFLORA MARSH: IMPLICATIONS FOR N-FLUX DYNAMICS	CALCIUM ALGINATE IMMOBILIZED MARINE MICROALGAE: EXPERIMENTS ON GROWTH AND SHORT-TERM HEAVY METAL ACCUMULATION	ENVIRONMENTAL COMPARISON, THROUGH SEDIMENTARY RECORDS, BETWEEN PRE-HISPANIC AND CURRENT CONDITIONS OF A LACUSTRINE SYSTEM	EFFECTS OF LONG TERM NUTRIENT AND CLIMATE VARIABILITY ON SUBFOSSIL CLADOCERA IN A DEEP, SUBALPINE LAKE (LAKE GARDA, NORTHERN ITALY)	PLANKTIVORES AND PLANKTON DYNAMICS - EFFECTS OF FISH BIOMASS AND PLANKTIVORE TYPE	SEASONAL PLANKTON VARIABILITY IN CHILEAN PATAGONIA FJORDS: CARBON FLOW THROUGH THE PELAGIC FOOD WEB OF AYSEN FJORD AND PLANKTON DYNAMICS IN THE MORALEDA CHANNEL BASIN	RESPONSES OF PHYTOPLANKTON FUNCTIONAL GROUPS TO THE HYDROLOGIC REGIME IN THE DANING RIVER, A TRIBUTARY OF THREE GORGES RESERVOIR, CHINA	HIGH-RESOLUTION ANALYSIS OF A NORTH SEA PHYTOPLANKTON COMMUNITY STRUCTURE BASED ON IN SITU FLOW CYTOMETRY OBSERVATIONS AND POTENTIAL IMPLICATION FOR REMOTE SENSING	MICROPHYTE PIGMENTS AND RESTING SPORES AT THE WATER-SEDIMENT INTERFACE IN THE SUBANTARCTIC DEEP SEA (INDIAN SECTOR OF THE SOUTHERN OCEAN)	CRASSOSTREA VIRGINICA GRAZING ON TOXIC AND NON-TOXIC DIATOMS	THE IDENTIFICATION OF ODOROUS METABOLITES PRODUCED FROM ALGAL MONOCULTURES	THE SILICEOUS MICROALGAE DICTYOCHA SPECULUM AND EBRIA TRIPARTITA AS BIOMARKERS AND PALAEOECOLOGICAL INDICATORS IN HOLOCENE BALTIC SEA SEDIMENTS	MIOCENE DIATOM BIOSTRATIGRAPHY OF GHARANDAL GROUP, WEST-CENTRAL SINAI, EGYPT	SEDIMENT TRAP OBSERVATIONS FROM THE GULF OF ST. LAWRENCE AND THE CONTINENTAL MARGIN OF EASTERN CANADA	COMPARATIVE GENESIS OF BIOCONCRETIONS: PALEOENVIRONMENTAL IMPLICATIONS.	FORCING OF DISSOLVED ORGANIC CARBON RELEASE BY PHYTOPLANKTON BY ANTICYCLONIC MESOSCALE EDDIES IN THE SUBTROPICAL NE ATLANTIC OCEAN	IRON-MEDIATED CHANGES IN PHYTOPLANKTON PHOTOSYNTHETIC COMPETENCE DURING SOIREE	DIET OF MYSIS RELICTA IN LAKE ONTARIO AS REVEALED BY STABLE ISOTOPE AND GUT CONTENT ANALYSIS	THERMOPHILIC BACTERIAL COMMUNITIES INHABITING THE MICROBIAL MATS OF ``INDIFFERENT'' AND CHALYBEATE (IRON-RICH) THERMAL SPRINGS: DIVERSITY	PHYSIOLOGICAL AND BIOCHEMICAL RESPONSES OF THE MARINE DINOFLAGELLATE PROROCENTRUM MINIMUM EXPOSED TO THE OXIDIZING BIOCIDE CHLORINE	USING RATIOS OF STABLE NITROGEN AND CARBON ISOTOPES TO CHARACTERIZE THE BIOMAGNIFICATION OF DDE, MIREX, AND PCB IN A LAKE ONTARIO PELAGIC FOOD WEB
33	SEASONAL AND SPATIAL VARIATIONS IN THE SOURCE AND TRANSPORT OF SINKING PARTICLES IN THE STRAIT OF GEORGIA, BRITISH COLUMBIA, CANADA	MICROPLANKTON DYNAMICS OF A COASTAL LAGOON, CHILIKA: INTERACTIVE EFFECT OF ENVIRONMENTAL PARAMETERS ON MICROPLANKTON GROUPS	SURVIVAL, GROWTH AND FEEDING EFFICIENCY OF LITOPENAEUS VANNAMEI PROTOZOEA LARVAE FED DIFFERENT RATIONS OF THE DIATOM CHAETOCEROS MUELLERI	ONTOGENIC DIFFERENCES IN THE CONCENTRATION OF DOMOIC ACID IN THE DIGESTIVE GLAND OF MALE AND FEMALE OCTOPUS VULGARIS	LATITUDINAL DELTA C-13 AND DELTA N-15 VARIATIONS IN PARTICULATE ORGANIC MATTER (POM) IN SURFACE WATERS FROM THE INDIAN OCEAN SECTOR OF SOUTHERN OCEAN AND THE TROPICAL INDIAN OCEAN IN 2012	TRACKING PESTICIDE USE IN THE SAINT LAWRENCE RIVER AND ITS ECOLOGICAL IMPACTS DURING THE WORLD EXPOSITION OF 1967 IN MONTREAL, CANADA	OCEANIC GERMANIUM/SILICON RATIOS: EVALUATION OF THE POTENTIAL OVERPRINT OF TEMPERATURE ON WEATHERING SIGNALS	MOLECULAR AND FUNCTIONAL ANALYSIS OF THREE FATTY ACYL-COA REDUCTASES WITH DISTINCT SUBSTRATE SPECIFICITIES IN COPEPOD CALANUS FINMARCHICUS	THE LINKAGE BETWEEN UPPER CIRCUMPOLAR DEEP WATER (UCDW) AND PHYTOPLANKTON ASSEMBLAGES ON THE WEST ANTARCTIC PENINSULA CONTINENTAL SHELF	MICROALGAE-BACTERIA AGGREGATES: EFFECT OF THE HYDRAULIC RETENTION TIME ON THE MUNICIPAL WASTEWATER TREATMENT, BIOMASS SETTLEABILITY AND METHANE POTENTIAL	SEASONAL VARIATION IN ERODIBILITY OF TWO TEMPERATE, MICROTIDAL MUDFLATS	PHYTOPLANKTON BLOOMS ARE STRONGLY IMPACTED BY MICROZOOPLANKTON GRAZING IN COASTAL NORTH PACIFIC WATERS	BLOOMS OF PSEUDO-NITZSCHIA PSEUDODELICATISSIMA AND P. CALLIANTHA, AND ASSOCIATED DOMOIC ACID ACCUMULATION IN SHELLFISH FROM THE SOUTH BRAZILIAN COAST	HOW SYNCHRONOUS ARE NEOGENE MARINE PLANKTON EVENTS	ASSESSING THE METABOLIC POTENTIAL OF PHOTOTROPHIC COMMUNITIES IN SURFACE WATER ENVIRONMENTS: FLUDIOXONIL AS A MODEL COMPOUND	MONOSPECIFIC PLANKTONIC DIATOM ASSEMBLAGES IN THE PALEO-KATHMANDU LAKE DURING THE MIDDLE BRUNHES CHRON: IMPLICATIONS FOR THE PARADOX OF THE PLANKTON	ACCLIMATION OF PHOTOSYNTHESIS AND PIGMENTS DURING AND AFTER SIX MONTHS OF DARKNESS IN PALMARIA DECIPIENS (RHODOPHYTA): A STUDY TO SIMULATE ANTARCTIC WINTER SEA ICE COVER	DIATOM ACTIVITY WITHIN SOFT SEDIMENTS: BEHAVIOURAL AND PHYSIOLOGICAL PROCESSES	FINE STRUCTURE OF THE FORAMINIFER HAYNESINA GERMANICA (EHRENBERG) AND ITS SEQUESTERED CHLOROPLASTS	PHOSPHATE-LIMITED GROWTH OF THE MARINE DIATOM THALASSIOSIRA WEISSFLOGII (BACILLARIOPHYCEAE): EVIDENCE OF NON-MONOD GROWTH KINETICS	JET-SUSPENDED, CALCITE-BALLASTED CYANOBACTERIAL WATERWARTS IN A DESERT SPRING	ASSESSING THE ECOLOGICAL EFFECTS OF WATER STRESS AND POLLUTION IN A TEMPORARY RIVER - IMPLICATIONS FOR WATER MANAGEMENT	TEP AND COAGULATION DURING A MESOCOSM EXPERIMENT	CONFIDENCE INTERVALS FOR THE OPTIMUM IN THE GAUSSIAN RESPONSE FUNCTION	NUTRIENT AND DISSOLVED ORGANIC CARBON REMOVAL FROM NATURAL WATERS USING INDUSTRIAL BY-PRODUCTS	INFECTION OF THE DIATOM ASTERIONELLA BY A CHYTRID .2. EFFECTS OF LIGHT ON SURVIVAL AND EPIDEMIC DEVELOPMENT OF THE PARASITE	ANOMALOUSLY LOW ZOOPLANKTON ABUNDANCE IN THE ROSS SEA: AN ALTERNATIVE EXPLANATION	SEASONAL VARIATIONS IN SUSPENDED PARTICULATE MATTER IN THE MARENNES-OLERON BAY, FRANCE, USING LIPIDS AS BIOMARKERS	A SEASONAL STUDY ON PHYTOPLANKTON DIVERSITY AND DYNAMICS OF LAKE CHAMO, ETHIOPIA	COMPARING THE RESPONSE OF ANTARCTIC, TROPICAL AND TEMPERATE MICROALGAE TO ULTRAVIOLET RADIATION (UVR) STRESS	ECOLOGICAL CLASSIFICATION OF MACROPHYTES AND PHYTOBENTHOS FOR RIVERS IN GERMANY ACCORDING TO THE WATER FRAMEWORK DIRECTIVE	TROPHIC HISTORY OF FRENCH SUB-ALPINE LAKES OVER THE LAST SIMILAR TO 150 YEARS: PHOSPHORUS RECONSTRUCTION AND ASSESSMENT OF TAPHONOMIC BIASES	ALGAL RESPONSE TO REMOVAL OF THE INVASIVE CORDGRASS SPARTINA DENSIFLORA IN A SALT MARSH AT HUMBOLDT BAY, CALIFORNIA, USA	BELLEROCHEA HOROLOGICALIS AND LITHODESMIOIDES POLYMORPHA VAR. TUNISIENSE VAR. NOV (COSCINODISCOPHYCEAE, BACILLARIOPHYTA) IN THE BAY OF TUNIS: ULTRASTRUCTURAL OBSERVATIONS AND SPATIO-TEMPORAL DISTRIBUTION	ENVIRONMENTAL GRADIENTS ALONG A LOWLAND WEIR POOL IN THE SOUTHERN MURRAY-DARLING BASIN, AUSTRALIA	SEASONAL AND REGIONAL VARIATIONS OF PHYTOPLANKTON GROUPS BY TOP-DOWN AND BOTTOM-UP CONTROLS OBTAINED BY A 3D ECOSYSTEM MODEL	PHYTOPLANKTON DISTRIBUTIONS AND PRODUCTION IN THE BELLINGSHAUSEN SEA, AUSTRAL SPRING 1992	EFFECTS OF THE BLOOM-FORMING ALGA TRICHODESMIUM ERYTHRAEUM ON THE PEARL OYSTER PINCTADA MAXIMA	CYTOTOXICITY OF DIATOM-DERIVED OXYLIPINS IN ORGANISMS BELONGING TO DIFFERENT PHYLA	REGIONAL DISPARITIES OF PHYTOPLANKTON IN RELATION TO ENVIRONMENTAL FACTORS IN THE WESTERN ARCTIC OCEAN DURING SUMMER OF 2010	DISTRIBUTION OF MOSS-INHABITING DIATOMS ALONG AN ALTITUDINAL GRADIENT AT SUB-ANTARCTIC ILES KERGUELEN	SPATIAL VARIABILITY IN ORGANIC MATERIAL SINKING EXPORT IN THE HUDSON BAY SYSTEM, CANADA, DURING FALL	PHYTOPLANKTON SEASONALITY AND EXCHANGE AT THE INLETS OF THE LAGOON OF VENICE (JULY 2001-JUNE 2002)	NUTRIENT DISTRIBUTIONS IN BAROCLINIC EDDIES OF THE OLIGOTROPHIC NORTH ATLANTIC AND INFERRED IMPACTS ON BIOLOGY	THE INFLUENCE OF IRON AND SIDEROPHORES ON EUKARYOTIC PHYTOPLANKTON GROWTH RATES AND COMMUNITY COMPOSITION IN THE ROSS SEA	INFLUENCE OF FOOD TYPE ON THE GROWTH OF A RIVERINE AMPHIPOD, GAMMARUS-FASCIATUS	AEROBIC ANOXYGENIC PHOTOSYNTHESIS IN ROSEOBACTER CLADE BACTERIA FROM DIVERSE MARINE HABITATS	TRENDS IN NUTRIENTS, PHYTOPLANKTON, AND CHLORIDE IN NEARSHORE WATERS OF LAKE ONTARIO: SYNCHRONY AND RELATIONSHIPS WITH PHYSICAL CONDITIONS	DIRECT AND INDIRECT EFFECTS OF ZOOPLANKTON ON ALGAL COMPOSITION IN IN SITU GRAZING EXPERIMENTS
34	PHYTOPLANKTON PHOTOSYNTHESIS-IRRADIANCE PARAMETERS IN THE NEAR-SHORE UK COASTAL WATERS OF THE NORTH SEA: TEMPORAL VARIATION AND ENVIRONMENTAL CONTROL	EFFECTS OF THE COEXISTING BALTIC AMPHIPODS MONOPOREIA AFFINIS AND PONTOPOREIA FEMORATA ON THE FATE OF A SIMULATED SPRING DIATOM BLOOM	UPTAKE OF DISSOLVED ORGANIC AND INORGANIC NITROGEN IN MICROALGAE-DOMINATED SEDIMENT: COMPARING DARK AND LIGHT IN SITU AND EX SITU ADDITIONS OF N-15	SIZE-ASCENT RATE RELATIONSHIPS IN POSITIVELY BUOYANT MARINE DIATOMS	DIFFERENCES IN NITROGEN AND CARBON STABLE ISOTOPES BETWEEN PLANKTONIC AND BENTHIC MICROALGAE	THE ABILITY OF THE RED MACROALGA, PORPHYRA PURPUREA (RHODOPHYCEAE) TO INHIBIT THE PROLIFERATION OF SEVEN COMMON HARMFUL MICROALGAE	ECOLOGICAL SIGNIFICANCE OF BIOGENIC SILICA IN THE EAST CHINA SEA	LATE AUTUMN CONDITION OF CALANUS FINMARCHICUS IN THE NORTHWESTERN ATLANTIC: EVIDENCE OF SIZE-DEPENDENT DIFFERENTIAL FEEDING	SUMMER DIATOM AND DINOFLAGELLATE BLOOMS IN LISBON BAY FROM 2002 TO 2005: PRE-CONDITIONS INFERRED FROM WIND AND SATELLITE DATA	FEEDING ECOLOGY AND TROPHIC IMPACT OF THE HYDROID OBELIA DICHOTOMA IN THE KONGSFJORDEN (SPITSBERGEN, ARCTIC)	ENHANCED ERODIBILITY OF FINE-GRAINED MARINE SEDIMENTS BY HYDROBIA ULVAE	MICROZOOPLANKTON GRAZING IN THE COASTAL GULF OF ALASKA: VARIATIONS IN TOP-DOWN CONTROL OF PHYTOPLANKTON	DOMOIC ACID IN BENTHIC FLATFISH ON THE CONTINENTAL SHELF OF MONTEREY BAY, CALIFORNIA, USA	BIOSTRATIGRAPHY OF THE MARINE PALEOGENE IN THE WEST SIBERIAN PLATE	COMPARATIVE PROTEOMICS REVEALS HIGHLY AND DIFFERENTIALLY EXPRESSED PROTEINS IN FIELD-COLLECTED AND LABORATORY-CULTURED BLOOMING CELLS OF THE DIATOM SKELETONEMA COSTATUM	SEDIMENT-PRESERVED DIATOM ASSEMBLAGES CAN DISTINGUISH A PETROLEUM ACTIVITY SIGNAL SEPARATELY FROM THE NUTRIENT SIGNAL OF THE MISSISSIPPI RIVER IN COASTAL LOUISIANA	PHOTO-REGULATION IN MICROPHYTOBENTHOS FROM INTERTIDAL MUDFLATS AND NON-TIDAL COASTAL SHALLOWS	TIME-SERIES OF THE VERTICAL-DISTRIBUTION OF PARTICLES DURING AND AFTER A SPRING PHYTOPLANKTON BLOOM IN A COASTAL BASIN	ACTIVE GLIDING MOTILITY IN AN ARAPHID MARINE DIATOM, ARDISSONEA (FORMERLY SYNEDRA) CRYSTALLINA	GROWTH RATE OF THE MARINE PLANKTONIC CILIATE STROMBIDINOPSIS CHESHIRI SNYDER AND OHMAN AS A FUNCTION OF FOOD CONCENTRATION AND INTERCLONAL VARIABILITY	SPATIAL DOMINANCE AND INORGANIC CARBON ASSIMILATION BY CONSPICUOUS AUTOTROPHIC BIOFILMS IN A PHYSICAL AND CHEMICAL GRADIENT OF A COLD SULFUROUS SPRING: THE ROLE OF DIFFERENTIAL ECOLOGICAL STRATEGIES	COMPARATIVE RESPONSES OF TWO DOMINANT ANTARCTIC PHYTOPLANKTON TAXA TO INTERACTIONS BETWEEN OCEAN ACIDIFICATION, WARMING, IRRADIANCE, AND IRON AVAILABILITY	THE CHARACTERISTICS AND TRANSPARENT EXOPOLYMER PARTICLE (TEP) CONTENT OF MARINE SNOW FORMED FROM THECATE DINOFLAGELLATES	DIATOM-BASED ENVIRONMENTAL INFERENCES AND MODEL COMPARISONS FROM 494 NORTHEASTERN NORTH AMERICAN LAKES	DIATOM-INFERRED INCREASE IN LIMNETIC PHOSPHORUS CONCENTRATION AND THE ASSOCIATED CHANGES IN SEDIMENTARY PHOSPHORUS FRACTIONS IN VALKJARVI, A LAKE IN KARKOLA, FINLAND	ISOLATION AND CHARACTERIZATION OF A SINGLE-STRANDED RNA VIRUS INFECTING THE MARINE PLANKTONIC DIATOM CHAETOCEROS TENUISSIMUS MEUNIER	CHARACTERISTICS OF TWO DISTINCT HIGH-LIGHT ACCLIMATED ALGAL COMMUNITIES DURING ADVANCED STAGES OF SEA ICE MELT	A LABORATORY STUDY ON BIOCHEMICAL DEGRADATION AND MICROBIAL UTILIZATION OF ORGANIC MATTER COMPRISING A MARINE DIATOM, LAND GRASS, AND SALT MARSH PLANT IN ESTUARINE ECOSYSTEMS	INTERTIDAL DIATOM COMMUNITIES REFLECT PATCHINESS IN GROUNDWATER DISCHARGE	ISOLATION, CHARACTERISATION AND PHYLOGENETIC DIVERSITY OF CULTURABLE BACTERIA ASSOCIATED WITH MARINE MICROALGAE FROM SALINE HABITATS OF SOUTH INDIA	FLOOD FREQUENCY VARIABILITY DURING THE PAST 80 YEARS IN THE SLAVE RIVER DELTA, NWT, AS DETERMINED FROM MULTI-PROXY PALEOLIMNOLOGICAL ANALYSIS	CONTRASTS BETWEEN DYSTROPHIC AND CLEARWATER LAKES IN THE LONG-TERM EFFECTS OF ACIDIFICATION ON CLADOCERAN ASSEMBLAGES	THE RESPONSE OF BENTHIC ALGAE TO MANIPULATIONS OF LIGHT IN FOUR ACIDIC LAKES IN NORTHERN MICHIGAN.	ALKALINE PHOSPHATASE ACTIVITY IN THE PHYTOPLANKTON COMMUNITIES OF MONTEREY BAY AND SAN FRANCISCO BAY	THE INFLUENCE OF A EUTROPHIC LAKE TO THE RIVER DOWNSTREAM: SPATIOTEMPORAL ALGAL COMPOSITION CHANGES AND THE DRIVING FACTORS	DIATOMS AS FOOD SOURCE INDICATOR FOR SOME ANTARCTIC CUMACEA AND TANAIDACEA (CRUSTACEA)	PHYTOPLANKTON AND MICROZOOPLANKTON VARIABILITY BETWEEN THE SUBTROPICAL AND POLAR FRONTS SOUTH OF AUSTRALIA: THRIVING UNDER REGENERATIVE AND NEW PRODUCTION IN LATE SUMMER	DETERMINATION OF CADMIUM PARTITIONING IN MICROALGAE AND OYSTERS: CONTRIBUTION TO THE ASSESSMENT OF TROPHIC TRANSFER	EVALUATION OF THE COPEPOD TIGRIOPUS-CALIFORNICUS AS A BIOASSAY ORGANISM FOR THE DETECTION OF CHEMICAL FEEDING DETERRENTS PRODUCED BY MARINE-PHYTOPLANKTON	COMMUNITY-LEVEL AND SPECIES-SPECIFIC ASSOCIATIONS BETWEEN PHYTOPLANKTON AND PARTICLE-ASSOCIATED VIBRIO SPECIES IN DELAWARE'S INLAND BAYS	ASSESSMENT OF ARCELLACEAN (THECAMOEBIAN) ASSEMBLAGES, SPECIES, AND STRAINS AS CONTAMINANT INDICATORS IN JAMES LAKE, NORTHEASTERN ONTARIO, CANADA	BIOGENIC FLUXES IN THE CARIACO BASIN: A COMBINED STUDY OF SINKING PARTICULATES AND UNDERLYING SEDIMENTS	EPIPELIC DIATOMS IN THE ESTUARIES OF SOUTH AFRICA	STRUCTURE OF HAIDA EDDIES AND THEIR TRANSPORT OF NUTRIENT FROM COASTAL MARGINS INTO THE NE PACIFIC OCEAN	AN IN SITU IRON-ENRICHMENT EXPERIMENT IN THE WESTERN SUBARCTIC PACIFIC (SEEDS): INTRODUCTION AND SUMMARY	FEEDING ECOLOGY OF THE AMERICAN FRESHWATER GOBY CTENOGOBIUS SHUFELDTI (GOBIIDAE, PERCIFORMES) IN A SUB-TROPICAL ESTUARY	SHEEP GRAZING AND SOIL BACTERIAL DIVERSITY IN SHRUBLANDS OF THE PATAGONIAN MONTE, ARGENTINA	FIRST MOLECULAR EVIDENCE OF DIATOM EFFECTS IN THE COPEPOD CALANUS HELGOLANDICUS	TOP-DOWN REGULATION IN CTENOPHORE-COPEPOD-CILIATE-DIATOM-PHYTOFLAGELLATE COMMUNITIES IN COASTAL WATERS: A MESOCOSM STUDY
35	TEMPORAL DYNAMICS OF PRODUCTION AND INGESTION OF THE DOMINANT MAYFLIES IN A SUBTROPICAL STREAM IN CHINA	PHYTOPLANKTON RESPONSE TO CHANGES OF PHYSICOCHEMICAL VARIABLES IN LAKE NASSER, EGYPT	DEVELOPMENT OF THE RADULA AND DIGESTIVE SYSTEM OF JUVENILE BLACKLIP ABALONE (HALIOTIS RUBRA) POTENTIAL FACTORS RESPONSIBLE FOR VARIABLE WEANING SUCCESS ON ARTIFICIAL DIETS	LOCAL-REGIONAL DIVERSITY RELATIONSHIP VARIES WITH SPATIAL SCALE IN LOTIC DIATOMS	THE SILICON STABLE ISOTOPE DISTRIBUTION ALONG THE GEOVIDE SECTION (GEOTRACES GA-01) OF THE NORTH ATLANTIC OCEAN	EXTRACTS OF NORTH SEA MACROALGAE REVEAL SPECIFIC ACTIVITY PATTERNS AGAINST ATTACHMENT AND PROLIFERATION OF BENTHIC DIATOMS: A LABORATORY STUDY	EXPLORING INTERACTING INFLUENCES ON THE SILICON ISOTOPIC COMPOSITION OF THE SURFACE OCEAN: A CASE STUDY FROM THE KERGUELEN PLATEAU	LIPID QUALITY OF THE DIATOMS SKELETONEMA COSTATUM AND NAVICULA GREGARIA FROM THE SOUTH ATLANTIC COAST (ARGENTINA): EVALUATION OF ITS SUITABILITY AS BIODIESEL FEEDSTOCK	SOURCES OF PHYTOPLANKTON TO THE INNER CONTINENTAL SHELF IN THE SANTA BARBARA CHANNEL INFERRED FROM CROSS-SHELF GRADIENTS IN BIOLOGICAL, PHYSICAL AND CHEMICAL PARAMETERS	BIOFILM MONITORING AS A TOOL TO ASSESS THE EFFICIENCY OF ARTIFICIAL REEFS AS SUBSTRATES: TOWARD 3D PRINTED REEFS	SPATIAL AND TEMPORAL INTERACTION BETWEEN SEDIMENT AND MICROPHYTOBENTHOS IN A TEMPERATE ESTUARINE MACRO-INTERTIDAL BAY	PICOPHYTOPLANKTON COMMUNITY FROM TROPICAL MARINE BIOFILMS	DETECTION OF THE SUSPECTED NEUROTOXIN BETA-METHYLAMINO-L-ALANINE (BMAA) IN CYANOBACTERIAL BLOOMS FROM MULTIPLE WATER BODIES IN EASTERN AUSTRALIA	MICROPALEONTOLOGIC RECORD OF LATE PLIOCENE AND QUATERNARY PALEOENVIRONMENTS IN THE NORTHERN ALBEMARLE EMBAYMENT, NORTH CAROLINA, USA	PRODUCTION, CONCENTRATION, AND ISOLATION OF TRANSPARENT EXOPOLYMERIC PARTICLES USING PARAMAGNETIC FUNCTIONALIZED MICROSPHERES	DIATOM-INFERRED CLIMATIC AND ENVIRONMENTAL CHANGES OVER THE LAST SIMILAR TO 9000 YEARS FROM A LOW ARCTIC (NUNAVUT, CANADA) TUNDRA LAKE	MIGRATION OR PHOTOACCLIMATION TO PREVENT HIGH IRRADIANCE AND UV-B DAMAGE IN MARINE MICROPHYTOBENTHIC COMMUNITIES	NUTRIENT SUPPLY AND BIOLOGICAL RESPONSE TO WIND-INDUCED MIXING, INERTIAL MOTION, INTERNAL WAVES, AND CURRENTS IN THE NORTHERN CHUKCHI SEA	REMOVAL OF DIATOM NITZSCHIA SP CELLS VIA OZONATION PROCESS CATALYZED BY MARTITE NANOPARTICLES	SEASONAL PROGRESSION OF FACTORS LIMITING PHYTOPLANKTON PIGMENT BIOMASS IN THE RHODE RIVER ESTUARY, MARYLAND (USA). I. CONTROLS ON PHYTOPLANKTON GROWTH	DISTRIBUTION OF PHOTOTROPHIC POPULATIONS AND PRIMARY PRODUCTION IN A MICROBIAL MAT FROM THE EBRO DELTA, SPAIN	VARIANCE AND RATE-OF-CHANGE AS EARLY WARNING SIGNALS FOR A CRITICAL TRANSITION IN AN AQUATIC ECOSYSTEM STATE: A TEST CASE FROM TASMANIA, AUSTRALIA	VARIABILITY IN THE AVERAGE SINKING VELOCITY OF MARINE PARTICLES	DIATOMS AS QUANTITATIVE INDICATORS OF PH AND WATER TEMPERATURE IN SUBARCTIC FENNOSCANDIAN LAKES	LONG TERM URBAN IMPACTS ON THE ECOLOGICAL STATUS OF A LOWLAND RIVER AS DETERMINED BY DIATOM INDICES	RESOURCE USE AND IMPACT OF THREE HERBIVOROUS DAMSELFISHES ON CORAL REEF COMMUNITIES	BIO-OPTICAL PROPERTIES OF ANTARCTIC PACK ICE IN THE EARLY AUSTRAL SPRING	PHYSIOLOGICAL RESPONSE OF SPISULA SUBTRUNCATA (DA COSTA, 1778) TO DIFFERENT SESTON QUANTITY AND QUALITY	RESPONSE OF THE FLORA AND MACROINVERTEBRATE FAUNA OF A CHALK STREAM SITE TO CHANGES IN MANAGEMENT	CRYOPRESERVATION OF ECONOMICALLY VALUABLE MARINE MICRO-ALGAE IN THE CLASSES BACILLARIOPHYCEAE, CHLOROPHYCEAE, CYANOPHYCEAE, DINOPHYCEAE, HAPTOPHYCEAE, PRASINOPHYCEAE, AND RHODOPHYCEAE	A TAXONOMIC DATABASE AND LINKED ICONOGRAPH FOR DIATOMS	LONG-TERM WATER QUALITY CHANGES IN A MULTIPLE-STRESSOR SYSTEM: A DIATOM-BASED PALEOLIMNOLOGICAL STUDY OF LAKE SIMCOE (ONTARIO, CANADA)	WASTEWATER TREATMENT BY ALGAL TURF SCRUBBING	SPATIAL AND TEMPORAL DISTRIBUTIONS OF EPIPHYTIC DIATOMS GROWING ON THALASSIA TESTUDINUM BANKS EX KONIG: RELATIONSHIPS TO WATER QUALITY	SEASONAL COMPARISONS OF THE PHYTOPLANKTON AND DECLINE IN WATER TRANSPARENCY IN THE SPRING-FED RAINBOW RIVER, FLORIDA	DETERMINATION OF STREAM REACHES IN A RIDGE AND VALLEY CREEK USING DIATOM PERIPHYTON COMMUNITIES	SUMMER DISTRIBUTION OF NET PHYTOPLANKTON IN THE ATLANTIC SECTOR OF THE SOUTHERN-OCEAN	ASSIMILATION OF GELATIN-ACACIA MICROENCAPSULATED LIPID BY PACIFIC OYSTER (CRASSOSTREA GIGAS) SPAT	FIRST EVIDENCE OF SPERM MOTILITY INHIBITION BY THE DIATOM ALDEHYDE 2E,4E-DECADIENAL	LONGITUDINAL AND TRANSVERSE DISTRIBUTION OF PLANKTON ROTIFERS IN THE POTAMAL OF THE RIVER ELBE (GERMANY) DURING LATE SUMMER	FLAGELLATES AND HELIOZOANS IN THE GREENLAND SEA ICE STUDIED ALIVE USING LIGHT MICROSCOPY	PARTICULATE ORGANIC MATTER AND BALLAST FLUXES MEASURED USING TIME-SERIES AND SETTLING VELOCITY SEDIMENT TRAPS IN THE NORTHWESTERN MEDITERRANEAN SEA	SPATIOTEMPORAL ASPECTS OF SILICA BUFFERING IN RESTORED TIDAL MARSHES	EDGE EFFECT: A CATALYST OF SPATIAL HETEROGENEITY IN NATURAL BIOFILMS	CELLULAR IRON CONTENTS OF PLANKTON DURING THE SOUTHERN OCEAN IRON EXPERIMENT (SOFEX)	DIATOM FEEDING ACROSS TROPHIC GUILDS IN TIDAL FLAT NEMATODES, AND THE IMPORTANCE OF DIATOM CELL SIZE	BACTERIOPLANKTON COMMUNITIES IN THE SOUTHERN OCEAN: COMPOSITION AND GROWTH RESPONSE TO VARIOUS SUBSTRATE REGIMES	MID TO LATE HOLOCENE PALAEOENVIRONMENT OF LAKE EASTERN JUYANZE (NORTH-WESTERN CHINA) BASED ON OSTRACODS AND STABLE ISOTOPES	LAKE OF FLIES, OR LAKE OF FISH? A TROPHIC MODEL OF LAKE MALAWI
36	PHYTOPLANKTON COMPOSITION AND ENVIRONMENTAL CONDITIONS OF A MUCILAGE EVENT IN THE SEA OF MARMARA	NUTRIENT COMPOSITIONS OF CULTURED THALASSIOSIRA ROTULA AND SKELETONEMA COSTATUM FROM THE JIAOZHOU BAY IN CHINA	DEEP CHLOROPHYLL MAXIMUM AND PRIMARY PRODUCTIVITY IN INDIAN OCEAN SECTOR OF THE SOUTHERN OCEAN: CASE STUDY IN THE SUBTROPICAL AND POLAR FRONT DURING AUSTRAL SUMMER 2011	IMPACT OF SUBMERGED MACROPHYTES ON FISH-ZOOPLANKTON-PHYTOPLANKTON INTERACTIONS - LARGE-SCALE ENCLOSURE EXPERIMENTS IN A SHALLOW EUTROPHIC LAKE	MEASURING THE IN SITU CARBON ISOTOPIC COMPOSITION OF DISTINCT MARINE PLANKTON POPULATIONS SORTED BY FLOW CYTOMETRY	DISTINCT RESPONSES OF GULF OF MEXICO PHYTOPLANKTON COMMUNITIES TO CRUDE OIL AND THE DISPERSANT COREXIT(A (R)) EC9500A UNDER DIFFERENT NUTRIENT REGIMES	PRODUCTION AND DISSOLUTION OF BIOGENIC SILICA IN THE OCEAN - REVISED GLOBAL ESTIMATES, COMPARISON WITH REGIONAL DATA AND RELATIONSHIP TO BIOGENIC SEDIMENTATION	FATTY-ACIDS OF DUNALIELLA-TERTIOLECTA AND SKELETONEMA-COSTATUM GROWN IN THE PRESENCE OF PHENYLTIN COMPOUNDS	INTRUSIONS OF EASTERN NORTH ATLANTIC CENTRAL WATERS AND PHYTOPLANKTON IN THE NORTH AND NORTHWESTERN IBERIAN SHELF DURING SPRING	MICROALGAE AS FEEDSTOCK FOR BIODIESEL PRODUCTION: CARBON DIOXIDE SEQUESTRATION, LIPID PRODUCTION AND BIOFUEL QUALITY	BIOLOGICAL INFLUENCES ON MORPHOLOGY AND BED COMPOSITION OF AN INTERTIDAL FLAT	MICROZOOPLANKTON COMPOSITION, BIOMASS AND GRAZING RATES ALONG THE WOCE SR3 LINE BETWEEN TASMANIA AND ANTARCTICA	FROM SANDDABS TO BLUE WHALES: THE PERVASIVENESS OF DOMOIC ACID	THE AGE OF THE TAKATIKA GRIT, CHATHAM ISLANDS, NEW ZEALAND	INTERACTIONS BETWEEN CD, AND CU, AND ZN INFLUENCE PARTICULATE PHYTOCHELATIN CONCENTRATIONS IN MARINE PHYTOPLANKTON: LABORATORY RESULTS AND PRELIMINARY FIELD DATA	EVALUATING DIATOM COMMUNITY COMPOSITION IN THE ABSENCE OF MARKED LIMNOLOGICAL GRADIENTS IN THE HIGH ARCTIC: A SURFACE SEDIMENT CALIBRATION SET FROM CORNWALLIS ISLAND (NUNAVUT, CANADA)	EXPOSURE TIMES IN RAPID LIGHT CURVES AFFECT PHOTOSYNTHETIC PARAMETERS IN ALGAE	OPTICAL CHARACTERIZATION OF AN EDDY-INDUCED DIATOM BLOOM WEST OF THE ISLAND OF HAWAII	AMINE-FUNCTIONALIZED DIATOM FRUSTULES: A PLATFORM FOR SPECIFIC AND SENSITIVE DETECTION OF NITROAROMATIC EXPLOSIVE DERIVATIVE	EFFECT OF CO2 SUPPLY AND DEMAND ON ZINC UPTAKE AND GROWTH LIMITATION IN A COASTAL DIATOM	THE INFLUENCE OF MICROORGANISMS ON CHLOROPHYLL A DEGRADATION IN THE MARINE ENVIRONMENT	WATER-LEVEL FLUCTUATIONS REGULATE THE STRUCTURE AND FUNCTIONING OF NATURAL LAKES	INVESTIGATING THE EFFECT OF BALLASTING BY CACO3 IN EMILIANIA HUXLEYI: I. FORMATION, SETTLING VELOCITIES AND PHYSICAL PROPERTIES OF AGGREGATES	DIATOM-BASED TOTAL PHOSPHORUS (TP) AND PH TRANSFER FUNCTIONS FOR THE IRISH ECOREGION	INTERNAL LOADING OF PHOSPHORUS IN A SEDIMENTATION POND OF A TREATMENT WETLAND: EFFECT OF A PHYTOPLANKTON CRASH	ISOLATION AND CHARACTERIZATION OF A NOVEL SINGLE-STRANDED RNA VIRUS INFECTING THE BLOOM-FORMING DIATOM RHIZOSOLENIA SETIGERA	DISTRIBUTION OF PHAEOCYSTIS ANTARCTICA-DOMINATED SEA ICE ALGAL COMMUNITIES AND THEIR POTENTIAL TO SEED PHYTOPLANKTON ACROSS THE WESTERN ANTARCTIC PENINSULA IN SPRING	CONTINENTAL/MARINE RATIO CHANGES IN SUSPENDED AND SETTLED MATTER ACROSS A MACROTIDAL ESTUARY (THE SEINE ESTUARY, NORTHWESTERN FRANCE)	REFERENCE DIATOM ASSEMBLAGE RESPONSE TO RESTORATION OF AN ACID MINE DRAINAGE STREAM	FREQUENCY OF CO2 SUPPLY AFFECTS WASTEWATER MICROALGAL PHOTOSYNTHESIS, PRODUCTIVITY AND NUTRIENT REMOVAL EFFICIENCY IN MESOCOSMS: IMPLICATIONS FOR FULL-SCALE HIGH RATE ALGAL PONDS	INSIGHTS ON THE DOWNSTREAM PURIFICATION OF FUCOXANTHIN, A MICROALGAL CAROTENOID, FROM AN AQUEOUS TWO-PHASE SYSTEM STREAM EXPLOITING ULTRAFILTRATION	PALAEOENVIRONMENTAL CHANGES INFERRED FROM BIOLOGICAL REMAINS IN SHORT LAKE SEDIMENT CORES FROM THE CENTRAL ALPS AND DOLOMITES	DIVERSITY OF AN AERIAL PHOTOTROPHIC COATING OF HISTORIC BUILDINGS IN THE FORMER AUSCHWITZ II-BIRKENAU CONCENTRATION CAMP	SPATIAL AND TEMPORAL DISTRIBUTIONS OF ZOOPLANKTON IN TAMPA BAY, FLORIDA, INCLUDING OBSERVATIONS DURING A HAB EVENT	FUNCTIONAL APPROACH BASED ON MORPHOLOGY AS A MODEL OF PHYTOPLANKTON VARIABILITY IN A SUBTROPICAL FLOODPLAIN LAKE: A LONG-TERM STUDY	NOTES ON FOOD SELECTION IN THE ANTARCTIC KRILL, EUPHAUSIA SUPERBA	LATE QUATERNARY OCEANIC FRONTS ALONG CHATHAM RISE INDICATED BY PHYTOPLANKTON ASSEMBLAGES, AND REFINED CALCAREOUS NANNOFOSSIL STRATIGRAPHY FOR THE MID-LATITUDE SW PACIFIC	THE LIMITS OF NUCLEAR-ENCODED SSU RDNA FOR RESOLVING THE DIATOM PHYLOGENY	EU-WIDE MONITORING SURVEY ON EMERGING POLAR ORGANIC CONTAMINANTS IN WASTEWATER TREATMENT PLANT EFFLUENTS	PHYTOPLANKTON IN THE WEDDELL SEA, ANTARCTICA - COMPOSITION, ABUNDANCE AND DISTRIBUTION IN WATER-COLUMN ASSEMBLAGES OF THE MARGINAL ICE-EDGE ZONE DURING AUSTRAL AUTUMN	EPIPHYTIC DIATOMS (DIATOMEAE) FROM PIRAQUARA II URBAN RESERVOIR, PARANA STATE	SMALL PHYTOPLANKTON DRIVE HIGH SUMMERTIME CARBON AND NUTRIENT EXPORT IN THE GULF OF CALIFORNIA AND EASTERN TROPICAL NORTH PACIFIC	BLOOM OF THE DIATOM, BIDDULPHIA SP AND ECOLOGY OF PULICAT LAGOON, SOUTHEAST INDIA IN THE AFTERMATH OF THE 2015 NORTH EAST MONSOONAL RAINFALL	DEPTH-STRATIFIED PHYTOPLANKTON DYNAMICS IN CYCLONE OPAL, A SUBTROPICAL MESOSCALE EDDY	PHYTOPLANKTON PROCESSES DURING A MESOSCALE IRON ENRICHMENT IN THE NE SUBARCTIC PACIFIC: PART II - NUTRIENT UTILIZATION	DIET COMPOSITION OF MUMMICHOGS, FUNDULUS HETEROCLITUS, FROM RESTORING AND UNRESTRICTED REGIONS OF A NEW ENGLAND (USA) SALT MARSH	PROTIST GENETIC DIVERSITY IN THE ACIDIC HYDROTHERMAL ENVIRONMENTS OF LASSEN VOLCANIC NATIONAL PARK, USA	A REFINED AGE FOR THE EARLIEST OPENING OF BERING STRAIT	THE IMPACT OF PH ON INTERACTIONS AMONG PHYTOPLANKTON ALGAE, ZOOPLANKTON AND PERCH (PERCA-FLUVIATILIS) IN A SHALLOW, FERTILE LAKE
37	OFFSHORE INFLUENCE OF COASTAL UPWELLING OFF MAURITANIA, NW AFRICA, AS RECORDED BY DIATOMS IN SEDIMENT TRAPS AT 2195 M WATER DEPTH	GLOBAL DIVERSITY AND BIOGEOGRAPHY OF SKELETONEMA SPECIES (BACILLARIOPHYTA)	CADMIUM TOLERANCE, CYSTEINE AND THIOL PEPTIDE LEVELS IN WILD TYPE AND CHROMIUM-TOLERANT STRAINS OF SCENEDESMUS ACUTUS (CHLOROPHYCEAE)	INFLUENCE OF MICROBIAL COMMUNITY COMPOSITION AND METABOLISM ON AIR-SEA DELTA PCO(2) VARIATION OFF THE WESTERN ANTARCTIC PENINSULA	SILICON ISOTOPES IN SPRING SOUTHERN OCEAN DIATOMS: LARGE ZONAL CHANGES DESPITE HOMOGENEITY AMONG SIZE FRACTIONS	INDUCTION OF REACTIVE OXYGEN SPECIES IN MARINE PHYTOPLANKTON UNDER CRUDE OIL EXPOSURE	SILICON CONSUMPTION KINETICS BY MARINE SPONGES: AN ASSESSMENT OF THEIR ROLE AT THE ECOSYSTEM LEVEL	ASSOCIATING PARTICULATE ESSENTIAL FATTY ACIDS OF THE OMEGA 3 FAMILY WITH PHYTOPLANKTON SPECIES COMPOSITION IN A SIBERIAN RESERVOIR	NITROGEN UPTAKE OF PHYTOPLANKTON ASSEMBLAGES UNDER CONTRASTING UPWELLING AND DOWNWELLING CONDITIONS: THE RIA DE VIGO, NW IBERIA	BIOLOGICAL CONTROL OF STEPHANODISCUS HANTZSCHII (BACILLARIOPHYCEAE) BLOOMS IN A FIELD MESOCOSM BY THE IMMOBILIZED ALGICIDAL BACTERIUM PSEUDOMONAS FLUORESCENS HYK0210-SK09	TEMPORAL PATTERNS OF BENTHIC MICROALGAL MIGRATION ON A SEMI-PROTECTED BEACH	STRUCTURE OF THE SUMMER UNDER FAST ICE MICROBIAL COMMUNITY NEAR SYOWA STATION, EASTERN ANTARCTICA	APPLICATION OF SOLID PHASE ADSORPTION TOXIN TRACKING (SPATT) FOR FIELD DETECTION OF THE HYDROPHILIC PHYCOTOXINS DOMOIC ACID AND SAXITOXIN IN COASTAL CALIFORNIA	UPPER CRETACEOUS DIATOM BIOSTRATIGRAPHY OF THE ARCTIC ARCHIPELAGO AND NORTHERN CONTINENTAL MARGIN, CANADA	BIOASSAYS AND FIELD IMMERSION TESTS: A COMPARISON OF THE ANTIFOULING ACTIVITY OF COPPER-FREE POLY(METHACRYLIC)-BASED COATINGS CONTAINING TERTIARY AMINES AND AMMONIUM SALT GROUPS	THE SIGNIFICANCE OF MODERN DIATOMS AS PALEOENVIRONMENTAL INDICATORS ALONG AN ALTITUDINAL GRADIENT IN THE ANDEAN PIEDMONT OF CENTRAL ARGENTINA	PHOTOACCLIMATION MODULATES EXCESSIVE PHOTOSYNTHETICALLY ACTIVE AND ULTRAVIOLET RADIATION EFFECTS IN A TEMPERATE AND AN ANTARCTIC MARINE DIATOM	LOCALISED MIXING AND HETEROGENEITY IN THE PLANKTON FOOD WEB IN A FRONTAL REGION OF THE SARGASSO SEA: IMPLICATIONS FOR EEL EARLY LIFE HISTORY?	MEMBRANE ORGANISATION AND DYNAMICS IN THE MARINE DIATOM COSCINODISCUS WAILESII (BACILLARIOPHYCEAE)	TEMPERATURE, GROWTH AND SEASONAL SUCCESSION OF PHYTOPLANKTON IN LAKE BAIKAL, SIBERIA	PHOTOTROPHIC MICROBES FORM ENDOLITHIC BIOFILMS IN IKAITE TUFA COLUMNS (SW GREENLAND)	ELEVATED ATMOSPHERIC CO2 ENHANCES GRAZER-INDUCED MORPHOLOGICAL DEFENSE IN THE FRESHWATER GREEN ALGA SCENEDESMUS OBLIQUUS	POLYSACCHARIDE RELEASE BY APHANOTHECE HALOPHYTICA INHIBITS CYANOBACTERIA/CLAY FLOCCULATION	QUANTITATIVE RELATIONSHIPS OF INVERTEBRATES TO PH IN NORWEGIAN RIVER SYSTEMS	PERIPHYTON AS AN INDICATOR OF WATER QUALITY IN THE ST LAWRENCE RIVER (QUEBEC, CANADA)	GENOMIC AND PHYLOGENETIC ANALYSIS OF A SINGLE-STRANDED RNA VIRUS INFECTING RHIZOSOLENIA SETIGERA (STRAMENOPILES : BACILLARIOPHYCEAE)	DISTRIBUTION OF PHAEOCYSTIS ANTARCTICA-DOMINATED SEA ICE ALGAL COMMUNITIES AND THEIR POTENTIAL TO SEED PHYTOPLANKTON ACROSS THE WESTERN ANTARCTIC PENINSULA IN SPRING	SEASONAL CHANGES IN QUANTITY AND COMPOSITION OF SUSPENDED PARTICULATE ORGANIC MATTER IN LAGOONS OF THE ALASKAN BEAUFORT SEA	BIOFILMS COATING SCHOENOPLECTUS CALIFORNICUS AS INDICATORS OF WATER QUALITY IN THE RIO DE LA PLATA ESTUARY (ARGENTINA)	MORPHOLOGICAL AND MOLECULAR PHYLOGENETIC ANALYSIS OF THE HIGH TRIGLYCERIDE-PRODUCING MARINE DIATOM, FISTULIFERA SOLARIS SP NOV (BACILLARIOPHYCEAE)	COPPER-UPTAKE KINETICS OF COASTAL AND OCEANIC DIATOMS	CHANGES IN FOSSIL MIDGE (CHIRONOMIDAE) ASSEMBLAGES IN RESPONSE TO CULTURAL ACTIVITIES IN A SHALLOW, POLYMICTIC LAKE	QUALITATIVE AND QUANTITATIVE INVESTIGATIONS OF PHYTOPLANKTON IN LAKE RINGSJON, SCANIA, SWEDEN	ORGANIC-CARBON SOURCES AND SINKS IN SAN-FRANCISCO BAY - VARIABILITY INDUCED BY RIVER FLOW	RESPONSES OF THE PHYTOPLANKTON COMMUNITY IN THE YANGTZE RIVER ESTUARY AND ADJACENT SEA AREAS TO THE IMPOUNDMENT OF THE THREE GORGES RESERVOIR	STUDY OF CADMIUM BIOACCUMULATION BY SOME COASTAL MACROPHYTES OF EL JADIDA (ATLANTIC MOROCCO)	SHIFTING OF PHYTOPLANKTON COMMUNITY IN THE FRONTAL REGIONS OF INDIAN OCEAN SECTOR OF THE SOUTHERN OCEAN USING IN SITU AND SATELLITE DATA	EPILITHIC DIATOMS AS BIOLOGICAL WATER QUALITY INDICATORS-A STUDY IN THREE GEOGRAPHICALLY ISOLATED HILL STREAMS IN INDIA	EMISSION OF SHORT-LIVED HALOCARBONS BY THREE COMMON TROPICAL MARINE MICROALGAE DURING BATCH CULTURE	THE PHYTOPLANKTON OF LAKE LIDDELL, NEW-SOUTH-WALES - CHLOROPHYLL-A CONCENTRATIONS, SPECIES SEASONAL SUCCESSION, AND COVARIATION WITH NUTRIENTS	AN EVALUATION OF THE APPLICATION OF CHEMTAX TO ANTARCTIC COASTAL PIGMENT DATA	A SEDIMENT TRAP INVESTIGATION OF SINKING COCCOLITHOPHORIDS IN THE NORTH-ATLANTIC	SALINITY RESPONSES OF BENTHIC DIATOMS INHABITING TIDAL FLATS	DIATOMS IN THE DESERT: PLANKTON COMMUNITY RESPONSE TO A MESOSCALE EDDY IN THE SUBTROPICAL NORTH PACIFIC	POLYPHOSPHATE DYNAMICS AT STATION ALOHA, NORTH PACIFIC SUBTROPICAL GYRE	DOWNWARD TROPHIC SHIFT DURING BREEDING MIGRATION IN THE SHOREBIRD CALIDRIS MAURI (WESTERN SANDPIPER)	DIVERSITY AND DYNAMICS OF ANTARCTIC MARINE MICROBIAL EUKARYOTES UNDER MANIPULATED ENVIRONMENTAL UV RADIATION	PHYTOPLANKTON DISTRIBUTION IN THE UPWELLING AREAS OF THE MOROCCAN ATLANTIC COAST LOCALIZED BETWEEN 32 DEGREES 30 ` N AND 24 DEGREES N	INVESTIGATING POTENTIAL EFFECTS OF ZOOPLANKTON GRAZING ON DIATOM-INFERRED DROUGHT RECONSTRUCTIONS
38	DISTRIBUTION OF LEPTODIAPTOMUS NOVAMEXICANUS (COPEPODA : CALANOIDA) IN A MEXICAN HYPOSALINE LAKE	COMPARING RATE AND DEPTH OF FEEDING IN BENTHIC DEPOSIT-FEEDERS: A TEST ON TWO AMPHIPODS, MONOPOREIA AFFINIS (LINDSTROM) AND PONTOPOREIA FEMORATA KROYER	GROWTH AND PHOTOSYNTHETIC ACTIVITY OF DIATOM THALASSIOSIRA WEISSFLOGII AT DECREASING SALINITY	LIVE BENTHIC FORAMINIFERA IN THE YELLOW SEA AND THE EAST CHINA SEA: VERTICAL DISTRIBUTION, NITRATE STORAGE, AND POTENTIAL DENITRIFICATION	TECHNICAL NOTE: SILICA STABLE ISOTOPES AND SILICIFICATION IN A CARNIVOROUS SPONGE ASBESTOPLUMA SP.	PHOTO-INDUCED TOXICITY OF FOUR POLYCYCLIC AROMATIC HYDROCARBONS, SINGLY AND IN COMBINATION, TO THE MARINE DIATOM PHAEODACTYLUM TRICORNUTUM	BIOGENIC SILICA DISSOLUTION IN DIATOM AGGREGATES: INSIGHTS FROM REACTIVE TRANSPORT MODELLING	LIPIDS IN ARCTIC BENTHOS: DOES THE FATTY ACID AND ALCOHOL COMPOSITION REFLECT FEEDING AND TROPHIC INTERACTIONS?	CROSS-SHELF CIRCULATION AND PHYTOPLANKTON DISTRIBUTION AT THE SUMMERTIME NEW ENGLAND SHELFBREAK FRONT	ASSESSING CHANGES IN NUTRIENT STATUS IN THE RICHMOND RIVER ESTUARY, AUSTRALIA, USING PALEOLIMNOLOGICAL METHODS	BIOLOGICAL MEDIATION OF THE SETTLING VELOCITY OF BED MATERIAL ERODED FROM AN INTERTIDAL MUDFLAT, THE DANISH WADDEN SEA	FEEDING RATE OF THE OYSTER CRASSOSTREA GIGAS IN A NATURAL PLANKTONIC COMMUNITY OF THE MEDITERRANEAN THAU LAGOON	IDENTIFICATION OF CULTURED PSEUDO-NITZSCHIA (BACILLARIOPHYCEAE) USING SPECIES-SPECIFIC LSU RRNA-TARGETED FLUORESCENT PROBES	THE KANTEMIROVKA PALEOGENE REFERENCE SECTION OF THE VORONEZH REGION	PRODUCTION OF PHYTOCHELATINS AND GLUTATHIONE BY MARINE PHYTOPLANKTON IN RESPONSE TO METAL STRESS	THE REPRESENTATION OF DIATOM COMMUNITIES BY FOSSIL ASSEMBLAGES IN A SMALL ACID LAKE	PHOTOSYNTHETIC RESPONSES IN PHAEOCYSTIS ANTARCTICA TOWARDS VARYING LIGHT AND IRON CONDITIONS	FURTHER EVIDENCE OF DIEL VERTICAL MIGRATION OF COPEPODS UNDER ARCTIC SEA ICE DURING SUMMER	THE ROLE OF AN ORGANIC MATRIX DURING THE FORMATION OF SILICEOUS SCALES IN THE HELIOZOON ACTINOPHRYS-SOL (ACTINOPHRYIDA, PROTISTA)	INFLUENCE OF CELL EQUIVALENT SPHERICAL DIAMETER ON THE GROWTH RATE AND CELL DENSITY OF MARINE PHYTOPLANKTON	SENSITIVITY OF A HYPERSALINE CRATER LAKE TO THE SEASONALITY OF RAINFALL, EVAPORATION, AND GUANO SUPPLY	INDIVIDUAL AND INTERACTIVE EFFECTS OF OCEAN ACIDIFICATION, GLOBAL WARMING, AND UV RADIATION ON PHYTOPLANKTON	PHYTOPLANKTON MORPHOLOGY CONTROLS ON MARINE SNOW SINKING VELOCITY	THE SIMULTANEOUS INFERENCE OF ZOOPLANKTIVOROUS FISH AND MACROPHYTE DENSITY FROM SUB-FOSSIL CLADOCERAN ASSEMBLAGES: A MULTIVARIATE REGRESSION TREE APPROACH	DO PHYTOPLANKTON COMMUNITIES CORRECTLY TRACK TROPHIC CHANGES? AN ASSESSMENT USING DIRECTLY MEASURED AND PALAEOLIMNOLOGICAL DATA	COLLIMYCES MUTANS GEN. ET SP NOV (RHIZOPHYDIALES, COLLIMYCETACEAE FAM. NOV.), A NEW CHYTRID PARASITE OF MICROGLENA (VOLVOCALES, CLADE MONADINIA)	SIGNIFICANCE OF SEDIMENTATION AND GRAZING BY ICE MICRO- AND MEIOFAUNA FOR CARBON CYCLING IN ANNUAL SEA ICE (NORTHERN BAFFIN BAY)	SIMILAR RAPID RESPONSE TO PHYTODETRITUS DEPOSITION IN SHALLOW AND DEEP-SEA SEDIMENTS	ASSESSING SCALES OF VARIABILITY IN BENTHIC DIATOM COMMUNITY STRUCTURE	CULTURE AND BIOFUEL PRODUCTION EFFICIENCY OF MARINE MICROALGAE CHLORELLA MARINA AND SKELETONEMA COSTATUM	CHLORINE TOXICITY TO NAVICULA PELLICULOSA AND ACHNANTHES SPP. IN A FLOW-THROUGH SYSTEM: THE USE OF IMMOBILISED MICROALGAE AND VARIABLE CHLOROPHYLL FLUORESCENCE	COMBINING LIMNOLOGY AND PALAEOLIMNOLOGY TO INVESTIGATE RECENT REGIME SHIFTS IN A SHALLOW, EUTROPHIC LAKE	STRUCTURE AND FUNCTION OF BENTHIC ALGAL COMMUNITIES IN AN EXTREMELY ACID RIVER	DISTRIBUTION AND BIOMASS OF BENTHIC MICROALGAE IN MANUKAU HARBOUR, NEW ZEALAND	THE INFLUENCE OF FLOODPLAIN HABITAT ON THE QUANTITY AND QUALITY OF RIVERINE PHYTOPLANKTON CARBON PRODUCED DURING THE FLOOD SEASON IN SAN FRANCISCO ESTUARY	COPPER BIOADSORPTION USING ACIDOGENIC ANAEROBIC: SLUDGE	DISTRIBUTION OF PLANKTONIC BIOGENIC CARBONATE ORGANISMS IN THE SOUTHERN OCEAN SOUTH OF AUSTRALIA: A BASELINE FOR OCEAN ACIDIFICATION IMPACT ASSESSMENT	EXPERIMENTAL ASSESSMENT OF OYSTER TRANSFERS AS A VECTOR FOR MACROALGAL INTRODUCTIONS	CENTROPAGES TYPICUS (CRUSTACEA, COPEPODA) REACTS TO VOLATILE COMPOUNDS PRODUCED BY PLANKTONIC ALGAE	RESPONSES OF STREAM MICROBES TO MULTIPLE ANTHROPOGENIC STRESSORS IN A MESOCOSM STUDY	EXPLORATION OF SAMPLE SIZE AND DIATOM-BASED INDICATOR PERFORMANCE IN THREE NORTH AMERICAN PHOSPHORUS TRAINING SETS	ESTIMATING CARBON, SILICA AND DIATOM EXPORT FROM A NATURALLY FERTILISED PHYTOPLANKTON BLOOM IN THE SOUTHERN OCEAN USING PELAGRA: A NOVEL DRIFTING SEDIMENT TRAP	HOLOCENE PALEOENVIRONMENTAL RECONSTRUCTION OF THE MAR CHIQUITA COASTAL PLAIN (BUENOS AIRES PROVINCE, ARGENTINA) BASED ON DIATOMS	A HIERARCHICAL THEORY OF MACROECOLOGY	THE EFFECTS OF IRON AND COPPER AVAILABILITY ON THE COPPER STOICHIOMETRY OF MARINE PHYTOPLANKTON	HERBIVORY AND SEASONAL CHANGES IN DIET OF A HIGHLY ENDEMIC CYPRINODONTID FISH (APHANIUS FARSICUS)	NEXT-GENERATION SEQUENCING TO INVENTORY TAXONOMIC DIVERSITY IN EUKARYOTIC COMMUNITIES: A TEST FOR FRESHWATER DIATOMS	PLIO-QUATERNARY SEDIMENTATION ON THE WILKES LAND CONTINENTAL RISE: PRELIMINARY RESULTS	PHYTO- AND ZOOPLANKTON IN FISHPONDS CONTAMINATED WITH HEAVY METAL RUNOFF FROM A LEAD-ZINC MINE
39	SPATIAL AND TEMPORAL VARIATIONS IN PHYTOPLANKTON IN CORAL REEF AND SEAGRASS ECOSYSTEMS OF THE PALK BAY, SOUTHEAST COAST OF INDIA	IS CHAIN LENGTH IN PHYTOPLANKTON REGULATED TO EVADE PREDATION?	EVALUATION OF THE DARK-MEDIUM OBJECTIVE LENS IN COUNTING ASBESTOS FIBERS BY PHASE-CONTRAST MICROSCOPY	SPATIO-TEMPORAL VARIATION OF MICROCYSTINS AND ITS RELATIONSHIP TO BIOTIC AND ABIOTIC FACTORS IN HONGZE LAKE, CHINA	BIOMARKER AND COMPOUND-SPECIFIC DELTA C-13 EVIDENCE FOR CHANGING ENVIRONMENTAL CONDITIONS AND CARBON LIMITATION AT LAKE KOUCHA, EASTERN TIBETAN PLATEAU	PROTECTIVE FUNCTION OF SILICON DEPOSITION IN SACCHARINA JAPONICA SPOROPHYTES (PHAEOPHYCEAE)	A COMPREHENSIVE STUDY OF SILICA POOLS AND FLUXES IN WADDEN SEA SALT MARSHES	PRELIMINARY INVESTIGATION ON THE PHYTOPLANKTON CONTRIBUTION TO THE MUSSEL DIET ON THE BASIS OF FATTY ACIDS ANALYSIS	ENVIRONMENTAL INFLUENCE ON PHYTOPLANKTON COMMUNITIES IN THE NORTHERN BENGUELA ECOSYSTEM	IDENTIFICATION AND DISTRIBUTION OF ANTIMICROBIAL-ACTIVE MARINE BACTERIA ALONG THE HEAVILY POLLUTED COASTAL AREA OF ALEXANDRIA, EGYPT	INFLUENCE OF SUBLITTORAL MICROPHYTOBENTHOS ON THE OXYGEN AND NUTRIENT FLUX BETWEEN SEDIMENT AND WATER - A LABORATORY CONTINUOUS-FLOW STUDY	IMPACT OF MICROZOOPLANKTON ON THE PROGRESSION AND FATE OF THE SPRING BLOOM IN FJORDS OF NORTHERN NORWAY	TOXIC STRAINS OF THE ALEXANDRIUM OSTENFELDII COMPLEX IN SOUTHERN SOUTH AMERICA (BEAGLE CHANNEL, ARGENTINA)	MIOCENE BRACKISH WATER AND LACUSTRINE DEPOSITION IN THE SUEZ RIFT, SINAI, EGYPT	REPRODUCTION, HATCHING SUCCESS, AND EARLY NAUPLIAR SURVIVAL IN CENTROPAGES TYPICUS	PERIPHYTIC DIATOM ASSEMBLAGES FROM ULTRA-OLIGOTROPHIC AND UV TRANSPARENT LAKES AND PONDS ON VICTORIA ISLAND AND COMPARISONS WITH OTHER DIATOM SURVEYS IN THE CANADIAN ARCTIC	MAXIMUM PHOTOSYNTHETIC EFFICIENCY OF SIZE-FRACTIONATED PHYTOPLANKTON ASSESSED BY C-14 UPTAKE AND FAST REPETITION RATE FLUOROMETRY	PRODUCTION IN THE SEA OF OKHOTSK	THE ECOLOGY OF PROTISTS EPIBIONTIC ON MARINE HYDROIDS	UPTAKE OF NITRATE, AMMONIUM, AND UREA BY NITROGEN-STARVED CULTURES OF MICROMONAS-PUSILLA (PRASINOPHYCEAE) - TRANSIENT RESPONSES	MICROBIAL CONSUMPTION OF DIMETHYL SULFIDE AND METHANETHIOL IN COASTAL MARINE-SEDIMENTS	NITRATE LIMITATION AND OCEAN ACIDIFICATION INTERACT WITH UV-B TO REDUCE PHOTOSYNTHETIC PERFORMANCE IN THE DIATOM PHAEODACTYLUM TRICORNUTUM	DISTRIBUTION CHARACTERISTICS OF TRANSPARENT EXOPOLYMER PARTICLES IN THE PEARL RIVER ESTUARY, CHINA	ASSESSING THE PERFORMANCE OF A DIATOM TRANSFER FUNCTION ON FOUR MINNESOTA LAKE SEDIMENT CORES: EFFECTS OF TRAINING SET SIZE AND SAMPLE AGE	PERIPHYTON COLLECTORS AS A TOOL TO MEASURE ENVIRONMENTAL PERFORMANCE OF OCEAN OUTLETS	OBSERVATIONS OF A DIATOM CHYTRID PARASITE IN THE LOWER COLUMBIA RIVER	GROWTH AND PRODUCTIVITY OF ANTARCTIC SEA ICE ALGAE UNDER PAR AND UV IRRADIANCES	ASSESSMENT OF ORGANIC MATTER SOURCES IN THE TROPICAL MANGROVE ECOSYSTEMS OF COCHIN, SOUTHWEST INDIA	DISTRIBUTION, HABITAT AND FOOD PREFERENCES OF SYMPATRIC HIGH INTERTIDAL ISOPOD SPECIES LIGIA OCCIDENTALIS AND LIGIA PALLASII (LIGIIDAE: ONISCIDEA)	COMPARISON OF CRYOPRESERVATION METHODS FOR THE LONG TERM STORAGE OF THE MARINE DIATOM HASLEA OSTREARIA (SIMONSEN)	EARLY SUCCESSION OF MICRO-PERIPHYTON COMMUNITIES IN KELP BED AND BARREN GROUND ECOLOGICAL SYSTEMS	9000 YEARS OF CHIRONOMID ASSEMBLAGE DYNAMICS IN AN ALPINE LAKE: LONG-TERM TRENDS, SENSITIVITY TO DISTURBANCE, AND RESILIENCE OF THE FAUNA	KINETICS AND UNTAKE MECHANISMS FOR MONOMETHYLMERCURY BETWEEN FRESHWATER ALGAE AND WATER	THE SILICA CYCLE IN A NORTHEAST PACIFIC FJORD; THE ROLE OF BIOLOGICAL RESUSPENSION	CHANGES IN PHYTOPLANKTON MORPHO-FUNCTIONAL GROUPS INDUCED BY EXTREME HYDROCLIMATIC EVENTS IN THE MIDDLE PARANA RIVER (ARGENTINA)	COSCINODISCUS PERFORATUS REVISITED AND COMPARED WITH COSCINODISCUS RADIATUS (BACILLARIOPHYCEAE)	LATITUDINAL DISTRIBUTION OF EXTANT FOSSILIZABLE PHYTOPLANKTON IN THE SOUTHERN OCEAN: PLANKTONIC PROVINCES, HYDROGRAPHIC FRONTS AND PALAEOECOLOGICAL PERSPECTIVES	ISOTOPIC DETERMINATION OF FOOD SOURCES OF CRASSOSTREA GIGAS ALONG A TROPHIC GRADIENT IN THE ESTUARINE BAY OF MARENNES-OLERON	CHEMORECEPTION OF THE SEAGRASS POSIDONIA OCEANICA BY BENTHIC INVERTEBRATES IS ALTERED BY SEAWATER ACIDIFICATION	THE ROLE OF SUBSTRATE TYPE ON BENTHIC DIATOM ASSEMBLAGES IN THE DALY AND ROPER RIVERS OF THE AUSTRALIAN WET/DRY TROPICS	DIATOM FLORA OF POLISTOVO-LOWATSKI SPHAGNUM TRACT (EUROPEAN RUSSIA). I. EOLIMNA CHISTIAKOVAE SP NOV AND FURTHER TRANSFERS TO THE GENUS EOLIMNA LANGE-BERTALOT \& SCHILLER	ORGANIC MATTER REMINERALISATION AND BIOGENIC SILICA DISSOLUTION IN A DEEP FJORD IN BRITISH COLUMBIA, CANADA: A REGRESSION. ANALYSIS OF UPPER OCEAN SEDIMENT-TRAP FLUXES	PHYTOPLANKTON DYNAMICS IN A SUBTROPICAL TIDAL CREEK: INFLUENCES OF RAINFALL AND WATER RESIDENCE TIME ON COMPOSITION AND BIOMASS	FOOD WEB STRUCTURE IN TWO COUNTER-ROTATING EDDIES BASED ON DELTA N-15 AND DELTA C-13 ISOTOPIC ANALYSES	LOW SPECIFIC NITRATE UPTAKE RATE - A COMMON FEATURE OF HIGH-NUTRIENT, LOW-CHLOROPHYLL MARINE ECOSYSTEMS	A COMPARATIVE STUDY OF CELLULASE AND HEMICELLULASE ACTIVITIES OF BRACKISH WATER CLAM CORBICULA JAPONICA WITH THOSE OF OTHER MARINE VENEROIDA BIVALVES	IDENTIFICATION AND EXPRESSION PATTERN OF DNA POLYMERASE ALPHA GENE IN A MARINE DIATOM, SKELETONEMA COSTATUM	TAXONOMY AND PALAEOECOLOGY OF DINOFFAGELLATE CYSTS FROM UPPER OLIGOCENE FRESHWATER SEDIMENTS OF LAKE ENSPEL, WESTERWALD AREA, GERMANY	EFFECTS OF SILVER CARP (HYPOPHTHALMICHTHYS MOLITRIX) AND NUTRIENTS ON THE PLANKTON COMMUNITY OF A DEEP, TROPICAL RESERVOIR: AN ENCLOSURE EXPERIMENT
40	BENTHIC ALGAL INVESTIGATIONS IN THE DANUBE RIVER AND SOME OF ITS MAIN TRIBUTARIES FROM GERMANY TO HUNGARY	ALLELOPATHIC EFFECTS OF DIATOM FILTRATES ON THE TOXIC BENTHIC DINOFLAGELLATE OSTREOPSIS CF. OVATA	RATES OF INGESTION AND THEIR VARIABILITY BETWEEN INDIVIDUAL CALANOID COPEPODS - DIRECT OBSERVATIONS	PHYTOPLANKTON DISTRIBUTION AND OYSTER, OSTREA CHILENSIS (PHILIPPI 1845), GROWTH AT PUTEMUN CHANNEL, SOUTHERN CHILE	ESTIMATING STABLE CARBON ISOTOPE VALUES OF MICROPHYTOBENTHOS IN THE ARCTIC FOR APPLICATION TO FOOD WEB STUDIES	ARE ``GREEN TIDES'' HARMFUL ALGAL BLOOMS? TOXIC PROPERTIES OF	DETERMINATION OF BIOGENIC SILICA IN COASTAL WATERS - APPLICABILITY AND LIMITS OF THE ALKALINE DIGESTION METHOD	ENHANCING LC-PUFA PRODUCTION IN THALASSIOSIRA PSEUDONANA BY OVEREXPRESSING THE ENDOGENOUS FATTY ACID ELONGASE GENES	DISTRIBUTION OF CHLOROPHYLL A AND GYMNODINIUM CATENATUM ASSOCIATED WITH COASTAL UPWELLING PLUMES OFF CENTRAL PORTUGAL	BENTHIC ALGAL COMMUNITY COMPOSITION ACROSS A WATERSHED: COUPLING PROCESSES BETWEEN LAND AND WATER	TEMPORAL VARIATION IN THE VERTICAL DISTRIBUTION OF MICROPHYTOBENTHOS IN INTERTIDAL FLATS OF THE NAKDONG RIVER ESTUARY, KOREA	NANOPLANKTON AND MICROPLANKTON DYNAMICS DURING THE SPRING PHAEOCYSTIS SP BLOOM IN MCMURDO SOUND, ANTARCTICA	MAPPING AND RECONSTRUCTION OF DOMOIC ACID-INDUCED NEURODEGENERATION IN THE MOUSE BRAIN	MAGNETO STRATIGRAPHIC CALIBRATION OF SOUTHERN OCEAN DIATOM DATUMS FROM THE EOCENE-OLIGOCENE OF KERGUELEN PLATEAU (OCEAN DRILLING PROGRAM SITES 744 AND 748)	INFLUENCE OF FOOD QUANTITY AND TEMPERATURE ON DEVELOPMENT AND GROWTH OF THE MARINE COPEPOD CALANUS CHILENSIS FROM NORTHERN CHILE	THE EFFECTS OF ECOTOPE, MICROTOPOGRAPHY AND ENVIRONMENTAL VARIABLES ON DIATOM ASSEMBLAGES IN HEMIBOREAL BOGS IN NORTHERN EUROPE	THE EFFECT OF IRON LIMITATION ON THE PHOTOPHYSIOLOGY OF PHAEOCYSTIS ANTARCTICA (PRYMNESIOPHYCEAE) AND FRAGILARIOPSIS CYLINDRUS (BACILLARIOPHYCEAE) UNDER DYNAMIC IRRADIANCE	CLIMATE-INDUCED CHANGES IN LAKE ECOSYSTEM STRUCTURE INFERRED FROM COUPLED NEO- AND PALEOECOLOGICAL APPROACHES	ULTRASTRUCTURE OF VEGETATIVE AND MOTILE CELLS, AND ZOOSPOROGENESIS IN CHRYSONEPHOS LEWISII (TAYLOR) TAYLOR (SARCINOCHRYSIDALES, PELOGOPHYCEAE) IN RELATION TO TAXONOMY	CARBON FLUXES THROUGH MAJOR PHYTOPLANKTON GROUPS DURING THE SPRING BLOOM AND POST-BLOOM IN THE NORTHWESTERN MEDITERRANEAN SEA	FUNGI AS ARCHITECTS OF THE RIMSTONE DAMS IN HUANGLONG, NSD, SICHUAN, CHINA	INTERACTIVE CLIMATE CHANGE AND RUNOFF EFFECTS ALTER O-2 FLUXES AND BACTERIAL COMMUNITY COMPOSITION OF COASTAL BIOFILMS FROM THE GREAT BARRIER REEF	SCALES AND PROCESSES IN THE AGGREGATION OF DIATOM BLOOMS: HIGH TIME RESOLUTION AND WIDE SIZE RANGE RECORDS IN A MESOCOSM STUDY	COASTAL GEOMORPHIC AND LAKE VARIABILITY IN THE LAURENTIAN GREAT LAKES: IMPLICATIONS TOR A DIATOM-BASED MONITORING TOOL	EFFECTS OF WATER DIVERSION FROM YANGTZE RIVER TO LAKE TAIHU ON THE PHYTOPLANKTON HABITAT OF THE WANGYU RIVER CHANNEL	INFECTION DYNAMICS OF AMOEBOPHRYIDAE PARASITOIDS ON HARMFUL DINOFLAGELLATES IN A SOUTHERN CHILEAN FJORD DOMINATED BY DIATOMS	PHYSICAL AND BIOLOGICAL CONTROLS ON DMS,P DYNAMICS IN ICE SHELF-INFLUENCED FAST ICE DURING A WINTER-SPRING AND A SPRING-SUMMER TRANSITIONS	SI-C INTERACTIONS DURING DEGRADATION OF THE DIATOM SKELETONEMA MARINOI	DOES ABOVE-NORMAL PRECIPITATION REDUCE THE IMPACT OF MOUNTAIN CATTLE GRAZING ON WATERSHED ALGAE AND BACTERIA?	EFFECTS OF CULTURE AGE ON CRYOPRESERVATION OF MARINE MICROALGAE	BACTERIAL WATER QUALITY IN ABALONE FARMS OF BAJA CALIFORNIA	POPULATION TRENDS IN THE SLAVONIAN GREBE PODICEPS AURITUS (L.) AND CHIRONOMIDAE (DIPTERA) AT A SCOTTISH LOCH	THE TOXICITY OF HEXAHYDRO-1,3,5-TRINITRO-1,3,5-TRIAZINE (RDX) TO THE FRESH-WATER GREEN-ALGA SELENASTRUM-CAPRICORNUTUM	INFLUENCE OF FRESHWATER FLOW, OCEAN EXCHANGE, AND SEASONAL CYCLES ON PHYTOPLANKTON - NUTRIENT DYNAMICS IN A TEMPORARILY OPEN ESTUARY	INFLUENCE OF HYDROLOGICAL CONNECTIVITY ON PLANKTON COMMUNITIES IN NATURAL AND RECONSTRUCTED SIDE-ARMS OF A LARGE NEW ZEALAND RIVER	PHYTOPLANKTON VARIABILITY WITH RELATIONSHIPS TO ENVIRONMENTAL FACTORS IN A TEMPORARY SALT LAKE	SPATIAL AND VERTICAL DISTRIBUTION OF PARTICULATE DIMETHYLSULPHONIOPROPIONATE (DMSP) DURING SPRING IN THE ATLANTIC SECTOR OF THE SOUTHERN OCEAN	MODELLING THE ACCUMULATION OF PSP TOXINS IN THAU LAGOON OYSTERS (CRASSOSTREA GIGAS) FROM TRIALS USING MIXED CULTURES OF ALEXANDRIUM CATENELLA AND THALASSIOSIRA WEISSFLOGII	PHYTOPLANKTON AS A TEMPERATE MARINE SOURCE OF BROMINATED METHANES	ECOLOGICAL CHARACTERISTICS AND ENVIRONMENTAL FACTORS OF PHYTOPLANKTON DURING DIFFERENT SEASONS AND IN DIFFERENT PARTS OF TAIHU LAKE	ALGAL ASSEMBLAGE TYPES OF BOG-LAKES IN HUNGARY AND THEIR RELATION TO WATER CHEMISTRY, HYDROLOGICAL CONDITIONS AND HABITAT DIVERSITY	DYNAMICS OF SINKING PARTICLES IN NORTHERN JAPAN TRENCH IN THE WESTERN NORTH PACIFIC: BIOGENIC CHEMICAL COMPONENTS AND FATTY ACIDS BIOMARKERS	DISTRIBUTION OF MICROFLORA, MEIOFAUNA, AND MACROFAUNA ASSEMBLAGES IN THE HYPERSALINE ENVIRONMENT OF NORTHEASTERN AEGEAN SEA COASTS	CARBON ALLOCATION UNDER LIGHT AND NITROGEN RESOURCE GRADIENTS IN TWO MODEL MARINE PHYTOPLANKTON	QUASI-LAGRANGIAN DRIFTER STUDIES OF IRON SPECIATION AND CYCLING OFF POINT CONCEPTION, CALIFORNIA	SOURCES OF DIETARY LIPIDS IN THE CORAL REEF BLENNY SALARIAS PATZNERI	DETECTION OF STABLE PRE-RRNA IN TOXIGENIC PSEUDO-NITZSCHIA SPECIES	CLIMATE CHANGE AND HARMFUL ALGAL BLOOMS IN THE NORTH SEA	THE EFFECTS OF STOCKING AND REMOVAL OF A NONNATIVE SALMONID ON THE PLANKTON OF AN ALPINE LAKE
41	DISTRIBUTION OF MARINE LIPID CLASSES IN SALTY ROGOZNICA LAKE (CROATIA)	THE COMPOSITION AND SEASONAL DISTRIBUTION OF EPIPHYTIC ALGAE IN ANZALI LAGOON, IRAN	PHYSICAL DRIVERS OF PHYTOPLANKTON PRODUCTION IN THE SOUTHERN BENGUELA UPWELLING SYSTEM	A QUANTITATIVE INVESTIGATION OF AIRBORNE ALGAE AND LICHEN SOREDIA OBTAINED FROM POLLEN TRAPS IN SOUTH-WEST SPAIN	SEASONAL VARIABILITY IN PHYTOPLANKTON STABLE CARBON ISOTOPE RATIOS AND BACTERIAL CARBON SOURCES IN A SHALLOW DUTCH LAKE	FUEL OIL EFFECT ON THE POPULATION GROWTH, SPECIES DIVERSITY AND CHLOROPHYLL (A) CONTENT OF FRESHWATER MICROALGAE	THE ANNUAL SILICA CYCLE OF THE NORTH PACIFIC SUBTROPICAL GYRE	FATTY ACID COMPOSITION AS BIOMARKERS OF FRESHWATER MICROALGAE: ANALYSIS OF 37 STRAINS OF MICROALGAE IN 22 GENERA AND IN SEVEN CLASSES	ENVIRONMENTAL FORCING ON THE INTERACTIONS OF PLANKTON COMMUNITIES ACROSS A CONTINENTAL SHELF IN THE EASTERN ATLANTIC UPWELLING SYSTEM	A REEVALUATION OF THE CULTURAL EUTROPHICATION OF LAKE OKEECHOBEE USING MULTIPROXY SEDIMENT RECORDS	INTERTIDAL MUDFLAT PROPERTIES, CURRENTS AND SEDIMENT EROSION IN THE PARTIALLY MIXED TAMAR ESTUARY, UK	PHYTOPLANKTON PRODUCTION AND GRAZING BALANCES IN THE COSTA RICA DOME	DOMOIC ACID PRODUCTION BY PSEUDO-NITZSCHIA SERIATA (BACILLARIOPHYCEAE) IN SCOTTISH WATERS	PLIOCENE-PLEISTOCENE RADIOLARIAN AND DIATOM BIOSTRATIGRAPHY OF ODP HOLE 709C (EQUATORIAL INDIAN OCEAN)	AN ASSESSMENT OF THE EFFECTS OF DIATOMS ON PLANKTONIC COPEPODS	OCEAN UPWELLING AND INTENSE MONSOONAL ACTIVITY BASED ON LATE MIOCENE DIATOM ASSEMBLAGES FROM NEIL ISLAND, ANDAMAN AND NICOBAR ISLANDS, INDIA	SINGLE-CELL PULSE AMPLITUDE MODULATION FLUORESCENCE MEASUREMENTS OF THE GIANT DIATOM ETHMODISCUS (BACILLARIOPHYCEAE)	INFLUENCE OF WATER-COLUMN DEPTH AND MIXING ON PHYTOPLANKTON BIOMASS, COMMUNITY COMPOSITION, AND NUTRIENTS	A CRYPTHECODINIUM COHNII-LIKE DINOFLAGELLATE FEEDING MYZOCYTOTICALLY ON THE UNICELLULAR RED ALGA PORPHYRIDIUM SP.	EFFECT OF IRRADIANCE AND TEMPERATURE ON THE GROWTH RATE OF THALASSIOSIRA CURVISERIATA TAKANO (BACILLARIOPHYCEAE), A BLOOM DIATOM IN BAHIA BLANCA ESTUARY (ARGENTINA)	MODERN STROMATOLITE PHOTOTROPHIC COMMUNITIES: A COMPARATIVE STUDY OF PROCARYOTE AND EUCARYOTE PHOTOTROPHS USING VARIABLE CHLOROPHYLL FLUORESCENCE	LIFE-HISTORY TRAITS OF LAKE PLANKTON SPECIES MAY GOVERN THEIR PHENOLOGICAL RESPONSE TO CLIMATE WARMING	NEW MEASUREMENTS OF PHYTOPLANKTON AGGREGATION IN A FLOCCULATOR USING VIDEOGRAPHY AND IMAGE ANALYSIS	QUANTITATIVE RECONSTRUCTION OF PAST SALINITY VARIATIONS IN AFRICAN LAKES: ASSESSMENT OF CHIRONOMID-BASED INFERENCE MODELS (INSECTA : DIPTERA) IN SPACE AND TIME	PAST TROPHIC STATUS AND HYPOLIMNETIC ANOXIA DURING EUTROPHICATON AND REMEDIATION OF GRAVENHURST BAY, ONTARIO: COMPARISON OF DIATOMS, CHIRONOMIDS, AND HISTORICAL RECORDS	INITIAL STUDIES OF DINOFLAGELLATE SYMBIONT RECOGNITION IN SORITINAE	OBSERVATIONS ON THE RELATIONSHIP BETWEEN THE ANTARCTIC COASTAL DIATOMS THALASSIOSIRA ANTARCTICA COMBER AND POROSIRA GLACIALIS (GRUNOW) JORGENSEN AND SEA ICE CONCENTRATIONS DURING THE LATE QUATERNARY	BENTHIC ALGAE STIMULATE LEAF LITTER DECOMPOSITION IN DETRITUS-BASED HEADWATER STREAMS: A CASE OF AQUATIC PRIMING EFFECT?	A MULTIDISCIPLINARY APPROACH FOR ASSESSING THE TOXICITY OF MARINE SEDIMENTS: ANALYSIS OF METAL CONTENT AND ELUTRIATE BIOASSAYS USING METAL BIOAVAILABILITY AND GENOTOXICITY BIOMARKERS	PROFILING OF FATTY ACID METHYL ESTERS FROM THE OLEAGINOUS DIATOM FISTULIFERA SP STRAIN JPCC DA0580 UNDER NUTRITION-SUFFICIENT AND -DEFICIENT CONDITIONS	THE INFLUENCE OF LAND BASED ACTIVITIES ON THE PHYTOPLANKTON COMMUNITIES OF SHIMONI-VANGA SYSTEM, KENYA	MULTIPLE STRESSOR EFFECTS ON WATER QUALITY IN POPLAR BAY, LAKE OF THE WOODS, CANADA: A MIDGE-BASED ASSESSMENT OF HYPOLIMNETIC OXYGEN CONDITIONS OVER THE LAST TWO CENTURIES	THE ROLE OF LIGHT AVAILABILITY AND HERBIVORY ON ALGAL RESPONSES TO NUTRIENT ENRICHMENT IN A RIPARIAN WETLAND, ALASKA	ASSESSMENT OF MARINE POLLUTION IN IZMIR BAY: NUTRIENT, HEAVY METAL AND TOTAL HYDROCARBON CONCENTRATIONS	EFFECTS OF EXPERIMENTAL FLOODS ON PERIPHYTON AND STREAM METABOLISM BELOW A HIGH DAM IN THE SWISS ALPS (RIVER SPOL)	PATTERNS OF SEXUAL REPRODUCTION IN DIATOMS	LATITUDINAL PATTERNS AND INTERANNUAL VARIATIONS OF SPRING PHYTOPLANKTON IN RELATION TO HYDROGRAPHIC CONDITIONS OF THE SOUTHWESTERN ATLANTIC OCEAN (34A DEGREES-62A DEGREES S)	CADMIUM ACCUMULATION AND LOSS IN THE PACIFIC OYSTER CRASSOSTREA GIGAS ALONG THE WEST COAST OF THE USA	ECOTOXICITY OF THE DEGRADATION PRODUCTS OF TRIPHENYLBORANE PYRIDINE (TPBP) ANTIFOULING AGENT	DIATOM-BASED INFERENCE OF VARIATIONS IN THE STRENGTH OF EAST ASIAN SPRING WIND SPEEDS SINCE MID-HOLOCENE	EFFECT OF POLYUNSATURED ALDEHYDE (A3) AS AN ANTIPARASITARY INGREDIENT OF CALIGUS ROGERCRESSEYI IN THE FEED OF ATLANTIC SALMON, SALMO SALAR	TEMPORAL VARIATION IN MASS FLUXES AND THE MAJOR COMPONENTS OF SINKING PARTICLES IN SAGAMI BAY, OFF JAPAN	SEMIDIURNAL DYNAMICS OF PHYTOPLANKTON SIZE STRUCTURE AND TAXONOMIC COMPOSITION IN A MACROTIDAL TEMPERATE ESTUARY	RETENTION OF PLANKTON WITHIN OCEAN EDDIES	RESOURCE LIMITATION OF PHYTOPLANKTON GROWTH IN THE CROZET BASIN, SUBANTARCTIC SOUTHERN OCEAN	BIODEPOSITION BY THE HORSE MUSSEL MODIOLUS MODIOLUS (DILLWYN) DURING THE SPRING DIATOM BLOOM	SPATIAL HETEROGENEITY IN A DEEP ARTIFICIAL LAKE PLANKTON COMMUNITY REVEALED BY PCR-DGGE FINGERPRINTING	ANTIBACTERIAL ACTIVITY OF THE MARINE DIATOM SKELETONEMA COSTATUM AGAINST AQUACULTURAL PATHOGENS	INTERACTIONS BETWEEN NILE TILAPIA (OREOCHROMIS-NILOTICUS) AND CLADOCERANS IN PONDS (KHARTOUM, SUDAN)
42	MICROPLANKTON BLOOM IN A BRACKISH WATER LAGOON OF TERENGGANU	NUTRIENTS STRUCTURE CHANGES IMPACT THE COMPETITION AND SUCCESSION BETWEEN DIATOM AND DINOFLAGELLATE IN THE EAST CHINA SEA	SEASONAL EXPORT FLUXES OF PARTICULATE ORGANIC CARBON FROM TH-234/U-238 DISEQUILIBRIUM MEASUREMENTS IN THE ULLEUNG BASIN(1) (TSUSHIMA BASIN) OF THE EAST SEA(1) (SEA OF JAPAN)	RELATIONSHIPS BETWEEN CHIRONOMIDS AND WATER DEPTH IN BOSTEN LAKE, XINJIANG, NORTHWEST CHINA	ELEVATED N-15/N-14 IN PARTICULATE ORGANIC MATTER, ZOOPLANKTON, AND DIATOM FRUSTULE-BOUND NITROGEN IN THE ICE-COVERED WATER COLUMN OF THE BERING SEA EASTERN SHELF	LIVING INSIDE A SPONGE SKELETON: THE ASSOCIATION OF A SPONGE, A MACROALGA AND A DIATOM	HISTORIC LOW-LEVEL PHOSPHORUS ENRICHMENT IN THE GREAT LAKES INFERRED FROM BIOGENIC SILICA ACCUMULATION IN SEDIMENTS	A COMPARATIVE ANALYSIS OF FATTY ACID COMPOSITION AND FUCOXANTHIN CONTENT IN SIX PHAEODACTYLUM TRICORNUTUM STRAINS FROM DIFF ERENT ORIGINS	THE EFFECTS OF A WINTER UPWELLING ON BIOGEOCHEMICAL AND PLANKTONIC COMPONENTS IN AN AREA CLOSE TO THE GALICIAN UPWELLING CORE: THE SOUND OF CORCUBION (NW SPAIN)	NYMPHAL FEEDING HABITS OF PERLA PALLIDA (PLECOPTERA: PERLIDAE) FROM ARMENIA	RESUSPENSION OF BENTHIC PROTISTS AT SUBTIDAL COASTAL SITES WITH DIFFERING SEDIMENT COMPOSITION	PATTERNS OF MICROBIAL COMMUNITY BIOMASS, COMPOSITION AND HPLC DIAGNOSTIC PIGMENTS IN THE COSTA RICA UPWELLING DOME	DIVERSITY AND ABUNDANCE OF POTENTIALLY TOXIC PSEUDO-NITZSCHIA PERAGALLO IN AVEIRO COASTAL LAGOON, PORTUGAL AND DESCRIPTION OF A NEW VARIETY, P-PUNGENS VAR. AVEIRENSIS VAR. NOV.	MICROFOSSIL BIOSTRATIGRAPHY AND PALEOENVIRONMENTS OF THE UPPER PLIOCENE KUWAE FORMATION, NORTHEAST JAPAN	EXPLORING THE MICROBIOME OF THE ``STAR'' FRESHWATER DIATOM	SEASONAL AND INTERANNUAL VARIATIONS IN DIATOM ASSEMBLAGES IN MURRAY RIVER CONNECTED WETLANDS IN NORTH-WEST VICTORIA, AUSTRALIA	THE PHOTOBIOLOGY OF HETEROSIGMA AKASHIWO. PHOTOACCLIMATION, DIURNAL PERIODICITY, AND ITS ABILITY TO RAPIDLY EXPLOIT EXPOSURE TO HIGH LIGHT	DETAILED OBSERVATIONS OF THE PHYTOPLANKTON SPRING BLOOM IN THE STRATIFYING CENTRAL NORTH SEA	ELEMENTAL ANALYSIS OF NONLIVING PARTICLES IN PICOPLANKTON FRACTIONS FROM OLIGOTROPHIC LAKE WATER	INFLUENCE OF N SUBSTRATE ON FE REQUIREMENTS OF MARINE CENTRIC DIATOMS	METAGENOME-BASED DIVERSITY ANALYSES SUGGEST A SIGNIFICANT CONTRIBUTION OF NON-CYANOBACTERIAL LINEAGES TO CARBONATE PRECIPITATION IN MODERN MICROBIALITES	DROUGHT CYCLES AND LANDSCAPE RESPONSES TO PAST ARIDITY ON PRAIRIES OF THE NORTHERN GREAT PLAINS, USA	PRODUCTION OF MACROAGGREGATES FROM DISSOLVED EXOPOLYMERIC SUBSTANCES (EPS) OF BACTERIAL AND DIATOM ORIGIN	SETTING MINIMUM HEAD CAPSULE ABUNDANCE AND TAXA DELETION CRITERIA IN CHIRONOMID-BASED INFERENCE MODELS	EFFECT OF PHOSPHORUS STRIPPING ON WATER CHEMISTRY AND DIATOM ECOLOGY IN AN EASTERN LOWLAND RIVER	PHOTOCHEMICAL EFFICIENCIES OF DIATOM SYMBIONTS IN HOSPITE IN AMPHISTEGINA GIBBOSA (FORAMINIFERA) ACROSS SEASONS IN THE FLORIDA KEYS, USA	FIRST RECORDS OF WINTER SEA ICE CONCENTRATION IN THE SOUTHWEST PACIFIC SECTOR OF THE SOUTHERN OCEAN	SEMI-ANNUAL CARBON AND NITROGEN ISOTOPE VARIATIONS IN THE WATER COLUMN OF LAKE BLED, NW SLOVENIA	RESPONSE OF EPILITHIC DIATOM COMMUNITIES TO ENVIRONMENTAL GRADIENTS ALONG AN ECUADORIAN ANDEAN RIVER	SCREENING AND CHARACTERIZATION OF OLEAGINOUS MICROALGAL SPECIES FROM NORTHERN XINJIANG	BIOREMEDIACION OF EFFLUENTS ONES OF THE CULTURE OF LITOPENAEUS VANNAMEI (BOONE, 1931) USING MICROBIAL MATS IN A RECIRCULATING SYSTEM	CLASSIFICATION OF THE TATRA MOUNTAIN LAKES (SLOVAKIA) USING CHIRONOMIDS (DIPTERA, CHIRONOMIDAE)	EARLY STAGES OF BIOFILM SUCCESSION IN A LENTIC FRESHWATER ENVIRONMENT	PHYTOPLANKTON ASSEMBLAGES RELATED TO PHYSICAL GRADIENTS IN AN ARCTIC, GLACIER-FED FJORD IN SUMMER	ENVIRONMENTAL CHANGE OF THE FLUVIAL-ESTUARY SYSTEM IN RELATION TO ARASE DAM REMOVAL OF THE YATSUSHIRO TIDAL FLAT, SW KYUSHU, JAPAN	RUTILARIACEAE REDEFINED: A REVIEW OF FOSSIL BIPOLAR DIATOM GENERA WITH CENTRALLY POSITIONED LINKING STRUCTURES, WITH IMPLICATIONS FOR THE ORIGIN OF PENNATE DIATOMS	REGIONAL AND SEASONAL DIFFERENCES IN MICROPLANKTON BIOMASS, PRODUCTIVITY, AND STRUCTURE ACROSS THE SCOTIA SEA: IMPLICATIONS FOR THE EXPORT OF BIOGENIC CARBON	DECLINING PHOSPHORUS AS A POTENTIAL DRIVER FOR THE ONSET OF DIDYMOSPHENIA GEMINATA MATS IN NORTH AMERICAN RIVERS	IN VITRO STUDIES OF ANTI-INFLAMMATORY AND ANTICANCER ACTIVITIES OF ORGANIC SOLVENT EXTRACTS FROM CULTURED MARINE MICROALGAE	SILICEOUS MICROFOSSIL DISTRIBUTION IN THE SURFICIAL SEDIMENTS OF LAKE BAIKAL	MARINE DIATOMS FROM BUENOS AIRES COASTAL WATERS (ARGENTINA). II. THALASSIONEMATACEAE AND RHAPHONEIDACEAE	DOWNWARD PARTICULATE ORGANIC CARBON EXPORT AT HIGH TEMPORAL RESOLUTION IN THE EASTERN FRAM STRAIT: INFLUENCE OF ATLANTIC WATER ON FLUX COMPOSITION	DIATOMS AS INDICATORS OF SALINITY VARIATIONS DURING THE LATE HOLOCENE IN THE RIO NEGRO, NORTHERN PATAGONIA, ARGENTINA	PALEOPRODUCTIVITY OF EASTERN LAKE ONTARIO OVER THE PAST 10,000 YEARS	A COMPARISON OF BIOGENIC IRON QUOTAS DURING A DIATOM SPRING BLOOM USING MULTIPLE APPROACHES	FEEDING-BEHAVIOR AND DIET OF COROPHIUM VOLUTATOR IN AN ESTUARY IN SOUTHEASTERN ENGLAND	ACTIVE BACTERIOPLANKTON COMMUNITY RESPONSE TO DISSOLVED `FREE' DEOXYRIBONUCLEIC ACID (DDNA) IN SURFACE COASTAL MARINE WATERS	HOLOCENE RELATIVE SEA LEVEL CHANGES IN A GLACIO-ISOSTATIC AREA: NEW DATA FROM SOUTH-WEST SCOTLAND, UNITED KINGDOM	IT GOES WITH THE FLOW: SIZE MEDIATED PLANKTON ATTENUATION THROUGH THE NIAGARA RIVER CONNECTING CHANNEL
43	PHYTOPLANKTON OF GOLFO DE CARIACO, SUCRE, VENEZUELA	TOXICITY OF FUEL OIL WATER ACCOMMODATED FRACTIONS ON TWO MARINE MICROALGAE, SKELETONEMA COSTATUM AND CHLORELA SPP	TEMPORAL VARIABILITY AND CHARACTERIZATION OF PHYSICOCHEMICAL PROPERTIES IN THE NERITIC AREA OF SAGAMI BAY, JAPAN	GLACIAL-INTERGLACIAL SIZE VARIABILITY IN THE DIATOM FRAGILARIOPSIS KERGUELENSIS: POSSIBLE IRON/DUST CONTROLS?	EXPERIMENTAL EVIDENCE SUPPORTS THE USE OF DELTA N-15 CONTENT OF THE OPPORTUNISTIC GREEN MACROALGA ENTEROMORPHA INTESTINALIS (CHLOROPHYTA) TO DETERMINE NITROGEN SOURCES TO ESTUARIES	PETROLEUM HYDROCARBON AND MICROBIAL COMMUNITY STRUCTURE SUCCESSIONS IN MARINE OIL-RELATED AGGREGATES ASSOCIATED WITH DIATOMS RELEVANT FOR ARCTIC CONDITIONS	EVIDENCE FOR REDUCED BIOGENIC SILICA DISSOLUTION RATES IN DIATOM AGGREGATES	ONTOGENIC VARIATIONS IN FATTY ACID AND ALCOHOL COMPOSITION OF THE PELAGIC AMPHIPOD THEMISTO LIBELLULA IN KONGSFJORDEN (SVALBARD)	MAJOR CHANGES IN DIATOM ABUNDANCE, PRODUCTIVITY, AND NET COMMUNITY METABOLISM IN A WINDIER AND DRYER COASTAL CLIMATE IN THE SOUTHERN HUMBOLDT CURRENT	RARE AND NEW RECORDS OF DIATOMS IN TURKEY FROM KUTAHYA FLOWING WATERS	BENTHIC-PELAGIC EXCHANGE OF MICROALGAE AT A TIDAL FLAT. 1. PIGMENT ANALYSIS	IMPORTANCE OF CILIATED PROTOZOA IN RELATION TO THE BACTERIAL AND PHYTOPLANKTONIC BIOMASS IN AN OLIGO-MESOTROPHIC LAKE, DURING THE SPRING DIATOM BLOOM	ECONOMIC AND SOCIOCULTURAL IMPACTS OF FISHERIES CLOSURES IN TWO FISHING-DEPENDENT COMMUNITIES FOLLOWING THE MASSIVE 2015 US WEST COAST HARMFUL ALGAL BLOOM	NEW DATA ON THE MARINE PALEOGENE OF THE SOUTHERN WEST SIBERIAN PLATE, PAPER 2	REPRODUCTIVE SUCCESS OF CALANUS PACIFICUS DURING DIATOM BLOOMS IN DABOB BAY, WASHINGTON	DIATOM SURFACE SEDIMENT ASSEMBLAGES AROUND ICELAND AND THEIR RELATIONSHIPS TO OCEANIC ENVIRONMENTAL VARIABLES	QUANTITATING ACTIVE PHOTOSYSTEM II REACTION CENTER CONTENT FROM FLUORESCENCE INDUCTION TRANSIENTS	FURTHER EVIDENCE OF DIEL VERTICAL MIGRATION OF COPEPODS UNDER ARCTIC SEA ICE DURING SUMMER	THE NEAR-SPINELESS TRACHELOMONAS-GRANDIS (EUGLENOPHYCEAE) SUPERFICIALLY APPEARS SPINY BY ATTRACTING BACTERIA TO ITS SURFACE	TOP-DOWN CONTROL OF SPRING SURFACE PHYTOPLANKTON BLOOMS BY MICROZOOPLANKTON IN THE CENTRAL YELLOW SEA, CHINA	DISCRIMINATING THE ROLE OF PHOTOSYNTHETIC AND HETEROTROPHIC MICROBES TRIGGERING LOW-MG CALCITE PRECIPITATION IN FRESHWATER BIOFILMS (LAKE GENEVA, SWITZERLAND)	TERRESTRIAL AND AQUATIC RESPONSES TO CLIMATE CHANGE AND HUMAN IMPACT ON THE SOUTHEASTERN TIBETAN PLATEAU DURING THE PAST TWO CENTURIES	THE ROLE OF SURFACE-ACTIVE CARBOHYDRATES IN THE FLOCCULATION OF A DIATOM BLOOM IN A MESOCOSM	AN ANALYSIS OF PHYTOLITH ASSEMBLAGES FOR THE QUANTITATIVE RECONSTRUCTION OF LATE QUATERNARY ENVIRONMENTS OF THE LOWER TAIERI PLAIN, OTAGO, SOUTH ISLAND, NEW ZEALAND I. MODERN ASSEMBLAGES AND TRANSFER FUNCTIONS	CHANGES IN THE NUTRIENT RATIOS AND PHYTOPLANKTON COMMUNITY AFTER DECLINES IN NUTRIENT CONCENTRATIONS IN A SEMI-ENCLOSED BAY IN HONG KONG	ECOLOGICAL ROLES OF THE PARASITIC PHYTOMYXIDS (PLASMODIOPHORIDS) IN MARINE ECOSYSTEMS - A REVIEW	THE IMPORTANCE OF ICE ALGAE-PRODUCED CARBON IN THE CENTRAL ARCTIC OCEAN ECOSYSTEM: FOOD WEB RELATIONSHIPS REVEALED BY LIPID AND STABLE ISOTOPE ANALYSES	DIFFERENCES IN ORGANIC MATTER AND BACTERIOPLANKTON BETWEEN SECTIONS OF THE LARGEST ARCTIC RIVER: MOSAIC OR CONTINUUM?	THE HABITAT OF NESTING WHOOPING CRANES	DIETARY ADMINISTRATION OF MICROALGAE NAVICULA SP AFFECTS IMMUNE STATUS AND GENE EXPRESSION OF GILTHEAD SEABREAM (SPARUS AURATA)	PHYTOPLANKTON DYNAMICS ASSOCIATED WITH A GEOSTROPHIC FRONT - ECOLOGICAL AND BIOGEOCHEMICAL IMPLICATIONS	DO SPECTRALLY INFERRED DETERMINATIONS OF CHLOROPHYLL A REFLECT TRENDS IN LAKE TROPHIC STATUS?	BENTHIC ALGAL BIOMASS AND ASSEMBLAGE CHANGES FOLLOWING ENVIRONMENTAL FLOW RELEASES AND UNREGULATED TRIBUTARY FLOWS DOWNSTREAM OF A MAJOR STORAGE	COMPARISON OF ZOOPLANKTON COMMUNITY STRUCTURE BETWEEN IMPACTED AND NON-IMPACTED AREAS OF PARANAGUA BAY ESTUARINE COMPLEX, SOUTH BRAZIL	FLOW-VELOCITY-DEPENDENT EFFECTS OF TURBID WATER ON PERIPHYTON STRUCTURE AND FUNCTION IN FLOWING WATER	EVIDENCE THAT POLYUNSATURATED ALDEHYDES OF DIATOMS ARE REPELLENTS FOR PELAGIC CRUSTACEAN GRAZERS	PLIO/PLEISTOCENE CHANGES IN THE MAIN BIOGENIC SILICA CARRIER IN THE SOUTHERN OCEAN, ATLANTIC SECTOR	EFFECTS OF THE ENVIRONMENT AND CULTURE DEPTH ON GROWTH AND MORTALITY IN JUVENILE PACIFIC OYSTERS IN THE STRAIT OF GEORGIA, BRITISH COLUMBIA	GROWTH INHIBITION AND TOXICITY OF THE DIATOM ALDEHYDE 2-TRANS, 4-TRANS-DECADIENAL ON THALASSIOSIRA WEISSFLOGII (BACILLARIOPHYCEAE)	COMPARING THE DISTRIBUTION OF CILIATE PLANKTON IN INNER AND OUTER AREAS OF A HARBOR DIVIDED BY AN ARTIFICIAL BREAKWATER	ANOMALOUS DIATOM POPULATIONS IN LAKES MICHIGAN AND HURON IN 1983	REGIONAL VARIATIONS IN THE FLUXES OF FORAMINIFERA CARBONATE, COCCOLITHOPHORID CARBONATE AND BIOGENIC OPAL IN THE NORTHERN INDIAN OCEAN	IMPACT OF LAND RUNOFF ON WATER-QUALITY IN AN HAWAIIAN ESTUARY	BIOGEOGRAPHICAL STRUCTURE OF THE MICROPHYTOPLANKTON ASSEMBLAGES IN THE REGION OF THE SUBTROPICAL CONVERGENCE AND ACROSS A WARM-CORE EDDY DURING AUSTRAL WINTER	IRON SPECIATION IN PRECIPITATION IN THE NORTH-EASTERN MEDITERRANEAN AND ITS RELATIONSHIP WITH SAHARA DUST	EFFICIENT CRUSHING OF HARD BENTHIC DIATOMS IN THE GUT OF THE MANILA CLAM RUDITAPES PHILIPPINARUM - EXPERIMENTAL AND OBSERVATIONAL EVIDENCE	MICROBIAL COMMUNITY COMPOSITIONAL SHIFTS IN BLEACHED COLONIES OF THE BRAZILIAN REEF-BUILDING CORAL SIDERASTREA STELLATA	THE ACCUMULATION AND RELEASE OF POLYSACCHARIDES BY PLANKTONIC CELLS AND THE SUBSEQUENT BACTERIAL RESPONSE DURING A CONTROLLED EXPERIMENT	FIRST LIMNOLOGICAL RECORDS OF HIGHLY THREATENED TROPICAL HIGH-MOUNTAIN CRATER LAKES IN ETHIOPIA
44	PHYTOPLANKTON VARIABILITY WITH RELATIONSHIPS TO ENVIRONMENTAL FACTORS IN A TEMPORARY SALT LAKE	INFLUENCE OF NUTRIENT RATIOS ON THE IN VITRO EXTRACELLULAR POLYSACCHARIDE PRODUCTION BY MARINE DIATOMS FROM THE ADRIATIC SEA	NEW AND REGENERATED PRODUCTION IN THE ALMERIA-ORAN FRONT AREA, EASTERN ALBORAN SEA	THE EFFECT OF TEMPERATURE AND ALGAL BIOMASS ON BACTERIAL PRODUCTION AND SPECIFIC GROWTH-RATE IN FRESH-WATER AND MARINE HABITATS	ISOTOPIC FRACTIONATION OF AMMONIUM AND NITRATE DURING UPTAKE BY SKELETONEMA COSTATUM: IMPLICATIONS FOR DELTA N-15 DYNAMICS UNDER BLOOM CONDITIONS	EFFECT OF GEO2 ON EMBRYO DEVELOPMENT AND PHOTOSYNTHESIS IN FUCUS VESICULOSUS (PHAEOPHYCEAE)	CONTRIBUTION OF PHYTOLITHS TO TOTAL BIOGENIC SILICA VOLUMES IN THE TROPICAL RIVERS OF MALAYSIA AND ASSOCIATED IMPLICATIONS FOR THE MARINE BIOGEOCHEMICAL CYCLE	CHEMICAL AND BIOCHEMICAL PARAMETERS OF CULTURED DIATOMS AND BACTERIA FROM THE ADRIATIC SEA AS POSSIBLE BIOMARKERS OF MUCILAGE PRODUCTION	PLANKTON BLOOMS, OCEAN CIRCULATION AND THE EUROPEAN SLOPE CURRENT: RESPONSE TO WEATHER AND CLIMATE IN THE BAY OF BISCAY AND W ENGLISH CHANNEL (NE ATLANTIC)	IMPROVED SHORT-TERM TOXICITY TEST PROTOCOL TO ASSESS METAL TOLERANCE IN PHOTOTROPHIC PERIPHYTON: TOWARD STANDARDIZATION OF PICT APPROACHES	ADAPTATIONS OF MICROPHYTOBENTHOS ASSEMBLAGES TO SEDIMENT TYPE AND TIDAL POSITION	MESOZOOPLANKTON CONSUMPTION OF MICROPLANKTON IN THE MISSISSIPPI RIVER PLUME, WITH SPECIAL EMPHASIS ON PLANKTONIC CILIATES	AN OUTBREAK OF DOMOIC ACID POISONING ATTRIBUTED TO THE PENNATE DIATOM PSEUDONITZSCHIA-AUSTRALIS	MICROPALEONTOLOGIC RECORD OF PLIOCENE AND QUATERNARY PALEOENVIRONMENTS IN THE SOUTHERN ALBEMARLE EMBAYMENT, NORTH CAROLINA, USA	PEDAL MUCUS AND ITS INFLUENCE ON THE MICROBIAL FOOD-SUPPLY OF 2 INTERTIDAL GASTROPODS, PATELLA-VULGATA L AND LITTORINA-LITTOREA (L)	ENVIRONMENTAL CHANGES IN MAN-MADE COASTAL DUNE POOLS SINCE 1850 AS INDICATED BY SEDIMENTARY AND EPIPHYTIC DIATOM ASSEMBLAGES (BELGIUM)	FLUORESCENCE-BASED MAXIMAL QUANTUM YIELD FOR PSII AS A DIAGNOSTIC OF NUTRIENT STRESS	SETTLING REGIMES FOR NON-MOTILE PARTICLES IN STRATIFIED WATERS	NANOSTRUCTURE AND NANOMECHANICS OF LIVE PHAEODACTYLUM TRICORNUTUM MORPHOTYPES	GROWTH AND GRAZING BY THE THECATE HETEROTROPHIC DINOFLAGELLATE DIPLOPSALIS LENTICULA (DIPLOPSALIDACEAE, DINOPHYCEAE)	ECOPHYSIOLOGY OF STROMATOLITIC MICROBIAL MATS, STOCKING-ISLAND, EXUMA-CAYS, BAHAMAS	RESPONSES OF MARINE PRIMARY PRODUCERS TO INTERACTIONS BETWEEN OCEAN ACIDIFICATION, SOLAR RADIATION, AND WARMING	NORTHERN ADRIATIC MESOCOSM EXPERIMENT ROVINJ 2003: DYNAMICS OF TRANSPARENT ORGANIC MICROPARTICLES	APPLYING ARTIFICIAL NEURAL NETWORK THEORY TO EXPLORING DIATOM ABUNDANCE AT TROPICAL PUTRAJAYA LAKE, MALAYSIA	SPATIAL QUALITY IMPROVEMENT OF A TOXIC INDUSTRIAL EFFLUENT, BASED ON PHYSICO-CHEMISTRY, ALGAL COMMUNITY CHANGES AND ALGAL BIOASSAY	SPATIOTEMPORAL VARIATION IN THE DISTRIBUTION OF CHYTRID PARASITES IN DIATOM HOST POPULATIONS	A NEW MICROCOSM TO INVESTIGATE OXYGEN DYNAMICS AT THE SEA ICE WATER INTERFACE	FLUXES AND SEASONAL CHANGES IN COMPOSITION OF ORGANIC MATTER IN THE ENGLISH CHANNEL	SUDDEN DISAPPEARANCE OF THE AMPHIPOD DIPOREIA FROM EASTERN LAKE ONTARIO, 1993-1995	ALLELOPATHY AS AN EMERGENT, EXPLOITABLE PUBLIC GOOD IN THE BLOOM-FORMING MICROALGA PRYMNESIUM PARVUM	FREQUENCY OF CO2 SUPPLY AFFECTS WASTEWATER MICROALGAL PHOTOSYNTHESIS, PRODUCTIVITY AND NUTRIENT REMOVAL EFFICIENCY IN MESOCOSMS: IMPLICATIONS FOR FULL-SCALE HIGH RATE ALGAL PONDS	PROCESSES INFLUENCING WATER QUALITY IN A SUBALPINE CASCADE MOUNTAIN LAKE	ACUTE TOXICITY ASSESSMENT OF PERFLUORINATED CARBOXYLIC ACIDS TOWARDS THE BALTIC MICROALGAE	ENVIRONMENTAL FACTORS AFFECTING ZOOPLANKTON IN CAPE COD BAY: IMPLICATIONS FOR RIGHT WHALE DYNAMICS	RECONSTRUCTION OF PRISTINE MORPHOLOGY, FLOW, NUTRIENT CONDITIONS AND SUBMERGED VEGETATION OF LOWLAND RIVER SPREE (GERMANY) FROM PALAEOMEANDERS	DIATOMS MOVEMENTS .3. VERTICAL POLAR PIVOTING OF EUNOTIA-PECTINALIS (KUTZ) RAB - ESSAY ON FORCES QUANTIFICATION	CHANGES OF CARBON DIOXIDE IN SURFACE WATERS DURING SPRING IN THE SOUTHERN OCEAN	PHYTOPLANKTON RESPONSE TO PH RISE IN A N-LIMITED FLOODPLAIN LAKE: RELEVANCE OF N-2-FIXING HETEROCYSTOUS CYANOBACTERIA	OXIDATIVE PATHWAYS IN RESPONSE TO POLYUNSATURATED ALDEHYDES IN THE MARINE DIATOM SKELETONEMA MARINOI (BACILLARIOPHYCEAE)	PHYTOPLANKTON CHANGES DURING SE MONSOONAL PERIOD IN THE LEMBEH STRAIT OF NORTH SULAWESI, INDONESIA, FROM 2012 TO 2015	EVIDENCE OF PLIOCENE NOTHOFAGUS IN ANTARCTICA FROM PLIOCENE MARINE SEDIMENTARY DEPOSITS (DSDP SITE 274)	BATHYPELAGIC PARTICLE FLUX SIGNATURES FROM A SUBOXIC EDDY IN THE OLIGOTROPHIC TROPICAL NORTH ATLANTIC: PRODUCTION, SEDIMENTATION AND PRESERVATION	DIATOMS AS PALEOENVIRONMENTAL INDICATORS IN RIO NEGRO FORMATION, RIO NEGRO PROVINCE, ARGENTINA	SATELLITE-OBSERVED VARIABILITY OF PHYTOPLANKTON SIZE CLASSES ASSOCIATED WITH A COLD EDDY IN THE SOUTH CHINA SEA	DYNAMICS OF PARTICULATE AND DISSOLVED ORGANIC AND INORGANIC PHOSPHORUS DURING THE PEAK AND DECLINING PHASE OF AN IRON-INDUCED PHYTOPLANKTON BLOOM IN THE EASTERN SUBARCTIC PACIFIC	NATURAL DIETS OF VERTICALLY MIGRATING ZOOPLANKTON IN THE SARGASSO SEA	PHYTOPLANKTON COMMUNITY SUCCESSION SHAPING BACTERIOPLANKTON COMMUNITY COMPOSITION IN LAKE TAIHU, CHINA	THE DIRECT MEASUREMENT OF INTRACELLULAR PIGMENTS IN PHYTOPLANKTON USING RESONANCE RAMAN SPECTROSCOPY	PINK SALMON INDUCE A TROPHIC CASCADE IN PLANKTON POPULATIONS IN THE SOUTHERN BERING SEA AND AROUND THE ALEUTIAN ISLANDS
45	SPATIAL AND SEASONAL HETEROGENEITY OF SEA ICE MICROBIAL COMMUNITIES IN THE FIRST-YEAR ICE OF TERRE ADELIE AREA (ANTARCTICA)	EFFECT OF ZINC AVAILABILITY ON GROWTH, MORPHOLOGY, AND NUTRIENT INCORPORATION IN A COASTAL AND AN OCEANIC DIATOM	YIELD OF TRIHALOMETHANES AND HALOACETIC ACIDS UPON CHLORINATING ALGAL CELLS, AND ITS PREDICTION VIA ALGAL CELLULAR BIOCHEMICAL COMPOSITION	STUDYING SELENIUM AND SULFUR VOLATILISATION BY MARINE ALGAE EMILIANIA HUXLEYI AND THALASSIOSIRA OCEANICA IN CULTURE	CONCENTRATION DEPENDENT NITROGEN ISOTOPE FRACTIONATION DURING AMMONIUM UPTAKE BY PHYTOPLANKTON UNDER AN ALGAL BLOOM CONDITION IN THE DANSHUEI ESTUARY, NORTHERN TAIWAN	SIMULATED DISTRIBUTION AND ECOTOXICITY-BASED ASSESSMENT OF CHEMICALLY-DISPERSED OIL IN TOKYO BAY	SKELETONEMA CF. COSTATUM BIOGENIC SILICA PRODUCTION RATE DETERMINATED BY PDMPO METHOD	NUTRITIONAL PROPERTIES OF MICROALGAE FOR MARICULTURE	COMPARISON OF THE CROSS-SHELF PHYTOPLANKTON DISTRIBUTION OF TWO OCEANOGRAPHICALLY DISTINCT REGIONS OFF AUSTRALIA	AIRBORNE POLLEN AND FUNGAL SPORES IN GARKI, ABUJA (NORTH-CENTRAL NIGERIA)	BENTHIC PHOTOSYNTHESIS IN SUBMERGED WADDEN SEA INTERTIDAL FLATS	CILIATE COMMUNITY STRUCTURE, DIVERSITY AND TROPHIC ROLE IN OFFSHORE SEDIMENTS FROM THE YELLOW SEA	KRILL: A POTENTIAL VECTOR FOR DOMOIC ACID IN MARINE FOOD WEBS	FIRST RECORD OF MIDDLE MIOCENE MARINE DIATOMS FROM THE COLOMBIAN PACIFIC (NW SOUTH AMERICA) AND THEIR PALEOCEANOGRAPHIC SIGNIFICANCE	DEEP PRIMARY PRODUCTION IN COASTAL PELAGIC SYSTEMS: IMPORTANCE FOR ECOSYSTEM FUNCTIONING	FRESHWATER DIATOM COMMUNITIES OF THE STROMNESS BAY AREA, SOUTH GEORGIA	FUNCTIONAL RELATION BETWEEN GROWTH, PHOTOSYNTHETIC RATE AND REGULATION IN THE COASTAL PICOEUKARYOTE PHAEOMONAS SP. RCC 503 (PINGUIOPHYCEAE, STRAMENOPILES)	EFFECT OF LIGHT AND TURBULENT MIXING ON THE GROWTH OF SKELETONEMA COSTATUM (BACILLARIOPHYCEAE)	QUANTITATIVE NANOMECHANICAL MAPPING OF MARINE DIATOM IN SEAWATER USING PEAK FORCE TAPPING ATOMIC FORCE MICROSCOPY	RELATIONSHIPS BETWEEN NITRATE REDUCTASE-ACTIVITY AND RATES OF GROWTH AND NITRATE INCORPORATION UNDER STEADY-STATE LIGHT OR NITRATE LIMITATION IN THE MARINE DIATOM THALASSIOSIRA-PSEUDONANA (BACILLARIOPHYCEAE)	DIATOMS IN ACID MINE DRAINAGE AND THEIR ROLE IN THE FORMATION OF IRON-RICH STROMATOLITES	PHYSIOLOGICAL RESPONSES OF A SOUTHERN OCEAN DIATOM TO COMPLEX FUTURE OCEAN CONDITIONS	DIATOM AGGREGATE FORMATION AND FLUXES: A MODELING ANALYSIS UNDER DIFFERENT SIZE-RESOLUTION SCHEMES AND WITH EMPIRICALLY DETERMINED AGGREGATION KERNELS	MODERN POLLEN ASSEMBLAGES AS CLIMATE INDICATORS IN SOUTHERN EUROPE	THE EFFECTS OF DREDGING AND FISH STOCKING ON THE TROPHIC STATUS OF SHALLOW, PEATY DITCHES	DAPHNIA CAN PROTECT DIATOMS FROM FUNGAL PARASITISM	SPRING PRODUCTION OF MYCOSPORINE-LIKE AMINO ACIDS AND OTHER UV-ABSORBING COMPOUNDS IN SEA ICE-ASSOCIATED ALGAE COMMUNITIES IN THE CANADIAN ARCTIC	MINERALOGY AND GEOCHEMISTRY OF SEDIMENTS FROM LAKE TE-ANAU, NEW-ZEALAND	RECRUITMENT OF ANTARCTIC MARINE EUKARYOTES ONTO ARTIFICIAL SURFACES	A METHODOLOGY FOR SCREENING OF MICROALGAE AS A DECISION MAKING TOOL FOR ENERGY AND GREEN CHEMICAL PROCESS APPLICATIONS	THE LONG-TERM EVOLUTION OF INTERTIDAL MUDFLATS IN THE NORTHERN NETHERLANDS DURING THE HOLOCENE; NATURAL AND ANTHROPOGENIC PROCESSES	MIDGE (CHIRONOMIDAE, CHAOBORIDAE, CERATOPOGONIDAE) ASSEMBLAGES AND THEIR RELATIONSHIP WITH BIOLOGICAL AND PHYSICOCHEMICAL VARIABLES IN SHALLOW, POLYMICTIC LAKES	FEEDING ELECTIVITY OF 2 EPIPHYTIC CHIRONOMIDS IN A SUBTROPICAL LAKE	SEASONAL STUDY ON THE CD, SE, AND ZN UPTAKE BY NATURAL COASTAL PHYTOPLANKTON ASSEMBLAGES	POST-IMPOUNDMENT BIOMASS AND COMPOSITION OF PHYTOPLANKTON IN THE YANGTZE RIVER	BIOSTRATIGRAPHICAL AND PALEOENVIRONMENTAL STUDY BASED ON PYRITIZED DIATOMS OF THE UPPER PALEOCENE-LOWER EOCENE INTERVAL OF THE SAINT-JOSSE CORE (FRANCE)	EFFICIENT SILICON RECYCLING IN SUMMER IN BOTH THE POLAR FRONTAL AND SUBANTARCTIC ZONES OF THE SOUTHERN OCEAN	DELTA N-15 OF ORGANIC MATTER SOURCES AND BENTHIC INVERTEBRATES ALONG AN ESTUARINE GRADIENT IN MARENNES-OLERON BAY (FRANCE): IMPLICATIONS FOR THE STUDY OF TROPHIC STRUCTURE	PRELIMINARY ANALYSIS OF ALLELOCHEMICALS PRODUCED BY THE DIATOM PHAEODACTYLUM TRICORNUTUM	DISSOLVED ORGANIC MATTER ASSIMILATION BY HETEROTROPHIC BACTERIAL GROUPS IN THE WESTERN ARCTIC OCEAN	A PORTABLE HAND-OPERATED SAMPLER FOR SHALLOW-WATER SURFACE SEDIMENTS WITH SPECIAL REFERENCE TO EPIPELIC COMMUNITIES	SEASONAL CHANGES IN THE SINKING EXPORT OF PARTICULATE MATERIAL UNDER FIRST-YEAR SEA ICE ON THE MACKENZIE SHELF (WESTERN CANADIAN ARCTIC)	BIOMARKER ASSESSMENT OF SPATIAL AND TEMPORAL CHANGES IN THE COMPOSITION OF FLOCCULENT MATERIAL (FLOC) IN THE SUBTROPICAL WETLAND OF THE FLORIDA COASTAL EVERGLADES	ONE-DIMENSIONAL TURBULENCE-ECOSYSTEM MODEL REVEALS THE TRIGGERS OF THE SPRING BLOOM IN MESOSCALE EDDIES	EFFECTS OF NON-STEADY-STATE IRON LIMITATION ON NITROGEN ASSIMILATORY ENZYMES IN THE MARINE DIATOM THALASSIOSIRA WEISSFLOGII (BACILLARIOPHYCEAE)	DIET AND FEEDING INTENSITY OF SARDINE SARDINA PILCHARDUS: CORRELATION WITH SATELLITE-DERIVED CHLOROPHYLL DATA	UNVEILING FUNGAL ZOOFLAGELLATES AS MEMBERS OF FRESHWATER PICOEUKARYOTES: EVIDENCE FROM A MOLECULAR DIVERSITY STUDY IN A DEEP MEROMICTIC LAKE	HOLOCENE PALAEOHYDROLOGY OF LAKE TITICACA ESTIMATED FROM AN OSTRACOD-BASED TRANSFER FUNCTION	TEMPORAL VARIATION IN PLANKTON ASSEMBLAGES AND PHYSICOCHEMISTRY OF DEVILS LAKE, NORTH DAKOTA
46	EFFECTS OF TIDAL EVENTS ON THE COMPOSITION AND DISTRIBUTION OF PHYTOPLANKTON IN MERBOK RIVER ESTUARY KEDAH, MALAYSIA	ECOLOGICAL-STUDIES OF PHYTOPLANKTON IN TAI TAM BAY, HONG-KONG	WATER-CHEMISTRY TRANSFER FUNCTIONS FOR EPIPHYTIC DIATOMS IN STANDING FRESHWATERS AND A COMPARISON WITH MODELS BASED ON LITTORAL SEDIMENT ASSEMBLAGES (FLANDERS, BELGIUM)	PHYTOPLANKTON ABUNDANCE AND SIZE-FRACTIONATED STRUCTURE IN THREE CONTRASTING PERIODS IN THE PEAR RIVER ESTUARY	INFLUENCE OF VELOCITY AND CHLOROPHYLL STANDING STOCK ON PERIPHYTON DELTA C-13 AND DELTA N-15 IN THE STE. MARGUERITE RIVER SYSTEM, QUEBEC	COMPARISON OF TECHNIQUES FOR THE REMOVAL OF PARTICULATE MATERIAL FROM SEAWEED TISSUE	A LATE PLIOCENE DIATOM GE/SI RECORD FROM THE SOUTHEAST ATLANTIC	EFFECT OF FOOD FATTY ACID AND STEROL QUALITY ON PECTEN MAXIMUS GONAD COMPOSITION AND REPRODUCTION PROCESS	PHYTOPLANKTON COMMUNITY STRUCTURE AND NITROGEN NUTRITION IN LEEUWIN CURRENT AND COASTAL WATERS OFF THE GASCOYNE REGION OF WESTERN AUSTRALIA	EFFECT OF RHODOMONAS SALINA ADDITION TO A STANDARD HATCHERY DIET DURING THE EARLY ONTOGENY OF THE SCALLOP PECTEN MAXIMUS	A BASIS FOR MAPPING THE ERODIBILITY OF TIDAL FLATS BY OPTICAL REMOTE SENSING	PHYTOPLANKTON GROWTH AND MICROZOOPLANKTON GRAZING RATES IN A RESTRICTED MEDITERRANEAN LAGOON (BIZERTE LAGOON, TUNISIA)	DYNAMIC-MODEL OF THE FLUX OF DOMOIC ACID, A NEUROTOXIN, THROUGH A MYTILUS-EDULIS POPULATION	EOCENE OLIGOCENE PALEOCEANOGRAPHY IN THE ANTARCTIC OCEAN, ATLANTIC SECTOR (MAUD RISE, ODP LEG-113, SITE-689B AND SITE-690B)	ANALYSIS OF COPEPOD FECAL PELLET CARBON USING A HIGH TEMPERATURE COMBUSTION METHOD	DIATOM (BACILLARIOPHYCEAE) ASSEMBLAGES IN SALT MARSHES OF SOUTH-CENTRAL CHILE: RELATIONS WITH TIDAL INUNDATION TIME AND SALINITY	PHOTOACCLIMATION STATE DETERMINES THE PHOTOBEHAVIOUR OF MOTILE MICROALGAE: THE CASE OF A BENTHIC DIATOM	NUTRIENT AND PHYTOPLANKTON DISTRIBUTION IN THE LOIRE RIVER PLUME (BAY OF BISCAY, FRANCE) RESOLVED BY A NEW FINE SCALE SAMPLER	ULTRASTRUCTURAL AND ELEMENTAL CHARACTERIZATION OF THE EXTRACORPOREAL TUBE OF THE SESSILE ROTIFER FLOSCULARIA CONIFERA (ROTIFERA: GNESIOTROCHA)	THE RELATIONSHIP BETWEEN THE DISSOLVED INORGANIC CARBON CONCENTRATION AND GROWTH RATE IN MARINE PHYTOPLANKTON	FUNCTIONAL STRUCTURE OF LAMINATED MICROBIAL SEDIMENTS FROM A SUPRATIDAL SANDY BEACH OF THE GERMAN WADDEN SEA (ST. PETER-ORDING)	EXTREME CLIMATIC EVENTS ALTER AQUATIC FOOD WEBS: A SYNTHESIS OF EVIDENCE FROM A MESOCOSM DROUGHT EXPERIMENT	SEDIMENTATION OF PHYTOPLANKTON DURING A DIATOM BLOOM: RATES AND MECHANISMS	A DIATOM-CONDUCTIVITY TRANSFER FUNCTION FOR SPANISH SALT LAKES	IMPACTS OF PHOSPHORUS CONCENTRATION AND LIGHT INTENSITY ON RIVER PERIPHYTON BIOMASS AND COMMUNITY STRUCTURE	PARASITIC CHYTRIDS COULD PROMOTE COPEPOD SURVIVAL BY MEDIATING MATERIAL TRANSFER FROM INEDIBLE DIATOMS	IS COLONIZATION OF SEA ICE BY DIATOMS FACILITATED BY INCREASED SURFACE ROUGHNESS IN GROWING ICE CRYSTALS?	CONTRIBUTION OF SEA ICE ORGANIC MATTER IN THE DIET OF ANTARCTIC FISHES: A DIATOM-SPECIFIC HIGHLY BRANCHED ISOPRENOID APPROACH	RESUSPENSION OF BENTHIC PROTISTS AT SUBTIDAL COASTAL SITES WITH DIFFERING SEDIMENT COMPOSITION	PROCESS ANALYSIS OF ALKALINE FLOCCULATION HARVESTING FOR CHAETOCEROS MUELLERI AND SCENEDESMUS QUADRICAUDA	THE EBB AND FLOOD OF SILICA: QUANTIFYING DISSOLVED AND BIOGENIC SILICA FLUXES FROM A TEMPERATE SALT MARSH	VARIABILITY OF DIATOM-INFERRED PHOSPHORUS PROFILES IN A SMALL LAKE BASIN AND ITS IMPLICATIONS FOR HISTORIES OF LAKE EUTROPHICATION	SEASONALITY OF ALGAL COMMUNITIES IN SMALL STREAMS AND DITCHES IN TEMPERATE REGIONS USING DELAYED FLUORESCENCE	THE PHYTOPLANKTON OF THE BAY OF QUINTE, 1972-2008: POINT-SOURCE PHOSPHORUS LOADING CONTROL, DREISSENID MUSSEL ESTABLISHMENT, AND A PROPOSED COMMUNITY REFERENCE	PREDICTION OF THE ENVIRONMENTAL FATE AND AQUATIC ECOLOGICAL IMPACT OF NITROBENZENE IN THE SONGHUA RIVER USING THE MODIFIED AQUATOX MODEL	PSEUDO-NITZSCHIA AND DOMOIC ACID FLUXES IN SANTA BARBARA BASIN (CA) FROM 1993 TO 2008	PARTICULATE BIOGENIC SILICA AND CARBON PRODUCTION RATES AND PARTICULATE MATTER DISTRIBUTION IN THE INDIAN SECTOR OF THE SUBANTARCTIC OCEAN	POTENTIAL AND LIMITATION OF A NEW DEFATTED DIATOM MICROALGAL BIOMASS IN REPLACING SOYBEAN MEAL AND CORN IN DIETS FOR BROILER CHICKENS	THE ALPHA,BETA,GAMMA,DELTA-UNSATURATED ALDEHYDE 2-TRANS-4-TRANS-DECADIENAL DISTURBS DNA REPLICATION AND MITOTIC EVENTS IN EARLY SEA URCHIN EMBRYOS	CHARACTERIZATION OF THE PHOTOAUTOTROPHIC ALGAL AND BACTERIAL COMMUNITIES IN A LARGE, SHALLOW, SUBTROPICAL LAKE USING HPLC-PDA BASED PIGMENT ANALYSIS	THALASSIOSIRA ROTULA, A HETEROTYPIC SYNONYM OF THALASSIOSIRA GRAVIDA: MORPHOLOGICAL EVIDENCE	THE VERTICAL FLUX OF BIOGENIC AND LITHOGENIC MATERIAL IN THE ROSS SEA: MOORED SEDIMENT TRAP OBSERVATIONS 1996-1998	THE EFFECT OF GRADUAL INCREASE IN SALINITY ON THE BIOMASS PRODUCTIVITY AND BIOCHEMICAL COMPOSITION OF SEVERAL MARINE, HALOTOLERANT, AND HALOPHILIC MICROALGAE	ENHANCED PHYTOPLANKTON AND BACTERIOPLANKTON PRODUCTION COUPLED TO COASTAL UPWELLING AND AN ANTICYCLONIC EDDY IN THE ULLEUNG BASIN, EAST SEA	PHYTOPLANKTON PROCESSES DURING A MESOSCALE IRON ENRICHMENT IN THE NE SUBARCTIC PACIFIC: PART III - PRIMARY PRODUCTIVITY	DIET OF THE KEYHOLE LIMPET MEGATHURA CRENULATA (MOLLUSCA: GASTROPODA) IN SUBTROPICAL ROCKY REEFS	BACTERIAL AND ARCHAEAL COMMUNITY STRUCTURE IN THE SURFACE DIATOM SEDIMENTS OF DEEP FRESHWATER LAKE BAIKAL (EASTERN SIBERIA)	DISTRIBUTION AND CONTAMINATION OF METALS AND BIOGENIC ELEMENTS IN SEDIMENTS FROM ZHIFU BAY OF THE YELLOW SEA, CHINA	ECOSYSTEM CONTROL OF PINK SALMON (ONCORHYNCHUS GORBUSCHA) AND PACIFIC HERRING (CLUPEA PALLASI) POPULATIONS IN PRINCE WILLIAM SOUND, ALASKA
47	CHANGES IN WATER QUALITY AND PLANKTON OF KINGSTON HARBOUR, JAMAICA, AFTER 20 YEARS OF CONTINUED EUTROPHICATION	THE EFFECT OF SEAWATER CO2 CONCENTRATION ON GROWTH OF A NATURAL PHYTOPLANKTON ASSEMBLAGE IN A CONTROLLED MESOCOSM EXPERIMENT	SEASONAL DISTRIBUTION OF CHLOROPHYLL ON MUDFLATS IN NEW SOUTH WALES, AUSTRALIA MEASURED BY FIELD SPECTROMETRY AND PAM FLUOROMETRY	CATCHMENT LAND USE AND TROPHIC STATE IMPACTS ON PHYTOPLANKTON COMPOSITION: A CASE STUDY FROM THE ROTORUA LAKES' DISTRICT, NEW ZEALAND	CONTROLS ON RIVERINE DELTA SI-30 SIGNATURES IN A TEMPERATE WATERSHED UNDER HIGH ANTHROPOGENIC PRESSURE (SCHELDT - BELGIUM)	MARINE SNOW FORMATION IN THE AFTERMATH OF THE DEEPWATER HORIZON OIL SPILL IN THE GULF OF MEXICO	SILICA PRODUCTION IN THE MONTEREY, CALIFORNIA, UPWELLING SYSTEM	SPATIAL VARIATION IN FATTY ACID TROPHIC MARKERS IN ALBACORE TUNA FROM THE SOUTHWESTERN PACIFIC OCEAN-A POTENTIAL `TROPICALIZATION' SIGNAL	VARIABILITY IN DIATOM CONTRIBUTIONS TO BIOMASS, ORGANIC MATTER PRODUCTION AND EXPORT ACROSS A FRONTAL GRADIENT IN THE CALIFORNIA CURRENT ECOSYSTEM	ENHANCED PRODUCTION OF A LUTEIN-RICH ACIDIC ENVIRONMENT MICROALGA	THE ROLE OF BIOPHYSICAL INTERACTIONS WITHIN THE IJZERMONDING TIDAL FLAT SEDIMENT DYNAMICS	MESO- AND MICROZOOPLANKTON GRAZING IN THE AMAZON RIVER PLUME AND WESTERN TROPICAL NORTH ATLANTIC	EMERITA ANALOGA (STIMPSON) - POSSIBLE NEW INDICATOR SPECIES FOR THE PHYCOTOXIN DOMOIC ACID IN CALIFORNIA COASTAL WATERS	FOSSIL MICROPLANKTON OF THE BOTTOM SEDIMENTS OF THE AFANASII NIKITIN SEAMOUNT IN THE CENTRAL PART OF THE INDIAN OCEAN	UNUSUAL ALLOMETRY BETWEEN IN SITU GROWTH OF FRESHWATER PHYTOPLANKTON UNDER STATIC AND FLUCTUATING LIGHT ENVIRONMENTS: POSSIBLE IMPLICATIONS FOR DOMINANCE	DISTRIBUTION OF DIATOMS IN SURFACE SEDIMENTS OF PRYDZ BAY, ANTARCTICA	PHOTOSYNTHETIC ACTIVATION OF THE DARK-ACCLIMATED DIATOM THALASSIOSIRA WEISSFLOGII UPON LIGHT EXPOSURE	DIATOM HABITATS, SPECIES DIVERSITY AND WATER-DEPTH INFERENCE MODELS ACROSS SURFACE-SEDIMENT TRANSECTS IN WORTH LAKE, NORTHWEST ONTARIO, CANADA	ANISOTROPIC STRUCTURES OF SOME MICROORGANISMS STUDIED BY POLARIZATION MICROSCOPY	GROWTH LIMITATION IN YOUNG EUPHAUSIA SUPERBA UNDER FIELD CONDITIONS	MOLECULAR BIOSIGNATURES REVEAL COMMON BENTHIC MICROBIAL SOURCES OF ORGANIC MATTER IN OOIDS AND GRAPESTONES FROM PIGEON CAY, THE BAHAMAS	EFFECTS OF STRESS FROM MINE DRAINAGE ON DIVERSITY, BIOMASS, AND FUNCTION OF PRIMARY PRODUCERS IN MOUNTAIN STREAMS	THE ABUNDANCE AND SIGNIFICANCE OF A CLASS OF LARGE, TRANSPARENT ORGANIC PARTICLES IN THE OCEAN	A DIATOM-BASED INFERENCE MODEL FOR AUTUMN EPILIMNETIC TOTAL PHOSPHORUS CONCENTRATION AND ITS APPLICATION TO A PRESENTLY EUTROPHIC BOREAL LAKE	TEMPORAL AND GEOGRAPHICAL VARIATION IN LAKE TROPHIC STATUS IN THE ENGLISH LAKE DISTRICT: EVIDENCE FROM (SUB)FOSSIL DIATOMS AND AQUATIC MACROPHYTES	ISOLATION AND PRELIMINARY CHARACTERISATION OF A SMALL NUCLEAR INCLUSION VIRUS INFECTING THE DIATOM CHAETOCEROS CF. GRACILIS	TEMPORAL AND VERTICAL VARIATIONS OF LIPID BIOMARKERS DURING A BOTTOM ICE DIATOM BLOOM IN THE CANADIAN BEAUFORT SEA: FURTHER EVIDENCE FOR THE USE OF THE IP25 BIOMARKER AS A PROXY FOR SPRING ARCTIC SEA ICE	UTILIZATION OF PHYTOPLANKTON IN SESTON AGGREGATES FROM THE ELBE ESTUARY, GERMANY, DURING EARLY DEGRADATION PROCESSES	ACCOUNTING FOR REGIONAL VARIATION IN BOTH NATURAL ENVIRONMENT AND HUMAN DISTURBANCE TO IMPROVE PERFORMANCE OF MULTIMETRIC INDICES OF LOTIC BENTHIC DIATOMS	ESTABLISHMENT OF A GENETIC TRANSFORMATION SYSTEM FOR THE MARINE PENNATE DIATOM FISTULIFERA SP STRAIN JPCC DA0580-A HIGH TRIGLYCERIDE PRODUCER	DIATOM CLASSIFICATION: CLARIFYING THE AUTHORITY FOR THE CYMBELLACEAE	MULTI-PROXY RECONSTRUCTION OF TROPHIC STATE, HYPOLIMNETIC ANOXIA AND PHOTOTROPHIC SULPHUR BACTERIA ABUNDANCE IN A DIMICTIC LAKE IN NORTHERN GERMANY OVER THE PAST 80 YEARS	ALGAL TURF SCRUBBER (ATS) FLOWAYS ON THE GREAT WICOMICO RIVER, CHESAPEAKE BAY: PRODUCTIVITY, ALGAL COMMUNITY STRUCTURE, SUBSTRATE AND CHEMISTRY	DETERMINATION OF THE HISTORICAL VARIATION OF THE TROPHIC STATE IN LAKES USING SEDIMENT STRATIGRAPHIES	LONG-TERM CHANGES IN NUTRIENT CONCENTRATIONS OF THE CHANGJIANG RIVER AND PRINCIPAL TRIBUTARIES	COMMUNITY COMPOSITION, DISTRIBUTION, AND CONTRIBUTION OF MICROBENTHOS IN OFFSHORE SEDIMENTS FROM THE YELLOW SEA	INTERACTIONS OF DISSOLVED CO2 WITH CADMIUM ISOTOPES IN THE SOUTHERN OCEAN	COBALAMIN-INDEPENDENT METHIONINE SYNTHASE DISTRIBUTION AND INFLUENCE ON VITAMIN B12 GROWTH REQUIREMENTS IN MARINE DIATOMS	INHIBITION OF EMBRYONIC DEVELOPMENT AND FERTILIZATION IN BROADCAST SPAWNING MARINE INVERTEBRATES BY WATER SOLUBLE DIATOM EXTRACTS AND THE DIATOM TOXIN 2-TRANS,4-TRANS DECADIENAL	CHANGES IN THE ABUNDANCE AND SPECIES COMPOSITION OF PHYTOPLANKTON IN THE LAST 150 YEARS IN THE SOUTHERN BLACK SEA	FRESHWATER DIATOMS FORM ILE DE LA POSSESSION (CROZET ARCHIPELAGO, SUB-ANTARCTICA): AN ECOLOGICAL ASSESSMENT	THE CONTRIBUTION OF VARIOUS TYPES OF SETTLING PARTICLES TO THE FLUX OF ORGANIC CARBON IN THE GULF OF ST. LAWRENCE	MODELLING PHYTOPLANKTON SUCCESSION AND NUTRIENT TRANSFER ALONG THE SCHELDT ESTUARY (BELGIUM, THE NETHERLANDS)	DIATOM DYNAMICS IN A LONG-LIVED MESOSCALE EDDY IN THE NORTHEAST SUBARCTIC PACIFIC OCEAN	IRON AND MANGANESE IN THE ROSS SEA, ANTARCTICA: SEASONAL IRON LIMITATION IN ANTARCTIC SHELF WATERS	UNIVERSAL PRIMERS AND PCR OF GUT CONTENTS TO STUDY MARINE INVERTEBRATE DIETS	RUBISCO LARGE SUBUNIT GENE PRIMERS FOR ASSESSING THE CO2-ASSIMILATING PLANKTONIC COMMUNITY STRUCTURE IN JIAOZHOU BAY, CHINA	ANNEALING CONDITION INFLUENCES THERMAL HYSTERESIS OF FUNGAL TYPE ICE-BINDING PROTEINS	RESPONSE OF FISH AND PLANKTON TO NUTRIENT LOADING REDUCTION IN EIGHT SHALLOW DANISH LAKES WITH SPECIAL EMPHASIS ON SEASONAL DYNAMICS
48	SEASONAL VARIATION AND OCCURRENCE OF ALGAL TURF COMMUNITY IN LAKE LADIK, TURKEY	THE MORPHOLOGY AND ECOLOGY OF THE MARINE DIATOM SKELETONEMA MARINOI SARNO ET ZINGONE, 2005 FROM THE SEA OF JAPAN	PHOTOSYNTHESIS-IRRADIANCE RESPONSES IN THE ROSS SEA, ANTARCTICA: A META-ANALYSIS	EFFECTS OF TEMPERATURE AND SALINITY ON DIATOM CELL LYSIS BY DNA AND RNA VIRUSES	NITRITE CONSUMPTION AND ASSOCIATED ISOTOPE CHANGES DURING A RIVER FLOOD EVENT	EFFECTS OF THE SIZES OF MUD OR SAND PARTICLES IN FEED ON GROWTH AND ENERGY BUDGETS OF YOUNG SEA CUCUMBER (APOSTICHOPUS JAPONICUS)	CYCLING OF ORGANIC CARBON AND BIOGENIC SILICA IN THE SOUTHERN OCEAN: ESTIMATES OF WATER-COLUMN AND SEDIMENTARY FLUXES ON THE ROSS SEA CONTINENTAL SHELF	FATTY ACID COMPOSITION OF NEW ZEALAND GREEN-LIPPED MUSSELS, PERNA CANALICULUS: IMPLICATIONS FOR HARVESTING FOR N-3 EXTRACTS	PHYTOPLANKTON COMPOSITION, PHOTOSYNTHESIS AND PRIMARY PRODUCTION DURING DIFFERENT HYDROGRAPHIC CONDITIONS AT THE NORTHWEST IBERIAN UPWELLING SYSTEM	AN UPDATED LIST OF SERBIAN DIATOM FLORA: NEW RECORDED TAXA	COMPARATIVE STUDY ON MICROPHYTOBENTHIC PIGMENTS OF MUDDY AND SANDY INTERTIDAL SEDIMENTS OF THE TAGUS ESTUARY	MICROZOOPLANKTON GRAZING IN PHAEOCYSTIS AND DIATOM-DOMINATED WATERS IN THE SOUTHERN NORTH SEA IN SPRING	EOSINOPHILIA AND BIOTOXIN EXPOSURE IN BOTTLENOSE DOLPHINS (TURSIOPS TRUNCATUS) FROM A COASTAL AREA IMPACTED BY REPEATED MORTALITY EVENTS	LATE MIOCENE STRATIGRAPHY, PALAEOECOLOGY AND PALAEOGEOGRAPHY OF THE TABRIZ BASIN (NW IRAN, EASTERN PARATETHYS)	CONCENTRATION DEPENDENT NITROGEN ISOTOPE FRACTIONATION DURING AMMONIUM UPTAKE BY PHYTOPLANKTON UNDER AN ALGAL BLOOM CONDITION IN THE DANSHUEI ESTUARY, NORTHERN TAIWAN	SPATIAL AND TEMPORAL DISTRIBUTIONS OF EPIPHYTIC DIATOMS GROWING ON THALASSIA TESTUDINUM BANKS EX KONIG: RELATIONSHIPS TO WATER QUALITY	STRATEGIES OF PHYTOPLANKTON TO PERFORM EFFECTIVE PHOTOSYNTHESIS IN THE NORTH WATER	THE ROLE OF SURFACE VERTICAL MIXING IN PHYTOPLANKTON DISTRIBUTION IN A STRATIFIED RESERVOIR	CELL DIVISION AND MORPHOGENESIS OF THE CENTRIC DIATOM CHAETOCEROS DECIPIENS (BACILLARIOPHYCEAE) II. ELECTRON MICROSCOPY AND A NEW PARADIGM FOR TIP GROWTH	SIZE-FRACTIONATED UPTAKE OF AMMONIUM, NITRATE AND UREA AND PHYTOPLANKTON GROWTH IN THE NORTH SEA DURING SPRING 1994	CONTAMINATION OF AMBER SAMPLES BY RECENT MICROORGANISMS AND REMEDIATION EVIDENCED BY MID-CRETACEOUS AMBER OF FRANCE	CLIMATE-INDUCED SHIFTS IN AN EXPERIMENTAL PHYTOPLANKTON COMMUNITY: A MECHANISTIC APPROACH	LISST-100 MEASUREMENTS OF PHYTOPLANKTON SIZE DISTRIBUTION: EVALUATION OF THE EFFECTS OF CELL SHAPE	EFFECT OF UNEVEN SAMPLING ALONG AN ENVIRONMENTAL GRADIENT ON TRANSFER-FUNCTION PERFORMANCE	CHANGES IN NUTRIENT CONCENTRATION AND CARBON ACCUMULATION IN A MEDITERRANEAN RESTORED MARSH (EBRO DELTA, SPAIN)	DIVERSITY OF PARASITIC FUNGI ASSOCIATED WITH PHYTOPLANKTON IN HAWAIIAN WATERS	FACTORS INFLUENCING THE DISTRIBUTION OF DIATOMS AND OTHER ALGAE IN THE ROSS SEA	BIOMARKER ASSESSMENT OF SPATIAL AND TEMPORAL CHANGES IN THE COMPOSITION OF FLOCCULENT MATERIAL (FLOC) IN THE SUBTROPICAL WETLAND OF THE FLORIDA COASTAL EVERGLADES	THE IMPACT OF THE LAACHER SEE VOLCANO (11000 YR BP) ON TERRESTRIAL VEGETATION AND DIATOMS	HETEROTROPHIC CULTURES OF MICROALGAE: METABOLISM AND POTENTIAL PRODUCTS	VARIANCE AND RATE-OF-CHANGE AS EARLY WARNING SIGNALS FOR A CRITICAL TRANSITION IN AN AQUATIC ECOSYSTEM STATE: A TEST CASE FROM TASMANIA, AUSTRALIA	SEDIMENT DIATOM ASSEMBLAGES AND COMPOSITION OF PORE-WATER DISSOLVED ORGANIC MATTER REFLECT RECENT EUTROPHICATION HISTORY OF LAKE PEIPSI (ESTONIA/RUSSIA)	MICROBIAL DIVERSITY ASSOCIATED WITH FOUR FUNCTIONAL GROUPS OF BENTHIC REEF ALGAE AND THE REEF-BUILDING CORAL MONTASTRAEA ANNULARIS	HISTORICAL CHANGES IN NUTRIENT STRUCTURE AND ITS INFLUENCES ON PHYTOPLANTKON COMPOSITION IN JIAOZHOU BAY	DAMS AND FLOW IN THE COTTER RIVER, AUSTRALIA: EFFECTS ON INSTREAM TROPHIC STRUCTURE AND BENTHIC METABOLISM	DISTRIBUTION OF TEP IN THE EUPHOTIC AND UPPER MESOPELAGIC ZONES OF THE SOUTHERN IBERIAN COASTS	SEA-SURFACE DISTRIBUTION OF COCCOLITHOPHORES, DIATOMS, SILICOFLAGELLATES AND DINOFLAGELLATES IN THE SOUTH ATLANTIC OCEAN DURING THE LATE AUSTRAL SUMMER 1995	PARTICLE SELECTION IN THE RIBBED MUSSEL GEUKENSIA DEMISSA AND THE EASTERN OYSTER CRASSOSTREA VIRGINICA: EFFECT OF MICROALGAE GROWTH STAGE	EXPLORATION OF ANTIFOULING POTENTIAL OF THE BROWN ALGAE LAMINARIA `SANHAI'	SPATIAL AND TEMPORAL DISTRIBUTIONS OF ZOOPLANKTON IN TAMPA BAY, FLORIDA, INCLUDING OBSERVATIONS DURING A HAB EVENT	DINOFLAGELLATE [CYST] [S1] AS SIGNALS FOR EUTROPHICATION IN THE	BIOGEOCHEMICAL FLUX AND PHYTOPLANKTON SUCCESSION: A YEAR-LONG SEDIMENT TRAP RECORD IN THE AUSTRALIAN SECTOR OF THE SUBANTARCTIC ZONE	DIATOM BLOOM IN THE TIDAL FRESH-WATER ZONE OF A TURBID AND SHALLOW ESTUARY, RUPERT BAY (JAMES BAY, CANADA)	NITROGEN UTILIZATION AND TOXIN PRODUCTION BY TWO DIATOMS OF THE PSEUDO-NITZSCHIA PSEUDODELICATISSIMA COMPLEX: P. CUSPIDATA AND P. FRYXELLIANA	INCREASED INTRACELLULAR CONCENTRATIONS OF DMSP AND DMSO IN IRON-LIMITED OCEANIC PHYTOPLANKTON THALASSIOSIRA OCEANICA AND TRICHODESMIUM ERYTHRAEUM	NYMPHAL FEEDING HABITS OF PERLA PALLIDA (PLECOPTERA: PERLIDAE) FROM ARMENIA	INTEGRATED METAGENOMIC AND METAPROTEOMIC ANALYSES OF MARINE BIOFILM COMMUNITIES	CHEMICAL COMPOSITION OF COSCINODISCUS WAILESII AND THE IMPLICATION FOR NUTRIENT RATIOS IN A COASTAL WATER, SETO INLAND SEA, JAPAN	SEASONAL AND INTER-ANNUAL VARIATION OF MESOZOOPLANKTON IN THE COASTAL UPWELLING ZONE OFF CENTRAL-SOUTHERN CHILE
49	TEMPORAL VARIABILITY OF ABUNDANCE AND REPRODUCTIVE TRAITS OF CENTROPAGES KROYERI (CALANOIDA; COPEPODA) IN BIZERTE CHANNEL (SW MEDITERRANEAN SEA, TUNISIA)	SEPARATION OF PHYTOPLANKTONIC PIGMENTS BY HPLC FOR THE STUDY OF PHYTO-ZOOPLANKTON TROPHIC RELATIONSHIPS	SEASONAL PERSISTENCE AND STABILITY OF DIATOM COMMUNITIES IN RIVERS: ARE THERE HABITAT SPECIFIC DIFFERENCES?	RELATIONSHIP BETWEEN PHYTOPLANKTON COMMUNITY AND ENVIRONMENTAL FACTORS IN LANDSCAPE WATER WITH HIGH SALINITY IN A COASTAL CITY OF CHINA	PHYTOPLANKTON FUEL THE ENERGY FLOW FROM ZOOPLANKTON TO SMALL NEKTON IN TURBID MANGROVE WATERS	GENE BIOMARKERS IN DIATOM THALASSIOSIRA PSEUDONANA EXPOSED TO POLYCYCLIC AROMATIC HYDROCARBONS FROM CONTAMINATED MARINE SURFACE SEDIMENTS	A SILICON BUDGET FOR AN ALASKAN ARCTIC LAKE	PROFILING OF FATTY ACID METHYL ESTERS FROM THE OLEAGINOUS DIATOM FISTULIFERA SP STRAIN JPCC DA0580 UNDER NUTRITION-SUFFICIENT AND -DEFICIENT CONDITIONS	CONTROLLING FACTORS OF SUMMER PHYTOPLANKTON COMMUNITY IN THE CHANGJIANG (YANGTZE RIVER) ESTUARY AND ADJACENT EAST CHINA SEA SHELF	NORTHERN ADRIATIC MESOCOSM EXPERIMENT ROVINJ 2003: CHANGES IN THE MICROPHYTOPLANKTON COMMUNITY	CHANGE OF TOPOGRAPHY AND SEDIMENT CHARACTERISTICS ON AN INTERTIDAL MUD-FLAT FOLLOWING MASS-MORTALITY OF THE AMPHIPOD COROPHIUM VOLUTATOR	SEASONAL DYNAMICS OF CILIATED PROTOZOA AND THEIR POTENTIAL FOOD IN AN EUTROPHIC ESTUARY (BAY OF BISCAY)	CO-OCCURRENCE OF MULTIPLE CLASSES OF HARMFUL ALGAL TOXINS IN BOTTLENOSE DOLPHINS (TURSIOPS TRUNCATUS) STRANDING DURING AN UNUSUAL MORTALITY EVENT IN TEXAS, USA	STRATIGRAPHY AND FORMATION CONDITIONS OF THE SEDIMENTARY COVER IN THE SEA OF JAPAN NEAR THE BOGOROV RISE	ENDOSYMBIOTIC DIATOMS FROM PREVIOUSLY UNSAMPLED HABITATS	DIATOM SHIFTS AS EVIDENCE FOR RECENT SUBARCTIC WARMING IN A REMOTE TUNDRA LAKE, NWT, CANADA	RESPONSES OF THE PHOTOSYNTHETIC APPARATUS OF DUNALIELLA TERTIOLECTA (CHLOROPHYCEAE) TO NITROGEN AND PHOSPHORUS LIMITATION	PHYTOPLANKTON BLOOMS AND A COASTAL THERMOCLINE BOUNDARY ALONG THE WEST-COAST OF IRELAND	DIATOM THALASSIOSIRA WEISSFLOGII IN OLIGOTROPHIC VERSUS EUTROPHIC CULTURE: MODELS AND ULTRASTRUCTURE	TIME-DEPENDENCY OF MICROZOOPLANKTON GRAZING AND PHYTOPLANKTON GROWTH IN THE SUB-ARCTIC PACIFIC	CHARACTERIZATION OF A SULFIDE-OXIDIZING BIOFILM DEVELOPED IN A PACKED-COLUMN REACTOR	CLIMATE CHANGE IMPACTS ON SOUTHERN ROSS SEA PHYTOPLANKTON COMPOSITION, PRODUCTIVITY, AND EXPORT	VARIABLE RETENTION OF DIATOMS ON SCREENS DURING SIZE SEPARATIONS	DIATOM-INFERENCE MODELS FOR SURFACE-WATER TEMPERATURE AND SALINITY DEVELOPED FROM A 57-LAKE CALIBRATION SET FROM THE SIERRA NEVADA, CALIFORNIA, USA	CHANGING NUTRIENT LEVELS IN GRASMERE, ENGLISH LAKE DISTRICT, DURING RECENT CENTURIES	CORAL REEF INVERTEBRATE MICROBIOMES CORRELATE WITH THE PRESENCE OF PHOTOSYMBIONTS	THE DIATOM FRAGILARIOPSIS CYLINDRUS AND ITS POTENTIAL AS AN INDICATOR SPECIES FOR COLD WATER RATHER THAN FOR SEA ICE	AN INVESTIGATION OF THE SOURCES AND SEASONAL-VARIATIONS OF HIGHLY BRANCHED ISOPRENOID HYDROCARBONS IN INTERTIDAL SEDIMENTS OF THE TAMAR ESTUARY, UK	AUTOGENIC VERSUS ENVIRONMENTAL CONTROL DURING DEVELOPMENT OF RIVER BIOFILM	METABOLIC ENGINEERING OF ALGAE FOR FOURTH GENERATION BIOFUELS PRODUCTION	THE POTENTIAL OF DIATOM NANOBIOTECHNOLOGY FOR APPLICATIONS IN SOLAR CELLS, BATTERIES, AND ELECTROLUMINESCENT DEVICES	INTERACTIONS OF TEMPERATURE AND NUTRIENT CHANGES: EFFECTS ON PHYTOPLANKTON IN THE PIBURGER SEE (TYROL, AUSTRIA)	ASSOCIATION BETWEEN PHYSICAL AND GEOCHEMICAL CHARACTERISTICS OF THERMAL SPRINGS AND ALGAL DIVERSITY IN LIMPOPO PROVINCE, SOUTH AFRICA	PRODUCTION ENHANCEMENT BY ARTIFICIAL UPWELLING: A SIMULATION STUDY	PHYTOPLANKTON FUNCTIONAL GROUPS IN A SUBTROPICAL BRAZILIAN RESERVOIR: RESPONSES TO IMPOUNDMENT	HOW ACCURATE IS THE RANDOM SETTLING METHOD FOR QUANTITATIVE DIATOM ANALYSIS - A TEST USING LYCOPODIUM SPORE TABLETS	SOUTHERN OCEAN BIOGEOGRAPHY OF TINTINNID CILIATES OF THE MARINE PLANKTON	HOW BAD ARE INVADERS IN COASTAL WATERS? THE CASE OF THE AMERICAN SLIPPER LIMPET CREPIDULA FORNICATA IN WESTERN EUROPE	EMISSION OF SHORT-LIVED HALOCARBONS BY THREE COMMON TROPICAL MARINE MICROALGAE DURING BATCH CULTURE	OSTREOPSIS CF. OVATA DYNAMICS IN THE NW MEDITERRANEAN SEA IN RELATION TO BIOTIC AND ABIOTIC FACTORS	CRASPEDOSTAUROS ALATUS SP NOV., A NEW DIATOM (BACILLARIOPHYTA) SPECIES FOUND ON MUSEUM SEA TURTLE SPECIMENS	DOWNWARD PARTICLE FLUX AND CARBON EXPORT IN THE BEAUFORT SEA, ARCTIC OCEAN; THE ROLE OF ZOOPLANKTON	SPATIO-TEMPORAL DISTRIBUTION OF ACARTIA (COPEPODA: CALANOIDA) SPECIES ALONG A SALINITY GRADIENT IN THE SEOMJIN RIVER ESTUARY, SOUTH KOREA	ROLE OF MESOSCALE EDDIES ON THE VARIABILITY OF BIOGENIC FLUX IN THE NORTHERN AND CENTRAL BAY OF BENGAL	QUANTITATIVE ANALYSIS OF IRON-STRESS RELATED PROTEINS IN THALASSIOSIRA WEISSFLOGII: MEASUREMENT OF FLAVODOXIN AND FERREDOXIN USING HPLC	NEW INSIGHTS INTO THE SEASONAL FEEDING ECOLOGY OF PECTEN MAXIMUS USING PIGMENTS, FATTY ACIDS AND STEROLS ANALYSES	IMPACT OF SEQUENCE PROCESSING AND TAXONOMIC CLASSIFICATION APPROACHES ON EUKARYOTIC COMMUNITY STRUCTURE FROM ENVIRONMENTAL SAMPLES WITH EMPHASIS ON DIATOMS	EFFECTS OF HYPOXIA ON GROWTH OF THE DIATOM SKELETONEMA COSTATUM	EFFECTS OF OMNIVOROUS FILTER-FEEDING FISH AND NUTRIENT ENRICHMENT ON THE PLANKTON COMMUNITY AND WATER TRANSPARENCY OF A TROPICAL RESERVOIR
50	DETERMINATION OF DOMOIC ACID IN PLANKTON NET SAMPLES FROM GOLDEN HORN ESTUARY, TURKEY, USING HPLC WITH FLUORESCENCE DETECTION	HOW WILL INCREASED DINOFLAGELLATE:DIATOM RATIOS AFFECT COPEPOD EGG PRODUCTION? - A CASE STUDY FROM THE BALTIC SEA	LIGHT AND O-2 MICROENVIRONMENTS IN TWO CONTRASTING DIATOM-DOMINATED COASTAL SEDIMENTS	THE RELATIONSHIP BETWEEN PHYTOPLANKTON COMPOSITION AND PHYSICAL-CHEMICAL VARIABLES: A COMPARISON OF TAXONOMIC AND MORPHOLOGICAL-FUNCTIONAL DESCRIPTORS IN SIX TEMPERATE LAKES	ISOTOPIC EVIDENCE OF PARTICLE SIZE-DEPENDENT FOOD PARTITIONING IN COCULTURED SEA SQUIRT HALOCYNTHIA RORETZI AND PACIFIC OYSTER CRASSOSTREA GIGAS	THE MITOCHONDRIAL GENOME OF THE BROWN ALGA LAMINARIA DIGITATA: A COMPARATIVE ANALYSIS	COASTAL BARIUM CYCLING AT THE WEST ANTARCTIC PENINSULA	FATTY-ACID, STEROL AND HYDROCARBON COMPOSITION OF ANTARCTIC SEA-ICE DIATOM COMMUNITIES DURING THE SPRING BLOOM IN MCMURDO SOUND	SEASONAL AND INTERANNUAL VARIABILITY IN PHYSICAL PROCESSES, NUTRIENT CYCLING AND THE STRUCTURE OF THE FOOD-CHAIN IN TASMANIAN SHELF WATERS	EFFECT OF PH ON HEAT TOLERANCE OF HOT SPRING DIATOM ACHNANTHIDIUM EXIGUUM AARL D025-2 IN CULTIVATION	EROSION CHARACTERISTICS AND FLOC STRENGTH OF ATHABASCA RIVER COHESIVE SEDIMENTS: TOWARDS MANAGING SEDIMENT-RELATED ISSUES	PROTIST HERBIVORY IN THE OREGON UPWELLING SYSTEM	DETECTION OF THE SUSPECTED NEUROTOXIN BETA-METHYLAMINO-L-ALANINE (BMAA) IN CYANOBACTERIAL BLOOMS FROM MULTIPLE WATER BODIES IN EASTERN AUSTRALIA	STRATIGRAPHIC SIGNIFICANCE OF SILICEOUS MICROFOSSILS COLLECTED DURING NAUTIPERC DIVES (OFF PERU, 5-DEGREES-6-DEGREES-S)	MICROPALEONTOLOGICAL RESEARCH OF THE MESOZOIC AND CENOZOIC AT THE GEOLOGICAL-INSTITUTE, RUSSIAN-ACADEMY-OF-SCIENCES	A DIATOM RECORD FOR THE PAST 400 KA FROM LAKE BIWA IN JAPAN CORRELATES WITH GLOBAL PALEOCLIMATIC TRENDS	PHYSIOLOGICAL VERSUS BEHAVIORAL PHOTOPROTECTION IN INTERTIDAL EPIPELIC AND EPIPSAMMIC BENTHIC DIATOM COMMUNITIES	FINE SCALE VERTICAL DISPLACEMENT OF PHAEODACTYLUM TRICORNUTUM (BACILLARIOPHYCEAE) IN STRATIFIED WATERS: INFLUENCE OF HALOCLINE AND DAY LENGTH ON BUOYANCY CONTROL	IMMUNOCYTOCHEMICAL EVIDENCE FOR ACIDIC THYLAKOIDS IN INTACT DIATOM CELLS	EFFECT OF TEMPERATURE ON CELL GROWTH AND PRODUCTION OF TRANSPARENT EXOPOLYMER PARTICLES BY THE DIATOM COSCINODISCUS GRANII ISOLATED FROM MARINE MUCILAGE	TWO-DIMENSIONAL MAPPING OF PHOTOPIGMENT DISTRIBUTION AND ACTIVITY OF CHLOROFLEXUS-LIKE BACTERIA IN A HYPERSALINE MICROBIAL MAT	IMPACTS OF ELEVATED CO2 ON ORGANIC CARBON DYNAMICS IN NUTRIENT DEPLETED OKHOTSK SEA SURFACE WATERS	LABORATORY-MADE PARTICLES AS A USEFUL APPROACH TO ANALYSE MICROBIAL PROCESSES IN MARINE MACROAGGREGATES	DIATOM-ENVIRONMENTAL RELATIONSHIPS IN 64 ALKALINE SOUTHEASTERN ONTARIO (CANADA) LAKES: A DIATOM-BASED MODEL FOR WATER QUALITY RECONSTRUCTIONS	BIOGEOCHEMICAL NUTRIENT CYCLES AND NUTRIENT MANAGEMENT STRATEGIES	THE PARASITIC CHYTRID, ZYGORHIZIDIUM, FACILITATES THE GROWTH OF THE CLADOCERAN ZOOPLANKTER, DAPHNIA, IN CULTURES OF THE INEDIBLE ALGA, ASTERIONELLA	SEA ICE SEASONALITY DURING THE HOLOCENE, ADELIE LAND, EAST ANTARCTICA	ORGANIC GEOCHEMICAL CHANGES IN PLIOCENE SEDIMENTS OF ODP SITE 1083 (BENGUELA UPWELLING SYSTEM)	SPECTRAL-ANALYSIS OF THE DIATOM PALEOTEMPERATURE RECORDS AT DSDP SITES 579 AND 580 NEAR THE SUB-ARCTIC FRONT IN THE WESTERN NORTH PACIFIC	GROWTH DYNAMICS AND THE PROXIMATE BIOCHEMICAL COMPOSITION AND FATTY ACID PROFILE OF THE HETEROTROPHICALLY GROWN DIATOM CYCLOTELLA CRYPTICA	MODELLING NITROGEN CYCLING IN A MARICULTURE ECOSYSTEM AS A TOOL TO EVALUATE ITS OUTFLOW	HINDCASTING BASELINE VALUES FOR WATER COLOUR AND TOTAL PHOSPHORUS CONCENTRATION IN LAKES USING SEDIMENTARY DIATOMS - IMPLICATIONS FOR LAKE TYPOLOGY IN FINLAND	ALGAL COMMUNITY COMPOSITION FROM KAOLIN RECOVERY PONDS LOCATED IN MIDDLE GEORGIA	A COMPARISON OF EUTROPHICATION IMPACTS IN TWO HARBOURS IN HONG KONG WITH DIFFERENT HYDRODYNAMICS	RELATIONSHIPS BETWEEN HYDROLOGICAL AND LIMNOLOGICAL CONDITIONS IN LAKES OF THE SLAVE RIVER DELTA (NWT, CANADA) AND QUANTIFICATION OF THEIR ROLES ON SEDIMENTARY DIATOM ASSEMBLAGES	INFERRING LONG-TERM CHANGES IN THE PHYSICAL-CHEMICAL ENVIRONMENT OF THE SHALLOW, ENRICHED LAKE NERO FROM STATISTICAL AND FUNCTIONAL ANALYSES OF ITS PHYTOPLANKTON	DISTRIBUTION OF PLANKTONIC BIOGENIC CARBONATE ORGANISMS IN THE SOUTHERN OCEAN SOUTH OF AUSTRALIA: A BASELINE FOR OCEAN ACIDIFICATION IMPACT ASSESSMENT	PHYTOPLANKTON DEFENCE MECHANISMS: TRAITS AND TRADE-OFFS	IMPLICATION OF NITRIC OXIDE IN THE HEAT-STRESS-INDUCED CELL DEATH OF THE SYMBIOTIC ALGA SYMBIODINIUM MICROADRIATICUM	DISTRIBUTION PATTERNS OF RECENT PLANKTONIC-FORAMINIFERA IN SURFACE SEDIMENTS OF THE WESTERN CONTINENTAL-MARGIN OF INDIA	AN ANALYSIS OF LONG-TERM PHYTOPLANKTON DYNAMICS IN MUSKEGON LAKE, A GREAT LAKES AREA OF CONCERN	BALLAST, SINKING VELOCITY, AND APPARENT DIFFUSIVITY WITHIN MARINE SNOW AND ZOOPLANKTON FECAL PELLETS: IMPLICATIONS FOR SUBSTRATE TURNOVER BY ATTACHED BACTERIA	ENVIRONMENTAL FACTORS AFFECTING THE DISTRIBUTION OF PSEUDO-NITZSCHIA IN TWO MONSOONAL ESTUARIES OF WESTERN INDIA AND EFFECTS OF SALINITY ON GROWTH AND DOMOIC ACID PRODUCTION BY P-PUNGENS	NUTRIENT FLUX INTO AN INTENSE DEEP CHLOROPHYLL LAYER IN A MODE-WATER EDDY	PHOTOCHEMICAL IRON REDUCTION AND IRON BIOAVAILABILITY IN SEAWATER	RETESTING A PREDICTION OF THE RIVER CONTINUUM CONCEPT: AUTOCHTHONOUS VERSUS ALLOCHTHONOUS RESOURCES IN THE DIETS OF INVERTEBRATES	TEMPORAL AND SPATIAL VARIATIONS IN THE COMPOSITION OF FRESHWATER PHOTOSYNTHETIC PICOEUKARYOTES REVEALED BY MISEQ SEQUENCING FROM FLOW CYTOMETRY SORTED SAMPLES	BIOGEOCHEMISTRY OF THE BAY OF BENGAL: PHYSICAL, CHEMICAL AND PRIMARY PRODUCTIVITY CHARACTERISTICS OF THE CENTRAL AND WESTERN BAY OF BENGAL DURING SUMMER MONSOON 2001	SEDIMENTARY RECORDS OF REDUCTION IN RESTING EGG PRODUCTION OF DAPHNIA GALEATA IN LAKE BIWA DURING THE 20TH CENTURY: A POSSIBLE EFFECT OF WINTER WARMING
51	SUSPENDED SEDIMENT IN THE RIVERS TWEED AND TEVIOT	SKELETONEMA SPECIES IN A TEMPERATE ESTUARY: A MORPHOLOGICAL, MOLECULAR AND PHYSIOLOGICAL APPROACH	MULTI-GENERATION CULTIVATION OF THE COPEPOD CALANUS HELGOLANDICUS IN A RE-CIRCULATING SYSTEM	DEMOGRAPHY AND INTERANNUAL VARIABILITY OF SALP SWARMS (THALIA DEMOCRATICA)	ISOTOPIC FRACTIONATION OF OXYGEN BY RESPIRING MARINE ORGANISMS	THE POTENTIAL EFFECTS OF PHYTOPLANKTON ON THE OCCURRENCE OF ORGANOCHLORINE PESTICIDES (OCPS) AND POLYCYCLIC AROMATIC HYDROCARBONS (PAHS) IN WATER FROM LAKE TAIHU, CHINA	IMPACT OF CHANGES IN RIVER FLUXES OF SILICA ON THE GLOBAL MARINE SILICON CYCLE: A MODEL COMPARISON	WAX ESTER COMPOSITION INFLUENCES THE DIAPAUSE PATTERNS IN THE COPEPOD CALANOIDES ACUTUS	SILICEOUS SEDIMENTARY RECORD OF THE LAST 280 KYR IN THE CANARY BASIN (NW AFRICA)	A PRELIMINARY ASSESSMENT OF THE EFFECTS OF DIDYMOSPHENIA GEMINATA NUISANCE GROWTHS ON THE STRUCTURE AND DIVERSITY OF DIATOM ASSEMBLAGES OF THE RESTIGOUCHE RIVER BASIN, QUEBEC, CANADA	INTERACTING EFFECTS OF DEPOSIT FEEDING AND TIDAL RESUSPENSION ON BENTHIC MICROALGAL COMMUNITY STRUCTURE AND SPATIAL PATTERNS	AUTOTROPHIC AND HETEROTROPHIC MICROBIAL PLANKTON BIOMASS IN THE NW IBERIAN UPWELLING: SEASONAL ASSESSMENT OF METABOLIC BALANCE	DETECTION OF DOMOIC ACID IN MYTILUS GALLOPROVINCIALIS AND OSTREA EDULIS LINKED TO THE PRESENCE OF NITZSCHIA BIZERTENSIS IN BIZERTE LAGOON (SW MEDITERRANEAN)	PALYNOLOGY OF THE NBP03-01A TRANSECT IN THE NORTHERN BASIN, WESTERN ROSS SEA, ANTARCTICA: A LATE PLIOCENE RECORD	EXPERIMENTAL DIETARY MANIPULATIONS AND CONCURRENT USE OF ASSIMILATION-BASED ANALYSES FOR ELUCIDATION OF CONSUMER-RESOURCE RELATIONSHIPS IN TROPICAL STREAMS	THE PALAEOLIMNOLOGICAL POTENTIAL OF DIATOM ASSEMBLAGES IN FLOODPLAIN LAKES OF THE DANUBE DELTA, ROMANIA: A PILOT STUDY	DURATION OF RAPID LIGHT CURVES FOR DETERMINING THE PHOTOSYNTHETIC ACTIVITY OF MICROPHYTOBENTHOS BIOFILM IN SITU	DIATOM ASSEMBLAGES AT SUBSURFACE CHLOROPHYLL MAXIMUM LAYER IN THE EASTERN INDIAN SECTOR OF THE SOUTHERN OCEAN IN SUMMER	ALGAL SYMBIONTS IN THE TUNICS OF SIX NEW ZEALAND ASCIDIANS (CHORDATA, ASCIDIACEA)	LIGHT ABSORPTION AND SIZE SCALING OF LIGHT-LIMITED METABOLISM IN MARINE DIATOMS	BALANCE BETWEEN MICROBIAL CALCIFICATION AND METAZOAN BIOEROSION IN MODERN STROMATOLITIC ONCOLITES	DECREASED PHOTOSYNTHESIS AND GROWTH WITH REDUCED RESPIRATION IN THE MODEL DIATOM PHAEODACTYLUM TRICORNUTUM GROWN UNDER ELEVATED CO2 OVER 1800 GENERATIONS	SIZE DISTRIBUTIONS OF COASTAL OCEAN SUSPENDED PARTICULATE INORGANIC MATTER: AMORPHOUS SILICA AND CLAY MINERALS AND THEIR DYNAMICS	SEPARATING WHEAT FROM CHAFF: DIATOM TAXON SELECTION USING AN ARTIFICIAL NEURAL NETWORK PRUNING ALGORITHM	INTEGRATED MANAGEMENT TO RESTORE MACROPHYTE DOMINATION	DIVERSE INTERNAL SYMBIONT COMMUNITY IN THE ENDOSYMBIOTIC FORAMINIFERA PARAROTALIA CALCARIFORMATA: IMPLICATIONS FOR SYMBIONT SHUFFLING UNDER THERMAL STRESS	SOURCING FATTY ACIDS TO JUVENILE POLAR COD (BOREOGADUS SAIDA) IN THE BEAUFORT SEA USING COMPOUND-SPECIFIC STABLE CARBON ISOTOPE ANALYSES	STUDYING THE BIOGENIC AND ABIOGENIC PARTS OF SUSPENDED PARTICULATE MATTER IN THE VOLGA DELTA DURING SPRING FLOOD OF MAY 2008	ORGANIC CARBON, BIOGENIC SILICA AND DIATOM FLUXES IN THE MARGINAL WINTER SEA-ICE ZONE AND IN THE POLAR FRONT REGION: INTERANNUAL VARIATIONS AND DIFFERENCES IN COMPOSITION	A METHOD FOR GENETIC TRANSFORMATION OF BOTRYOCOCCUS BRAUNII USING A CELLULASE PRETREATMENT	SPATIAL AND TEMPORAL DISTRIBUTION AND CHARACTERISTICS OF EUKARYOTE-DOMINATED MICROBIAL BIOFILMS IN AN ACID MINE DRAINAGE ENVIRONMENT: IMPLICATIONS FOR DEVELOPMENT OF IRON-RICH STROMATOLITES	PALEOLIMNOLOGICAL EVIDENCE OF THE CONSEQUENCES OF RECENT INCREASED DISSOLVED ORGANIC CARBON (DOC) IN LAKES OF THE NORTHEASTERN USA	EFFECT OF OZONE ON ALGAE AS PRECURSORS FOR TRIHALOMETHANE AND HALOACETIC ACID PRODUCTION	DYNAMICS OF THE 1990 WINTER SPRING BLOOM IN CHESAPEAKE BAY	SILICA RETENTION IN THE IRON GATE I RESERVOIR ON THE DANUBE RIVER: THE ROLE OF SIDE BAYS AS NUTRIENT	SEEING IS BELIEVING: DIATOMS AND THE OCEAN CARBON CYCLE REVISITED	PRODUCTION OF MYCOSPORINE-LIKE AMINO ACIDS BY PHYTOPLANKTON UNDER ULTRAVIOLET RADIATION EXPOSURE IN THE SUB-ANTARCTIC ZONE SOUTH OF TASMANIA	EFFECT OF A CONTINUOUS SUPPLY OF THE TOXIC DINOFLAGELLATE ALEXANDRIUM MINUTUM HALIM ON THE FEEDING BEHAVIOR OF THE PACIFIC OYSTER (CRASSOSTREA GIGAS THUNBERG)	COMPARATIVE EFFECTS OF INDOLE DERIVATIVES AS ANTIFOULING AGENTS ON THE GROWTH OF TWO MARINE DIATOM SPECIES	FRAGILARIOPSIS-CYLINDRUS (GRUNOW) KRIEGER - THE MOST ABUNDANT DIATOM IN WATER COLUMN ASSEMBLAGES OF ANTARCTIC MARGINAL ICE-EDGE ZONES	LARGE VIRUSES IN ROSS SEA LATE AUTUMN PACK ICE HABITATS	THE POTENTIAL CONTRIBUTION OF FECAL PELLETS FROM LARGE COPEPODS TO THE FLUX OF BIOGENIC SILICA AND PARTICULATE ORGANIC CARBON IN THE ANTARCTIC POLAR FRONT REGION NEAR 170 DEGREES W	CORRESPONDENCE OF HISTORIC SALINITY FLUCTUATIONS IN FLORIDA BAY, USA, TO ATMOSPHERIC VARIABILITY AND ANTHROPOGENIC CHANGES	THE INFLUENCE OF COASTAL ORIGIN EDDIES ON OCEANIC PLANKTON DISTRIBUTIONS IN THE EASTERN GULF OF ALASKA	AVAILABILITY OF COLLOIDAL FERRIC OXIDES TO COASTAL MARINE-PHYTOPLANKTON	TEMPORAL DYNAMICS IN A SHALLOW COASTAL BENTHIC FOOD WEB: INSIGHTS FROM FATTY ACID BIOMARKERS AND THEIR STABLE ISOTOPES	EUKARYOTIC DIVERSITY AT PH EXTREMES	NO MICROZOOPLANKTON GRAZING DURING A MEDIOPYXIS HELYSIA DOMINATED DIATOM BLOOM	CHARACTERIZATION OF THE ZOOPLANKTON COMMUNITY, SIZE COMPOSITION, AND DISTRIBUTION IN RELATION TO HYDROGRAPHY IN THE JAPAN/EAST SEA
52	PHYTOPLANKTON DIVERSITY IN PICHAVARAM MANGROVE WATERS FROM SOUTH-EAST COAST OF INDIA	DIVERSITY AND MORPHOLOGY OF SKELETONEMA SPECIES IN SOUTHERN BRAZIL, SOUTHWESTERN ATLANTIC OCEAN1	FATTY ACID COMPOSITION OF THE CAPRELLIDEA (CRUSTACEA : AMPHIPODA) FROM THE STRAIT OF GIBRALTAR	EFFECT OF WINTER CONDITIONS ON SPRING NUTRIENT CONCENTRATIONS AND PLANKTON IN A LARGE SHALLOW LAKE PEIPSI (ESTONIA/RUSSIA)	A STUDY OF THE NITROGEN STABLE ISOTOPE DYNAMICS OF PHYTOPLANKTON IN A SIMPLE NATURAL ECOSYSTEM	EFFECTS OF GERMANIUM DIOXIDE, AN INHIBITOR OF DIATOM GROWTH, ON THE MICROSCOPIC LABORATORY CULTIVATION STAGE OF THE KELP, LAMINARIA SACCHARINA	SILICEOUS SPONGES AS A SILICON SINK: AN OVERLOOKED ASPECT OF BENTHOPELAGIC COUPLING IN THE MARINE SILICON CYCLE	COMBINED EFFECTS OF IRRADIANCE LEVEL AND CARBON SOURCE ON FATTY ACID AND LIPID CLASS COMPOSITION IN THE MICROALGA PAVLOVA LUTHERI COMMONLY USED IN MARICULTURE	THE INFLUENCE OF LOCAL AND REGIONAL OCEANOGRAPHIC PROCESSES ON PHYTOPLANKTON DISTRIBUTION IN CONTINENTAL SHELF WATERS OFF NORTH-WESTERN IRELAND	DIATOM DIVERSITY AND ECOLOGICAL STATUS OF THE LASOVACKA AND LENOVACKA STREAMS NEAR ZAJECAR: CONSIDERATION OF WFD IMPLEMENTATION IN SERBIA	BIOLOGICAL ORIGIN OF RHYTHMITES IN MUDDY SEDIMENTS OF FRENCH GUIANA	MICROBIAL ASSEMBLAGE DURING THE SPRING-SUMMER TRANSITION ON THE NORTHEAST CONTINENTAL SHELF OF NEW ZEALAND	AUTECOLOGY OF THE DIATOM PSEUDONITZSCHIA-AUSTRALIS, A DOMOIC ACID PRODUCER, FROM MONTEREY BAY, CALIFORNIA	TERMINAL PALEOCENE OF THE VOLGA MIDDLE REACHES: BIOSTRATIGRAPHY AND PALEOSETTINGS	EFFECTS OF 60 HZ ELECTROMAGNETIC FIELDS ON EARLY GROWTH IN THREE PLANT SPECIES AND A REPLICATION OF PREVIOUS RESULTS	PALEOLIMNOLOGICAL ASSESSMENT OF NUTRIENT ENRICHMENT ON DIATOM ASSEMBLAGES IN A PRIORI DEFINED NITROGEN- AND PHOSPHORUS-LIMITED LAKES DOWNWIND OF THE ATHABASCA OIL SANDS, CANADA	CAN CHLOROPHYLL FLUORESCENCE BE USED TO ESTIMATE THE RATE OF PHOTOSYNTHETIC ELECTRON TRANSPORT WITHIN MICROPHYTOBENTHIC BIOFILMS?	CONTRASTING THE VERTICAL DIFFERENCES IN THE PHYTOPLANKTON BIOLOGY OF A DIPOLE PAIR OF EDDIES IN THE SOUTH-EASTERN INDIAN OCEAN	SILICIFICATION OF AUXOSPORES IN THE ARAPHID DIATOM TABULARIA FASCICULATA (BACILLARIOPHYTA)	VARIATION IN GROWTH RATE, CARBON ASSIMILATION, AND PHOTOSYNTHETIC EFFICIENCY IN RESPONSE TO NITROGEN SOURCE AND CONCENTRATION IN PHYTOPLANKTON ISOLATED FROM UPPER SAN FRANCISCO BAY	REPEATED OCCURRENCES OF METHANOGENIC ZONES, DIAGENETIC DOLOMITE FORMATION AND LINKED SILICATE ALTERATION IN SOUTHERN BERING SEA SEDIMENTS (BOWERS RIDGE, IODP EXP. 323 SITE U1341)	NON-ADDITIVE EFFECTS OF DISPERSAL AND SELECTIVE STRESS ON STRUCTURE, EVENNESS, AND BIOVOLUME PRODUCTION IN MARINE DIATOM COMMUNITIES	FORMATION AND FATE OF MARINE SNOW: SMALL-SCALE PROCESSES WITH LARGE-SCALE IMPLICATIONS	USE AND IMPROVEMENT OF ELLENBERG'S INDICATOR VALUES IN DECIDUOUS FORESTS OF THE BOREO-NEMORAL ZONE IN SWEDEN	THE ROLE OF INFLOW MAGNITUDE AND FREQUENCY ON PLANKTON COMMUNITIES FROM THE GUADALUPE ESTUARY, TEXAS, USA: FINDINGS FROM MICROCOSM EXPERIMENTS	CHARACTERIZATION OF NITROGEN AND CARBON STABLE ISOTOPES IN EPIPHYTIC FORAMINIFERAL MORPHOTYPES	LOW PHYTOPLANKTON BIOMASS AND ICE ALGAL BLOOMS IN THE WEDDELL SEA DURING THE ICE-FILLED SUMMER OF 1997	NATURAL, ANTHROPOGENIC AND FOSSIL ORGANIC MATTER IN RIVER SEDIMENTS AND SUSPENDED PARTICULATE MATTER: A MULTI-MOLECULAR MARKER APPROACH	DYNAMICS OF GRAZING PROTOZOA FOLLOW THAT OF MICROALGAE IN NATURAL BIOFILM COMMUNITIES	CELL DAMAGE AND RECOVERY IN CRYOPRESERVED MICROPHYTOBENTHIC DIATOMS	EXPERIENCE WITH USING ELLENBERG'S R INDICATOR VALUES IN SLOVAKIA: OLIGOTROPHIC AND MESOTROPHIC SUBMONTANE BROAD-LEAVED FORESTS	LIMNOLOGICAL EFFECTS OF GROWTH AND CESSATION OF AGRICULTURAL LAND USE IN LADOGA KARELIA: SEDIMENTARY POLLEN AND DIATOM ANALYSES	MAXIMUM AMMONIUM UPTAKE RATES OF SCENEDESMUS QUADRICAUDA (CHLOROPHYTA) AND MICROCYSTIS NOVACEKII (CYANOBACTERIA) GROWN UNDER NITROGEN LIMITATION AND IMPLICATIONS FOR COMPETITION	PHYTOPLANKTON ECOLOGY IN THE BAY OF QUINTE, LAKE ONTARIO: SPATIAL DISTRIBUTION, DYNAMICS AND HETEROGENEITY	ENVIRONMENTAL VARIABLES INFLUENCING PHYTOPLANKTON COMMUNITIES IN HYDROLOGICALLY CONNECTED AQUATIC HABITATS IN THE LAKE XINGKAI BASIN	COMPARATIVE FEEDING BIOLOGY OF ACTEOCINA-CANALICULATA (SAY, 1826) AND HAMINOEA-SOLITARIA (SAY, 1822) (OPISTHOBRANCHIA, CEPHALASPIDEA)	SEASONAL EVOLUTION OF HYDROGRAPHIC PROPERTIES IN THE ANTARCTIC CIRCUMPOLAR CURRENT AT 170 DEGREES W DURING 1997-1998	EFFECTS OF 2 BLOOM-FORMING DINOFLAGELLATES, PROROCENTRUM-MINIMUM AND GYRODINIUM-UNCATENUM, ON THE GROWTH AND SURVIVAL OF THE EASTERN OYSTER, CRASSOSTREA-VIRGINICA (GMELIN 1791)	SEASONAL VARIATION IN ANTIFOULING ACTIVITY OF CRUDE EXTRACTS OF THE BROWN ALGA BIFURCARIA BIFURCATA (CYSTOSEIRACEAE) AGAINST CYPRIDS OF BALANUS AMPHITRITE AND THE MARINE BACTERIA COBETIA MARINA AND PSEUDOALTEROMONAS HALOPLANKTIS	SPATIO-TEMPORAL PATTERNS IN PHYTOPLANKTON ASSEMBLAGES IN INSHORE-OFFSHORE GRADIENTS USING FLOW CYTOMETRY: A CASE STUDY IN THE EASTERN ENGLISH CHANNEL	HOW DO ENVIRONMENTAL PARAMETERS RELATE TO MACROINVERTEBRATE METRICS? - PROSPECTS FOR RIVER WATER QUALITY ASSESSMENT	EPISODIC PARTICULATE FLUXES AT SOUTHERN TEMPERATE MID-LATITUDES (42-45 DEGREES S) IN THE SUBTROPICAL FRONT REGION, EAST OF NEW ZEALAND	A HISTORY OF AQUATIC PLANTS IN THE COORONG, A RAMSAR-LISTED COASTAL WETLAND, SOUTH AUSTRALIA	ENVIRONMENTAL CONDITIONS AND PHYTOPLANKTON DYNAMICS ASSOCIATED WITH PSEUDO-NITZSCHIA ABUNDANCE AND DOMOIC ACID IN THE JUAN DE FUCA EDDY	IRON AVAILABILITY REGULATES GROWTH, PHOTOSYNTHESIS, AND PRODUCTION OF FERREDOXIN AND FLAVODOXIN IN ANTARCTIC SEA ICE DIATOMS	TOOTH MICROSTRUCTURE AND FEEDING BIOLOGY OF THE BRITTLE STAR OPHIOPLOCUS JANUARII (ECHINODERMATA: OPHIUROIDEA) FROM NORTHERN PATAGONIA, ARGENTINA	GENUS-SPECIFIC PCR PRIMERS TARGETING INTRACELLULAR PARASITE EUDUBOSCQUELLA (DINOFLAGELLATA: SYNDINEA)	RESPONSE OF EPILITHIC DIATOM COMMUNITIES TO ENVIRONMENTAL GRADIENTS ALONG AN ECUADORIAN ANDEAN RIVER	CAN MUSSELS CONTROL THE PLANKTON IN RIVERS? - A PLANKTOLOGICAL APPROACH APPLYING A LAGRANGIAN SAMPLING STRATEGY
53	TEMPORAL AND SPATIAL VARIATION OF PHYTOPLANKTON IN A TROPICAL REEF AREA OF BRAZIL	SEASONAL-CHANGES IN LIPID-CONTENT AND COMPOSITION IN THE BENTHIC AMPHIPODS MONOPOREIA-AFFINIS AND PONTOPOREIA-FEMORATA	ALGAL ASSEMBLAGES IN MULTIPLE HABITATS OF RESTORED AND EXTANT WETLANDS	EFFICACY OF ALGAL METRICS FOR ASSESSING NUTRIENT AND ORGANIC ENRICHMENT IN FLOWING WATERS	EXAMINATION OF AN OLIGOCENE LACUSTRINE ECOSYSTEM USING C AND N STABLE ISOTOPES	COMPARATIVE STUDIES ON THE GREEN ALGAE CHLORELLA HOMOSPHAERA AND CHLORELLA VULGARIS WITH RESPECT TO OIL POLLUTION IN THE RIVER NILE	BIOGEOCHEMISTRY OF SILICA IN DEVILS LAKE: IMPLICATIONS FOR DIATOM PRESERVATION	NITROGEN LIMITATION EFFECTS OF DIFFERENT NITROGEN SOURCES ON NUTRITIONAL QUALITY OF TWO FRESHWATER ORGANISMS, SCENEDESMUS QUADRICAUDA (CHLOROPHYCEAE) AND SYNECHOCOCCUS SP (CYANOPHYCEAE)	THE STRUCTURE OF PLANKTONIC COMMUNITIES UNDER VARIABLE COASTAL UPWELLING CONDITIONS OFF CAPE GHIR (31 DEGREES N) IN THE CANARY CURRENT SYSTEM (NW AFRICA)	PRELIMINARY CHARACTERISATION OF THE SEDIMENTS OF A TROPICAL RESERVOIR: LA FE (EL RETIRO, ANTIOQUIA, COLOMBIA)	THIN TERRESTRIAL SEDIMENT DEPOSITS ON INTERTIDAL SANDFLATS: EFFECTS ON PORE-WATER SOLUTES AND JUVENILE BIVALVE BURIAL BEHAVIOUR	COPEPOD GRAZING IMPACT ON THE TROPHIC STRUCTURE OF THE MICROBIAL ASSEMBLAGE OF THE SAN PEDRO CHANNEL, CALIFORNIA	DOMOIC ACID IN PHYTOPLANKTON AND FISH IN SAN DIEGO, CA, USA	TAPHONOMY OF THE FOSSIL INSECTS OF THE MIDDLE EOCENE KISHENEHN FORMATION	SOURCES OF INORGANIC CARBON FOR PHYTOPLANKTON IN THE EASTERN SUBTROPICAL AND EQUATORIAL PACIFIC OCEAN	MODERN DIATOMS FROM A TEMPERATE RIVER IN SOUTH AMERICA: THE COLORADO RIVER (NORTH PATAGONIA, ARGENTINA)	APPARENT LIGHT REQUIREMENT FOR ACTIVATION OF PHOTOSYNTHESIS UPON REHYDRATION OF DESICCATED BEACHROCK MICROBIAL MATS	SUB-MESOSCALE STRUCTURE AND THE DEVELOPMENT OF AN EDDY IN THE SUBANTARCTIC FRONT NORTH OF THE CROZET ISLANDS	CONCOMITANT USE OF POLARIZATION AND NEGATIVE PHASE CONTRAST MICROSCOPY FOR THE STUDY OF MICROORGANISMS	MAXIMUM AMMONIUM UPTAKE RATES OF SCENEDESMUS QUADRICAUDA (CHLOROPHYTA) AND MICROCYSTIS NOVACEKII (CYANOBACTERIA) GROWN UNDER NITROGEN LIMITATION AND IMPLICATIONS FOR COMPETITION	JELLY-LIKE MICROBIAL MATS OVER SUBSURFACE FIELDS OF GAS HYDRATES AT THE ST. PETERSBURG METHANE SEEP (CENTRAL BAIKAL)	INDIVIDUAL AND INTERACTIVE EFFECTS OF OCEAN ACIDIFICATION, GLOBAL WARMING, AND UV RADIATION ON PHYTOPLANKTON	AGGREGATION AND SEDIMENTATION PROCESSES DURING A SPRING PHYTOPLANKTON BLOOM - A FIELD EXPERIMENT TO TEST COAGULATION THEORY	EXPLORATION OF SAMPLE SIZE AND DIATOM-BASED INDICATOR PERFORMANCE IN THREE NORTH AMERICAN PHOSPHORUS TRAINING SETS	CULTURAL EUTROPHICATION, ANOXIA, AND ECOSYSTEM RECOVERY IN MERETTA LAKE, HIGH ARCTIC CANADA	PHYLOGENETIC POSITION OF PARASITIC CHYTRIDS ON DIATOMS: CHARACTERIZATION OF A NOVEL CLADE IN CHYTRIDIOMYCOTA	LATE QUATERNARY SEA ICE HISTORY IN THE INDIAN SECTOR OF THE SOUTHERN OCEAN AS RECORDED BY DIATOM ASSEMBLAGES	IMPORTANCE OF ICE ALGAL PRODUCTION FOR TOP PREDATORS: NEW INSIGHTS USING SEA-ICE BIOMARKERS	A STANDARD METHOD FOR THE ROUTINE SAMPLING OF TERRESTRIAL DIATOM COMMUNITIES FOR SOIL QUALITY ASSESSMENT	TREATMENT WITH ALGAE EXTRACTS PROMOTES FLOCCULATION, AND ENHANCES GROWTH AND NEUTRAL LIPID CONTENT IN NANNOCHLOROPSIS OCULATA-A CANDIDATE FOR BIOFUEL PRODUCTION	PREDICTED IMPACTS OF ELEVATED TEMPERATURE ON THE MAGNITUDE OF THE WINTER-SPRING PHYTOPLANKTON BLOOM IN TEMPERATE COASTAL WATERS: A MESOCOSM STUDY	POSTSETTLEMENT EUTROPHICATION HISTORIES OF SIX BRITISH COLUMBIA (CANADA) LAKES	REDOX PROPERTIES ARE CONSERVED IN RUBISCOS FROM DIATOMS AND GREEN ALGAE THROUGH A DIFFERENT PATTERN OF CYSTEINES	PHYTOPLANKTON COMPOSITION AND MICROCYSTIN CONCENTRATIONS IN OPEN AND CLOSED BAYS OF LAKE VICTORIA, TANZANIA	AT THE EXTREME OF PHYSICAL GRADIENTS: PHYTOPLANKTON IN HIGHLY FLUSHED, LARGE RIVERS	ADSORPTION OF DIFFERENT TYPES OF DISSOLVED ORGANIC MATTER TO MARINE PHYTOPLANKTON AND IMPLICATIONS FOR PHYTOPLANKTON GROWTH AND PB BIOAVAILABILITY	SEA-AIR CO2 FLUXES AND PCO(2) VARIABILITY IN THE NORTHERN ANTARCTIC PENINSULA DURING THREE SUMMER PERIODS (2008-2010)	MICROSCALE PATCHINESS OF BACTERIOPLANKTON ASSEMBLAGE RICHNESS IN SEAWATER	DIFFERENTIAL EFFECT OF THREE POLYUNSATURATED ALDEHYDES ON MARINE BACTERIAL ISOLATES	USING CHANGE-POINT ANALYSIS AND WEIGHTED AVERAGING APPROACHES TO EXPLORE THE RELATIONSHIPS BETWEEN COMMON BENTHIC DIATOMS AND IN-STREAM ENVIRONMENTAL VARIABLES IN MID-ATLANTIC HIGHLANDS STREAMS, USA	VALIDATION OF ECOLOGICAL STATUS CONCEPTS IN UK RIVERS USING HISTORIC DIATOM SAMPLES	HIGH VARIABILITY OF PARTICULATE ORGANIC CARBON EXPORT ALONG THE NORTH ATLANTIC GEOTRACES SECTION GA01 AS DEDUCED FROM TH-234 FLUXES	TEMPORAL CHANGES IN PHYSICAL, CHEMICAL AND BIOLOGICAL SEDIMENT PARAMETERS IN A TROPICAL ESTUARY AFTER MANGROVE DEFORESTATION	PHYTOPLANKTON PIGMENT DISTRIBUTION IN RELATION TO UPPER THERMOCLINE CIRCULATION IN THE EASTERN MEDITERRANEAN SEA DURING WINTER	ABILITY OF MARINE EUKARYOTIC RED TIDE MICROALGAE TO UTILIZE INSOLUBLE IRON	A COMPARISON OF THE LARVIVOROUS HABITS OF EXOTIC POECILIA RETICULATA AND NATIVE APLOCHEILUS PARVUS	FLDS: A COMPREHENSIVE DSRNA SEQUENCING METHOD FOR INTRACELLULAR RNA VIRUS SURVEILLANCE	TEMPORAL PROGRESSION OF PHOTOSYNTHETIC-STRATEGY IN PHYTOPLANKTON IN THE ROSS SEA, ANTARCTICA	SPATIAL HETEROGENEITY AND LONG-TERM DYNAMICS OF CLADOCERAN EPHIPPIA IN A MONSOONAL RESERVOIR, DRIVEN BY HYDROLOGY AND EUTROPHICATION
54	FATTY-ACIDS AS BIOMARKERS OF PLANKTONIC INPUTS IN THE STRATIFIED ESTUARY OF THE KRKA RIVER, ADRIATIC SEA - RELATIONSHIP WITH PIGMENTS	TOXICITY OF POLYUNSATURATED ALDEHYDES OF DIATOMS TO INDO-PACIFIC BIOINDICATOR ORGANISM ECHINOMETRA MATHAEI	SPATIAL AND TEMPORAL VARIATIONS IN VARIABLE FLUORESENCE IN THE ROSS SEA (ANTARCTICA): OCEANOGRAPHIC CORRELATES AND BLOOM DYNAMICS	EFFECTS OF STREAM CHEMISTRY ON THE DISTRIBUTION, GROWTH, AND DIATOM COLONIZATION OF THE FRESHWATER LIMPET, FERRISSIA RIVULARIS	ZINC ISOTOPE FRACTIONATION DURING HIGH-AFFINITY AND LOW-AFFINITY ZINC TRANSPORT BY THE MARINE DIATOM THALASSIOSIRA OCEANICA	THE ABUNDANCE OF HETEROTROPHIC PROTISTS ASSOCIATED WITH INTERTIDAL SEAWEEDS	SIZE STRUCTURE OF PARTICULATE BIOGENIC SILICA IN LAKE-MICHIGAN	LIGHT, NUTRIENTS AND THE FATTY ACID COMPOSITION OF STREAM PERIPHYTON	PHYTOPLANKTON COMMUNITY AND ENVIRONMENTAL CORRELATES IN A COASTAL UPWELLING ZONE ALONG WESTERN TAIWAN STRAIT	PIGMENT ANALYSIS OF PHYTOPLANKTON DURING A SUB-ARCTIC SPRING BLOOM - XANTHOPHYLL CYCLING	WIND-INDUCED AND TIDE-INDUCED RESUSPENSION OF SEDIMENT AND MICROPHYTOBENTHOS FROM TIDAL FLATS IN THE EMS ESTUARY	MICROZOOPLANKTON FEEDING IMPACT IN A COASTAL UPWELLING SYSTEM ON THE NW IBERIAN MARGIN: THE RIA DE VIGO	BETA-N-METHYLAMINO-L-ALANINE (BMAA) AND ISOMERS: DISTRIBUTION IN DIFFERENT FOOD WEB COMPARTMENTS OF THAU LAGOON, FRENCH MEDITERRANEAN SEA	VARIATION IN BIOGENIC AND DETRITAL FLUXES AND FORMATION OF LAMINAE IN LATE QUATERNARY SEDIMENTS FROM THE PERUVIAN COASTAL UPWELLING ZONE	PHYTOPLANKTON IN LAKE TANGANYIKA: A COMPARISON OF COMMUNITY COMPOSITION AND BIOMASS OFF KIGOMA WITH PREVIOUS STUDIES 27 YEARS AGO	WATER QUALITY ASSESSMENT USING DIATOM ASSEMBLAGES AND ADVANCED MODELLING TECHNIQUES	PHOTOPHYSIOLOGICAL PROPERTIES OF THE MARINE PICOEUKARYOTE PICOCHLORUM RCC 237 (TREBOUXIOPHYCEAE, CHLOROPHYTA)	ZONAL DISTRIBUTION OF DISSOLVED ALUMINIUM IN THE MEDITERRANEAN SEA	ANNUAL SURVEY OF HYDROIDS (CNIDARIA, HYDROZOA) COHABITING IN SHRIMP-CREVICES ON A REEF FLAT OF LA REUNION (INDIAN OCEAN)	FACTORS INFLUENCING MAINTENANCE AND DECLINE OF A DIATOM BLOOM IN THE YATSUSHIRO SEA, JAPAN	METABOLIC INFLUENCE OF PSYCHROPHILIC DIATOMS ON TRAVERTINES AT THE HUANGLONG NATURAL SCENIC DISTRICT OF CHINA	TRENDS OF PUBLICATIONS RELATED TO CLIMATE CHANGE AND LAKE RESEARCH FROM 1991 TO 2015	THE INFLUENCE OF PARTICLE SIZE ON SESTON DEPOSITION IN STREAMS	PREDICTING EPILIMNETIC PHOSPHORUS CONCENTRATIONS USING AN IMPROVED DIATOM-BASED TRANSFER FUNCTION AND ITS APPLICATION TO LAKE EUTROPHICATION MANAGEMENT	A CHANGE IN PHYTOPLANKTON COMMUNITY INDEX WITH WATER QUALITY IMPROVEMENT IN TOLO HARBOUR, HONG KONG	THE FATE OF BLEACHED CORALS: PATTERNS AND DYNAMICS OF ALGAL RECRUITMENT	REMOVAL OF SNOW COVER INHIBITS SPRING GROWTH OF ARCTIC ICE ALGAE THROUGH PHYSIOLOGICAL AND BEHAVIORAL EFFECTS	MICROPHYTOBENTHOS AND BENTHIC MACROALGAE DETERMINE SEDIMENT ORGANIC MATTER COMPOSITION IN SHALLOW PHOTIC SEDIMENTS	RELATIONSHIP BETWEEN THE QUALITATIVE NATURE OF PARTICLES AND COPEPOD FECES IN THE IRISH SEA	HARVESTING OF CHLORELLA SP USING HOLLOW FIBER ULTRAFILTRATION	MICROZOOPLANKTON FEEDING IMPACT IN A COASTAL UPWELLING SYSTEM ON THE NW IBERIAN MARGIN: THE RIA DE VIGO	A COMPARISON OF SEDIMENTARY AND DIATOM-INFERRED PHOSPHORUS PROFILES - IMPLICATIONS FOR DEFINING PREDISTURBANCE NUTRIENT CONDITIONS	THE EFFICIENCY OF ULTRASOUND ON ALGAL CONTROL IN A CLOSED LOOP WATER TREATMENT SYSTEM FOR CYPRINID FISH FARMS	DETECTING PHYTOPLANKTON DIATOM FRACTION BASED ON THE SPECTRAL SHAPE OF SATELLITE-DERIVED ALGAL LIGHT ABSORPTION COEFFICIENT	EFFECT OF HYDROLOGICAL PATTERNS OF TRIBUTARIES ON BIOTIC PROCESSES IN A LOWLAND RESERVOIR - CONSEQUENCES FOR RESTORATION	DIATOMS IN A PEATBOG POLLUTED WITH OIL-FIELD BRINES IN THE KOLVA RIVER BASIN, KOMI REPUBLIC	GLACIAL-INTERGLACIAL VARIABILITY IN DIATOM ABUNDANCE AND VALVE SIZE: IMPLICATIONS FOR SOUTHERN OCEAN PALEOCEANOGRAPHY	BIOGEOCHEMICAL ROLE OF SURFICIAL DIATOMACEOUS BIOMATS IN GROUNDWATER PURIFICATION: A KEY REVELATION FROM THE GANGETIC ALLUVIAL FLOODPLAIN, SOUTH 24 PARGANAS, INDIA	THE POSSIBLE ROLE OF BACTERIAL' SIGNAL MOLECULES N-ACYL HOMOSERINE LACTONES IN THE FORMATION OF DIATOM-BIOFILM (CYLINDROTHECA SP.)	STANDING STOCKS AND ACTIVITY OF ARCHAEA AND BACTERIA IN THE WESTERN ARCTIC OCEAN	BUTYLTINS IN WATER, BIOFILM, ANIMALS AND SEDIMENTS OF THE WEST COAST OF INDIA	SEASONAL VARIABILITY OF SEDIMENT TRAP COLLECTIONS IN THE NORTHEAST WATER POLYNYA .2. BIOCHEMICAL AND MICROSCOPIC COMPOSITION OF SEDIMENTING MATTER	EFFECT OF SALINITY ON PSEUDO-NITZSCHIA SPECIES (BACILLARIOPHYCEAE) GROWTH AND DISTRIBUTION	EFFECTS OF PCO2 AND IRON ON THE ELEMENTAL COMPOSITION AND CELL GEOMETRY OF THE MARINE DIATOM PSEUDO-NITZSCHIA PSEUDODELICATISSIMA (BACILLARIOPHYCEAE)	DISSOLVED FE ACROSS THE WEDDELL SEA AND DRAKE PASSAGE: IMPACT OF DFE ON NUTRIENT UPTAKE	AN INSIGHT INTO THE FEEDING ECOLOGY OF DEEP-SEA CANYON NEMATODES - RESULTS FROM FIELD OBSERVATIONS AND THE FIRST IN-SITU C-13 FEEDING EXPERIMENT IN THE NAZARE CANYON	BENTHIC BACTERIAL DIVERSITY FROM FRESHWATER TUFAS OF THE IBERIAN RANGE (SPAIN)	USE OF EPIPELIC DIATOMS FOR EVALUATION OF WATER QUALITY IN THE MATANZA-RIACHUELO (ARGENTINA), A PAMPEAN PLAIN RIVER	FEEDING DYNAMICS OF THE COPEPOD DIACYCLOPS THOMASI BEFORE, DURING AND FOLLOWING FILAMENTOUS CYANOBACTERIA BLOOMS IN A LARGE, SHALLOW TEMPERATE LAKE
55	PHYTOPLANKTON RESPONSE TO NUTRIENT RUNOFF IN A LARGE LAGOON SYSTEM IN THE GULF OF CALIFORNIA	GRAZER-INDUCED CHAIN LENGTH PLASTICITY REDUCES GRAZING RISK IN A MARINE DIATOM	SHELL GROWTH AND SURVIVAL OF SCALLOP (PECTEN-MAXIMUS L) IN A FERTILIZED, SHALLOW SEAWATER POND	IN SITU PRODUCTION AND RESPIRATION OF THE BENTHIC COMMUNITY DURING EMERSION ON SUBTROPICAL INTERTIDAL SANDFLATS	STABLE ISOTOPE (DELTA C-13 AND DELTA N-15) SIGNATURES OF SEDIMENTED ORGANIC MATTER AS INDICATORS OF HISTORIC LAKE TROPHIC STATE	WATER-SOLUBLE PETROLEUM COMPOUNDS - CHEMICAL ASPECTS AND EFFECTS ON THE GROWTH OF MICROALGAE	CYCLING OF BIOGENIC SILICA WITHIN THE UPPER WATER COLUMN OF THE ROSS SEA	LIPID MARKERS OF DIET HISTORY AND THEIR RETENTION DURING EXPERIMENTAL STARVATION IN THE BERING SEA EUPHAUSIID THYSANOESSA RASCHII	WIND STRENGTH AND BIOLOGICAL PRODUCTIVITY IN UPWELLING SYSTEMS: AN IDEALIZED STUDY	SEASONAL DISTRIBUTION OF LARGE PHYTOPLANKTON IN THE KEBAN DAM RESERVOIR	DESTABILIZATION OF COHESIVE INTERTIDAL SEDIMENTS BY INFAUNA	THE PHYSICAL AND CHEMICAL ENVIRONMENT AND CHANGES IN COMMUNITY STRUCTURE ASSOCIATED WITH BLOOM EVOLUTION - THE JOINT GLOBAL FLUX STUDY NORTH-ATLANTIC BLOOM EXPERIMENT	TROPHIC TRANSFER OF THE HARMFUL ALGAL TOXIN DOMOIC ACID AS A CAUSE OF DEATH IN A MINKE WHALE (BALAENOPTERA ACUTOROSTRATA) STRANDING IN SOUTHERN CALIFORNIA	MID-LATE PLEISTOCENE GLACIMARINE SEDIMENTARY PROCESSES OF A HIGH-LATITUDE, DEEP-SEA SEDIMENT DRIFT (ANTARCTIC PENINSULA PACIFIC MARGIN)	MICROPLANKTON COMMUNITY WITH EMPHASIS ON POTENTIALLY BLOOM FORMING SPECIES OFF OF HUB DELTA IN THE COASTAL WATERS OF PAKISTAN, NORTHERN ARABIAN SEA	DIATOM RESPONSES TO SEWAGE INPUTS AND HYDROLOGICAL ALTERATION IN MEDITERRANEAN STREAMS	EFFECTS OF ORGANIC CARBON SOURCES ON GROWTH, PHOTOSYNTHESIS, AND RESPIRATION OF PHAEODACTYLUM TRICORNUTUM	PHYTOPLANKTON PIGMENT AND ABSORPTION CHARACTERISTICS ALONG MERIDIONAL TRANSECTS IN THE ATLANTIC OCEAN	THE MICROBIAL COMMUNITY OF OPHRYDIUM VERSATILE COLONIES - ENDOSYMBIONTS, RESIDENTS, AND TENANTS	INTERACTIVE EFFECTS OF LIGHT AND TEMPERATURE ON IRON LIMITATION IN A MARINE DIATOM: IMPLICATIONS FOR MARINE PRODUCTIVITY AND CARBON CYCLING	MANGANESE OXIDE BIOMINERALS FROM FRESHWATER ENVIRONMENTS IN QUADRILATERO FERRIFERO, MINAS GERAIS, BRAZIL	INTRASPECIFIC VARIABILITY IN THE RESPONSE OF BLOOM-FORMING MARINE MICROALGAE TO CHANGED CLIMATE CONDITIONS	DIEL VARIATIONS OF MARINE SNOW CONCENTRATION IN SURFACE WATERS AND IMPLICATIONS FOR PARTICLE FLUX IN THE SEA	LEARNING HABITAT MODELS FOR THE DIATOM COMMUNITY IN LAKE PRESPA	SEASONAL RESPONSE OF NUTRIENTS TO REDUCED PHOSPHORUS LOADING IN 12 DANISH LAKES	A REVALUATION OF ALGAL DISEASES IN KOREAN PYROPIA (PORPHYRA) SEA FARMS AND THEIR ECONOMIC IMPACT	PRIMARY PRODUCTION IN THE UPPER SEA ICE	BACTERIOPLANKTON DRAWDOWN OF CORAL MASS-SPAWNED ORGANIC MATTER	AQUATIC NITROGEN-FIXING CYANOBACTERIA ASSOCIATED WITH BLOOMS OF DIDYMOSPHENIA GEMINATA: INSIGHTS FROM A FIELD STUDY	TOOLS FOR MICROALGAL BIOTECHNOLOGY: DEVELOPMENT OF AN OPTIMIZED TRANSFORMATION METHOD FOR AN INDUSTRIALLY PROMISING MICROALGA-TETRASELMIS CHUII	USING THE MOLECULAR TOOLBOX TO COMPARE HARMFUL ALGAL BLOOMS IN UPWELLING SYSTEMS	PAST TROPHIC STATUS AND HYPOLIMNETIC ANOXIA DURING EUTROPHICATON AND REMEDIATION OF GRAVENHURST BAY, ONTARIO: COMPARISON OF DIATOMS, CHIRONOMIDS, AND HISTORICAL RECORDS	APPLICATION OF BARLEY STRAW TO DAMMED RIVER FOR ALGAL CONTROL	DETECTING PHYTOPLANKTON DIATOM FRACTION BASED ON THE SPECTRAL SHAPE OF SATELLITE-DERIVED ALGAL LIGHT ABSORPTION COEFFICIENT	SEASONAL CHANGES IN THE ABUNDANCE AND COMPOSITION OF PLANT PIGMENTS IN PARTICULATE ORGANIC CARBON IN THE LOWER MISSISSIPPI AND PEARL RIVERS	WATER-COLUMN PROCESSES IN THE WEST ANTARCTIC PENINSULA AND THE ROSS SEA: INTERANNUAL VARIATIONS AND FOODWEB STRUCTURE	ACCUMULATION OF BIOGENIC AND LITHOGENIC MATERIAL IN THE PACIFIC SECTOR OF THE SOUTHERN OCEAN DURING THE PAST 40,000 YEARS	WANTED: ALIVE AND NOT DEAD: FUNCTIONING DIATOM STATUS IS A QUALITY CUE FOR THE SUSPENSION-FEEDER CRASSOSTREA GIGAS	INHIBITORY EFFECT OF POLYUNSATURATED ALDEHYDES (PUAS) ON THE GROWTH OF THE TOXIC BENTHIC DINOFLAGELLATE OSTREOPSIS CF. OVATA	A NEW APPROACH TO TESTING THE AGREEMENT OF TWO PHYTOPLANKTON QUANTIFICATION TECHNIQUES: MICROSCOPY AND CHEMTAX	HOW MANY CHIRONOMID HEAD CAPSULES ARE ENOUGH? A STATISTICAL APPROACH TO DETERMINE SAMPLE SIZE FOR PALAEOCLIMATIC RECONSTRUCTIONS	LONG TIME SERIES OF DEEP WATER PARTICLE FLUX IN THREE BIOGEOCHEMICAL PROVINCES OF THE NORTHEAST ATLANTIC	REGULATION OF PHYTOPLANKTON PRIMARY PRODUCTION ALONG A HYPERNUTRIFIED ESTUARY	YELLOWFIN TUNA (THUNNUS ALBACARES) AGGREGATIONS ALONG THE SHELF BREAK OFF SOUTH-EASTERN AUSTRALIA: LINKS BETWEEN INSHORE AND OFFSHORE PROCESSES	THE EFFECTS OF CU AND FE AVAILABILITY ON THE GROWTH AND CU : C RATIOS OF MARINE DIATOMS	SPATIAL SHIFTS IN FOOD SOURCES FOR MACROZOOBENTHOS IN AN ESTUARINE ECOSYSTEM: CARBON AND NITROGEN STABLE ISOTOPE ANALYSES	CHARACTERIZATION OF MICROBIAL MATS FROM A DESERT WADI ECOSYSTEM IN THE SULTANATE OF OMAN	CONSERVATION OF MEDITERRANEAN WETLANDS: INTEREST OF HISTORICAL APPROACH	THE RESPONSE OF CLADOCERANS TO RECENT ENVIRONMENTAL FORCING IN AN ALPINE LAKE ON THE SE TIBETAN PLATEAU
56	PHYTOPLANKTON OF A DYNAMIC AMAZON SANDY BEACH	ACCUMULATION AND BIODEGRADATION OF PHENANTHRENE AND FLUORANTHENE BY THE ALGAE ENRICHED FROM A MANGROVE AQUATIC ECOSYSTEM	LONG-TERM BIOGENIC PARTICLE FLUXES IN THE BERING SEA AND THE CENTRAL SUBARCTIC PACIFIC OCEAN, 1990-1995	EPIPHYTIC DIATOMS ASSOCIATED WITH A SUBMERGED MACROPHYTE, VALLISNERIA AETHIOPICA, IN THE SHALLOW MARGINAL AREAS OF SANYATI BASIN (LAKE KARIBA): A PRELIMINARY ASSESSMENT OF THEIR USE AS BIOMONITORING TOOLS	NITROGEN ISOTOPIC FRACTIONATION DURING A SIMULATED DIATOM SPRING BLOOM: IMPORTANCE OF N-STARVATION IN CONTROLLING FRACTIONATION	DISTRIBUTION OF MICROSOMAL CO-BINDING CHROMOPHORES AND EROD ACTIVITY IN SEA ANEMONE TISSUES	THE ANNUAL SILICA CYCLE IN THE SARGASSO SEA NEAR BERMUDA	SEASONAL STUDIES OF SESTON LIPIDS IN RELATION TO MICROPLANKTON SPECIES COMPOSITION AND SCALLOP GROWTH IN SOUTH BROAD COVE, NEWFOUNDLAND	PELAGIC PRODUCTION AT THE CELTIC SEA SHELF BREAK	REPRODUCTION AND GROWTH OF THE DEEP-SEA BENTHIC FORAMINIFER BULIMINA MARGINATA UNDER DIFFERENT LABORATORY CONDITIONS	SEASONAL VARIABILITY OF MEIOFAUNAL ABUNDANCE IN THE OLIGO-MESOHALINE AREA OF THE GIRONDE ESTUARY, FRANCE	HETEROTROPHIC FEEDING BY GORGONIAN CORALS WITH SYMBIOTIC ZOOXANTHELLA	DOMOIC ACID BINDS IRON AND COPPER: A POSSIBLE ROLE FOR THE TOXIN PRODUCED BY THE MARINE DIATOM PSEUDO-NITZSCHIA	MICROPALAEONTOLOGICAL EVIDENCES OF HIGH PRODUCTIVITY EPISODES IN THE ZANCLEAN OF PIEDMONT (EARLY PLIOCENE, NORTHWESTERN ITALY)	CONTINENTAL RUNOFF OF NUTRIENTS AND THEIR POSSIBLE INFLUENCE OVER STOICHIOMETRIC RATIOS (DIN : P : SI) IN THE NORTHEASTERN MEDITERRANEAN WATERS OF SPAIN (CATALAN SEA)	DIATOMS IN NORTHEAST PACIFIC SURFACE SEDIMENTS AS PALEOCEANOGRAPHIC PROXIES	DIURNAL CHANGES OF PHOTOADAPTIVE PIGMENTS IN MICROPHYTOBENTHOS	EVIDENCE OF CHANGE IN THE WINTER MIXED LAYER IN THE NORTHEAST PACIFIC OCEAN	INSIGHTS INTO THE POLYMORPHISM OF THE DIATOM PHAEODACTYLUM TRICORNUTUM BOHLIN	FEEDING BY THE HETEROTROPHIC DINOILAGELLATE PROTOPERIDINIUM BIPES ON THE DIATOM SKELETONEMA COSTATUM	SEASONAL SUCCESSION OF THE TRAVERTINE-FORMING DESMID OOCARDIUM STRATUM	ASSESSING THE ECOLOGICAL EFFECTS OF WATER STRESS AND POLLUTION IN A TEMPORARY RIVER - IMPLICATIONS FOR WATER MANAGEMENT	EXOPOLYMER PRODUCTION AS A FUNCTION OF CELL PERMEABILITY AND DEATH IN A DIATOM (THALASSIOSIRA WEISSFLOGII) AND A CYANOBACTERIUM (SYNECHOCOCCUS ELONGATUS)	THE OUTER BORDER AND CENTRAL BORDER FOR SPECIES-ENVIRONMENTAL RELATIONSHIPS ESTIMATED BY NON-PARAMETRIC GENERALISED ADDITIVE MODELS	SEASONAL NUTRIENT DYNAMICS IN A CHALK STREAM: THE RIVER FROME, DORSET, UK	ZOOSPORIC PARASITES INFECTING MARINE DIATOMS - A BLACK BOX THAT NEEDS TO BE OPENED	BIOGEOGRAPHICAL PATTERNS AND ENVIRONMENTAL CONTROLS OF PHYTOPLANKTON COMMUNITIES FROM CONTRASTING HYDROGRAPHICAL ZONES OF THE LABRADOR SEA	SPATIAL AND SEASONAL VARIATIONS IN THE PELAGIC-BENTHIC COUPLING OF THE SOUTHEASTERN BEAUFORT SEA REVEALED BY SEDIMENTARY BIOMARKERS	BENTHIC DIATOMS AS INDICATORS OF LONG-TERM CHANGES IN A WATERSHED RECEIVING PASSIVE TREATMENT FOR ACID MINE DRAINAGE	AIR-WATER FLUXES OF N2O AND CH4 DURING MICROALGAE (STAUROSIRA SP.) CULTIVATION IN AN OPEN RACEWAY POND	ADAPTATIONS AND SELECTION OF HARMFUL AND OTHER DINOFLAGELLATE SPECIES IN UPWELLING SYSTEMS 1. MORPHOLOGY AND ADAPTIVE POLYMORPHISM	PALEOLIMNOLOGY OF THE LAKE OF THE WOODS SOUTHERN BASIN: CONTINUED WATER QUALITY DEGRADATION DESPITE LOWER NUTRIENT INFLUX	PROBLEMATIC ALGAE IN THE SEDIMENTATION AND FILTRATION PROCESS OF WATER TREATMENT PLANTS	THE SILICON BALANCE IN JIAOZHOU BAY, NORTH CHINA	ESTABLISHING THE CONDITION OF LOWLAND FLOODPLAIN RIVERS: A PALAEO-ECOLOGICAL APPROACH	INVESTIGATION OF TROPHIC ECOLOGY IN NEWFOUNDLAND COLD-WATER DEEP-SEA CORALS USING LIPID CLASS AND FATTY ACID ANALYSES	PRIMARY PRODUCTIVITY OFF THE ANTARCTIC COAST FROM 30 DEGREES-80 DEGREES E; BROKE-WEST SURVEY, 2006	FUNDAMENTAL SHIFT IN VITAMIN B-12 ECO-PHYSIOLOGY OF A MODEL ALGA DEMONSTRATED BY EXPERIMENTAL EVOLUTION	GROUP-SPECIFIC EFFECTS ON COASTAL BACTERIOPLANKTON OF POLYUNSATURATED ALDEHYDES PRODUCED BY DIATOMS	THE GEOGRAPHICAL DISTRIBUTION AND (PALAEO)ECOLOGY OF SELENOPEMPHIX UNDULATA SP NOV., A NEW LATE QUATERNARY DINOFLAGELLATE CYST FROM THE PACIFIC OCEAN	EXPRESSION OF CADMIUM CARBONIC ANHYDRASE OF DIATOMS IN SEAWATER	CONTROLS OF TH-234 REMOVAL FROM THE OLIGOTROPHIC OCEAN BY POLYURONIC ACIDS AND MODIFICATION BY MICROBIAL ACTIVITY	HOLOCENE ENVIRONMENTAL CHANGES OF THE HWAJINPO LAGOON ON THE EASTERN COAST OF KOREA	MESOZOOPLANKTON BIOMASS AND GRAZING RESPONSES TO CYCLONE OPAL, A SUBTROPICAL MESOSCALE EDDY	IRON BIOAVAILABILITY IN THE SOUTHERN OCEAN	FEEDING-HABITS AND FOOD RESOURCES OF FILTER-FEEDING TRICHOPTERA IN A REGULATED MOUNTAIN STREAM	MOLECULAR TYPING OF THE RED-TIDE DINOFLAGELLATE GONYAULAX-POLYEDRA IN PHYTOPLANKTON SUSPENSIONS	EFFECT OF AGEING ON SURVIVAL OF BENTHIC DIATOM PROPAGULES	THE EFFECTS OF SESTON LIPIDS ON ZOOPLANKTON FATTY ACID COMPOSITION IN LAKE WASHINGTON, WASHINGTON, USA
57	OBSERVATIONS ON BIO-OPTICAL PROPERTIES OF A PHYTOPLANKTON BLOOM IN COASTAL WATERS OFF COCHIN DURING THE ONSET OF SOUTHWEST MONSOON	PHYTOPLANKTON AGGREGATE FORMATION - OBSERVATIONS OF PATTERNS AND MECHANISMS OF CELL STICKING AND THE SIGNIFICANCE OF EXOPOLYMERIC MATERIAL	SALINITY AND FISH EFFECTS ON SALTON SEA MICROECOSYSTEMS: WATER CHEMISTRY AND NUTRIENT CYCLING	A 2-YEAR SURVEY OF PHYTOPLANKTON IN THE MARNE RESERVOIR (FRANCE): A CASE STUDY TO VALIDATE THE USE OF AN IN SITU SPECTROFLUOROMETER BY COMPARISON WITH ALGAL TAXONOMY AND CHLOROPHYLL A MEASUREMENTS	TAXON-SPECIFIC VARIATION IN THE STABLE ISOTOPIC SIGNATURES (DELTA C-13 AND DELTA N-15) OF LAKE PHYTOPLANKTON	COMPARING THE RESPONSE OF BIOCHEMICAL INDICATORS (BIOMARKERS) AND BIOLOGICAL INDICES TO DIAGNOSE THE ECOLOGICAL IMPACT OF AN OIL SPILLAGE IN A MEDITERRANEAN RIVER (NE CATALUNYA, SPAIN)	PHYTOPLANKTON DYNAMICS IN RELATION TO THE BIOGEOCHEMICAL CYCLE OF SILICON IN A COASTAL ECOSYSTEM OF WESTERN-EUROPE	STEROLS OF FRESHWATER MICROALGAE: POTENTIAL IMPLICATIONS FOR ZOOPLANKTON NUTRITION	PHYTOPLANKTON DISTRIBUTION ACROSS THE SOUTHEAST ADRIATIC CONTINENTAL AND SHELF SLOPE TO THE WEST OF ALBANIA (SPRING ASPECT)	TROPHIC EVOLUTION OF LAGUNA GRANDE DE SAN PEDRO (VIII REGION, CHILE) DURING THE LAST CENTURY, BY MEANS OF THE ANALYSIS OF SEDIMENTARY RECORDS	SEQUENTIAL RESUSPENSION OF BIOFILM COMPONENTS (VIRUSES, PROKARYOTES AND PROTISTS) AS MEASURED BY ERODIMETRY EXPERIMENTS IN THE BROUAGE MUDFLAT (FRENCH ATLANTIC COAST)	CILIATE GRAZING ON BACTERIA, FLAGELLATES, AND MICROALGAE IN A TEMPERATE ZONE SANDY TIDAL FLAT - INGESTION RATES AND FOOD NICHE PARTITIONING	SEASONALITY OF PSEUDO-NITZSCHIA SPP. (BACILLARIOPHYCEAE) IN WESTERN SCOTTISH WATERS	FIRST RECORD OF MIDDLE MIOCENE MARINE DIATOMS FROM THE COLOMBIAN PACIFIC (NW SOUTH AMERICA) AND THEIR PALEOCEANOGRAPHIC SIGNIFICANCE	PSEUDO-NITZSCHIA (BACILLARIOPHYCEAE) SPECIES, DOMOIC ACID AND AMNESIC SHELLFISH POISONING: REVISITING PREVIOUS PARADIGMS	DIATOM-BASED BIOASSESSMENT IN WETLANDS: HOW MANY SAMPLES DO WE NEED TO CHARACTERIZE THE DIATOM ASSEMBLAGE IN A WETLAND ADEQUATELY?	CHANGES IN THE PHOTOSYNTHETIC REACTION CENTRE II IN THE DIATOM PHAEODACTYLUM TRICORNUTUM RESULT IN NON-PHOTOCHEMICAL FLUORESCENCE QUENCHING	THIN LAYERS AND CAMOUFLAGE: HIDDEN PSEUDO-NITZSCHIA SPP. (BACILLARIOPHYCEAE) POPULATIONS IN A FJORD IN THE SAN JUAN ISLANDS, WASHINGTON, USA	CELL DIVISION AND MORPHOGENESIS OF THE CENTRIC DIATOM CHAETOCEROS DECIPIENS (BACILLARIOPHYCEAE) I. LIVING CELLS	TRANSPARENT EXOPOLYMER PARTICLE PRODUCTION AND AGGREGATION BY A MARINE PLANKTONIC DIATOM (THALASSIOSIRA WEISSFLOGII) AT DIFFERENT GROWTH RATES	SPATIAL DISTRIBUTION OF DIATOM AND CYANOBACTERIAL MATS IN THE DEAD SEA IS DETERMINED BY RESPONSE TO RAPID SALINITY FLUCTUATIONS	EFFECTS OF INCREASED PCO(2) AND TEMPERATURE ON THE NORTH ATLANTIC SPRING BLOOM. I. THE PHYTOPLANKTON COMMUNITY AND BIOGEOCHEMICAL RESPONSE	INTERACTION OF RISING FRAZIL WITH SUSPENDED PARTICLES - TANK EXPERIMENTS WITH APPLICATIONS TO NATURE	RECONSTRUCTING PHOSPHORUS LEVELS USING MODELS BASED ON THE MODERN DIATOM ASSEMBLAGES OF 55 LAKES IN SOUTHERN QUEBEC	PHOSPHORUS CYCLING IN A DIMICTIC RESERVOIR - THE SEC RESERVOIR (CZECH REPUBLIC)	INITIAL RECOGNITION OF ENDOSYMBIOTIC DIATOM SURFACE ANTIGENS BY THE LARGER FORAMINIFER AMPHISTEGINA LOBIFERA	DO PELAGIC GRAZERS BENEFIT FROM SEA ICE? INSIGHTS FROM THE ANTARCTIC SEA ICE PROXY IPSO25	DEGRADATION OF PHYTOPLANKTON-DERIVED ORGANIC MATTER: IMPLICATIONS FOR CARBON AND NITROGEN BIOGEOCHEMISTRY IN COASTAL ECOSYSTEMS	INTER-SITE DIFFERENCES OF ZINC SUSCEPTIBILITY OF THE OYSTER CRASSOSTREA HONGKONGENSIS	COMPARISON OF CONTINUOUS AND DAY TIME ONLY MIXING ON TETRASELMIS SUECICA (CHLOROPHYTA) IN OUTDOOR RACEWAY PONDS	ANALYSES OF PLANKTONIC ECOSYSTEM STRUCTURE IN COASTAL SEAS USING A LARGE-SCALE STRATIFIED MESOCOSM: A NEW APPROACH TO UNDERSTANDING THE EFFECTS OF PHYSICAL, BIOCHEMICAL AND ECOLOGICAL FACTORS ON PHYTOPLANKTON SPECIES SUCCESSION	RECENT AND HISTORIC EUTROPHICATION OF AN ISLAND LAKE IN NORTHERN LAKE MICHIGAN, USA	ALGAL SYMBIONTS IN THE TUNICS OF SIX NEW ZEALAND ASCIDIANS (CHORDATA, ASCIDIACEA)	THE INFLUENCE OF COASTAL NUTRIENTS ON PHYTOPLANKTON PRODUCTIVITY IN A SHALLOW LOW INFLOW ESTUARY, DRAKES ESTERO, CALIFORNIA (USA)	SPATIAL PATTERN OF PHYTOPLANKTON BASED ON THE MORPHOLOGY-BASED FUNCTIONAL APPROACH ALONG A RIVER-FLOODPLAIN GRADIENT	EFFECTS OF CHLORINE AND OZONE ON ALGAL CELL PROPERTIES AND REMOVAL OF ALGAE BY COAGULATION	THE DISTRIBUTION OF FE IN THE ANTARCTIC CIRCUMPOLAR CURRENT	BIOGEOGRAPHICAL PATTERNS OF SPECIES RICHNESS AND ABUNDANCE DISTRIBUTION IN STREAM DIATOMS ARE DRIVEN BY CLIMATE AND WATER CHEMISTRY	ISOLATION AND PROPERTIES OF A SUBSTANCE FROM THE DIATOM PHAEODACTYLUM-TRICORNUTUM WHICH INDUCES SPAWNING IN THE SEA-URCHIN STRONGYLOCENTROTUS-DROEBACHIENSIS	DIATOM DISTRIBUTION AND ITS RELATIONSHIP TO SEDIMENT PROPERTY IN THE MINJIANG ESTUARY, SOUTHEAST CHINA	PLANKTONIC FLORA FROM LAGARTOS LAGOON, QUINTANA ROO	SEDIMENTATION AT THE PERMANENTLY ICE-COVERED GREENLAND CONTINENTAL SHELF (74 DEGREES 57.7 ` N/12 DEGREES 58.7 ` W): SIGNIFICANCE OF BIOGENIC AND LITHOGENIC PARTICLES IN PARTICULATE MATTER FLUX	THE USE OF DIATOM ASSEMBLAGES AS ECOLOGICAL INDICATORS IN HIGHLY STRATIFIED ESTUARIES AND EVALUATION OF EXISTING DIATOM INDICES	THE INFLUENCE OF MESOSCALE PHYSICAL STRUCTURES IN THE PHYTOPLANKTON TAXONOMIC COMPOSITION OF THE SUBSURFACE CHLOROPHYLL MAXIMUM OFF WESTERN BAJA CALIFORNIA	PHYSICAL BEHAVIOR OF THE SEEDS IRON-FERTILIZED PATCH BY SULPHUR HEXAFLUORIDE TRACER RELEASE	VERSATILE MYSIDS EXPLOIT MULTIPLE BASAL RESOURCES: IMPLICATION OF THE BENTHO-PELAGIC HABIT IN ESTUARINE FOOD WEBS	EPIBIOSIS OF OXYGENIC PHOTOTROPHS CONTAINING CHLOROPHYLLS A, B, C, AND D ON THE COLONIAL ASCIDIAN CYSTODYTES DELLECHIAJEI	THE DIATOM ASSEMBLAGES AS ENVIRONMENTAL EVOLUTION RECORDING OF THE PARATETHYS AREA DURING SARMATIAN TIMES.	A STUDY OF THE DIET OF ROACH (RUTILUS RUTILUS (L.)) IN THE LAKE OF PARELOUP (MASSIF CENTRAL, FRANCE)
58	A 9-YEAR TIME-SERIES OF PLANKTONIC FORAMINIFER FLUXES AND ENVIRONMENTAL CHANGE IN THE BERING SEA AND THE CENTRAL SUBARCTIC PACIFIC OCEAN, 1990-1999	UPTAKE OF SEDIMENTARY ORGANIC MATTER BY THE DEPOSIT-FEEDING BALTIC AMPHIPODS MONOPOREIA AFFINIS AND PONTOPOREIA FEMORATA	EFFECTS OF 60 HZ ELECTROMAGNETIC FIELDS ON EARLY GROWTH IN THREE PLANT SPECIES AND A REPLICATION OF PREVIOUS RESULTS	RELATIONSHIP BETWEEN CYPRID ENERGY RESERVES AND METAMORPHOSIS IN THE BARNACLE BALANUS AMPHITRITE DARWIN (CIRRIPEDIA; THORACICA)	LATE WISCONSINAN TO PRESENT SEDIMENTATION OF ORGANIC-MATTER OFF NORTHERN NEWFOUNDLAND IN RESPONSE TO CLIMATOLOGICAL EVENTS	EFFECT OF A SIMULATED OIL SPILL ON NATURAL ASSEMBLAGES OF MARINE PHYTOPLANKTON ENCLOSED IN MICROCOSMS	THE EFFECT OF PROGRESSIVE DISSOLUTION ON THE OXYGEN AND SILICON ISOTOPE COMPOSITION OF OPAL-A PHYTOLITHS: IMPLICATIONS FOR PALAEOENVIRONMENTAL RECONSTRUCTION	LIFE STRATEGIES, ENERGETICS AND GROWTH CHARACTERISTICS OF CALANOIDES CARINATUS (COPEPODA) IN THE ANGOLA-BENGUELA FRONTAL REGION	PRIMARY PRODUCTION AND PHYTOPLANKTON IN THREE GALICIAN RIAS ALTAS (NW SPAIN): SEASONAL AND SPATIAL VARIABILITY	ADHESIVE STALKS OF DIATOM DIDYMOSPHENIA GEMINATA AS A NOVEL BIOLOGICAL ADSORBENT FOR HAZARDOUS METALS REMOVAL	PHYTOPLANKTON DEPOSITION TO PERMEABLE SEDIMENTS UNDER OSCILLATORY FLOW: EFFECTS OF RIPPLE GEOMETRY AND RESUSPENSION	BIOMASS, SIZE STRUCTURE AND DEPTH DISTRIBUTIONS OF THE MICROBIAL COMMUNITY IN THE EASTERN EQUATORIAL PACIFIC	ECOLOGY AND TAXONOMY OF POTENTIALLY TOXIC PSEUDO-NITZSCHIA SPECIES IN LIM BAY (NORTH-EASTERN ADRIATIC SEA)	BASEMENT STRUCTURE AND SEDIMENTARY COVER SEISMOSTRATIGRAPHY IN THE NORTHERN PART OF THE JAPAN BASIN IN THE REGION OF THE TARASOV RISE (SEA OF JAPAN)	THE SHORT-TERM FATE OF ORGANIC CARBON IN MARINE SEDIMENTS: COMPARING THE PAKISTAN MARGIN TO OTHER REGIONS	SEASONAL AND SPATIAL VARIATION OF EPILITHIC MICROALGAL DISTRIBUTION AND ABUNDANCE AND ITS INGESTION BY PATELLA-VULGATA ON A MODERATELY EXPOSED ROCKY SHORE	LIGHT-RELATED PHOTOSYNTHETIC CHARACTERISTICS OF LOTIC MACROALGAE	CONTRIBUTION OF FINE-SCALE VERTICAL STRUCTURE AND SWIMMING BEHAVIOR TO FORMATION OF PLANKTON LAYERS ON GEORGES BANK	MONITORING THE LONG-TERM STABILITY OF PELAGIC MORPHOTYPES IN THE MODEL DIATOM PHAEODACTYLUM TRICORNUTUM	BIOGENIC SILICA ACCUMULATION RATE DURING THE HOLOCENE IN THE SOUTHEASTERN INDIAN-OCEAN	TEXTURAL AND MINERALOGICAL CHARACTERISTICS OF MICROBIAL FOSSILS ASSOCIATED WITH MODERN AND ANCIENT IRON (OXYHYDR) OXIDES: TERRESTRIAL ANALOGUE FOR SEDIMENTS IN GALE CRATER	LAKE DIATOM RESPONSES TO WARMING: REVIEWING THE EVIDENCE	EFFECTS OF PLANKTONIC COPEPODS ON TRANSPARENT EXOPOLYMERIC PARTICLES (TEP) ABUNDANCE AND SIZE SPECTRA	RECONSTRUCTING PRE-ACIDIFICATION PH FOR AN ACIDIFIED SCOTTISH LOCH: A COMPARISON OF PALAEOLIMNOLOGICAL AND MODELLING APPROACHES	SOURCES AND TRANSFORMATIONS OF ANTHROPOGENIC NITROGEN ALONG AN URBAN RIVER-ESTUARINE CONTINUUM	COCULTURE WITH MARINE BACTERIA CONFERS RESISTANCE TO COMPLETE VIRAL LYSIS OF DIATOM CULTURES	WINTER PLANKTON ASSEMBLAGE IN THE ICE EDGE ZONE OF THE WEDDELL AND SCOTIA SEAS - COMPOSITION, BIOMASS AND SPATIAL DISTRIBUTIONS	REMINERALIZATION OF PHYTOPLANKTON-DERIVED ORGANIC MATTER BY NATURAL POPULATIONS OF HETEROTROPHIC BACTERIA	ASSESSING THE DISTURBANCE CAUSED BY AN INDUSTRIAL DISCHARGE USING FIELD TRANSFER OF EPIPELIC BIOFILM	COMPARISON OF TWO MICROALGAL DIETS. 1. INFLUENCE ON THE BIOCHEMICAL AND FATTY ACID COMPOSITIONS OF RAW OYSTERS (CRASSOSTREA GIGAS)	THE ROLE OF A SILICATE PUMP IN DRIVING NEW PRODUCTION	USE OF PALEOLIMNOLOGY TO DOCUMENT THE EFFECT OF LAKE SHORELAND DEVELOPMENT ON WATER QUALITY	FEEDING AND ENERGY RELATIONS IN DAPHNIA-GALEATA-MENDOTAE	EFFECTS OF AN ACUTE HYPOXIC EVENT ON MICROPLANKTON COMMUNITY STRUCTURE IN A COASTAL HARBOR OF SOUTHERN CALIFORNIA	BACTERIAL BIOGEOGRAPHY ACROSS THE AMAZON RIVER-OCEAN CONTINUUM	PHYLOGENETIC RELATIONSHIPS OF YESSOTOXIN-PRODUCING DINOFLAGELLATES, BASED ON THE LARGE SUBUNIT AND INTERNAL TRANSCRIBED SPACER RIBOSOMAL DNA DOMAINS	MICROPROTOZOOPLANKTON DISTRIBUTION AND THEIR POTENTIAL GRAZING IMPACT IN THE ANTARCTIC CIRCUMPOLAR CURRENT	LONG-TERM VARIATION OF THE BAY OF BREST ECOSYSTEM: BENTHIC-PELAGIC COUPLING REVISITED	ODOUR COMPOUNDS OF THE DIATOM COCCONEIS SCUTELLUM: EFFECTS ON BENTHIC HERBIVORES LIVING ON POSIDONIA OCEANICA	HORIZONTAL DISTRIBUTION OF MICROPROTIST COMMUNITY STRUCTURE IN THE WESTERN ARCTIC OCEAN DURING LATE SUMMER AND EARLY FALL OF 2010	CHARACTERIZATION OF AEROBIC BACTERIAL AND FUNGAL MICROBIOTA ON SURFACES OF HISTORIC SCOTTISH MONUMENTS	PARTICLE FLUX IN THE SUBTROPICAL ATLANTIC NEAR THE AZORES: INFLUENCE OF MESOZOOPLANKTON	FUNCTIONAL AND COMPOSITIONAL RESPONSES OF PERIPHYTON MATS TO SIMULATED SALTWATER INTRUSION IN THE SOUTHERN EVERGLADES	RAPID LACUSTRINE RESPONSE TO RECENT HIGH ARCTIC WARMING: A DIATOM RECORD FROM SAWTOOTH LAKE, ELLESMERE ISLAND, NUNAVUT	EFFECTS OF IRON LIMITATION ON INTRACELLULAR CADMIUM OF CULTURED PHYTOPLANKTON: IMPLICATIONS FOR SURFACE DISSOLVED CADMIUM TO PHOSPHATE RATIOS	ASSIMILATION AND RETENTION OF SELENIUM AND OTHER TRACE ELEMENTS FROM CRUSTACEAN FOOD BY JUVENILE STRIPED BASS (MORONE SAXATILIS)	COMMUNITY COMPOSITION OF PHOTOSYNTHETIC PICOEUKARYOTES IN A SUBTROPICAL COASTAL ECOSYSTEM, WITH PARTICULAR EMPHASIS ON MICROMONAS	SPATIAL AND TEMPORAL VARIATION OF THE SYNECHOCOCCUS POPULATION IN THE EAST CHINA SEA AND ITS CONTRIBUTION TO PHYTOPLANKTON BIOMASS	MYSIS IN THE OKANAGAN LAKE FOOD WEB: A TIME-SERIES ANALYSIS OF INTERACTION STRENGTHS IN AN INVADED PLANKTON COMMUNITY
59	LIMNOLOGICAL DESCRIPTION OF THE LAKES ZURICH, LUCERNE, AND CADAGNO	MORPHOLOGICAL AND GENETIC-VARIATION WITHIN THE DIATOM SKELETONEMA-COSTATUM (BACILLARIOPHYTA) - EVIDENCE FOR A NEW SPECIES, SKELETONEMA-PSEUDOCOSTATUM	SMALL ONES AND BIG ONES: CROSS-TAXON CONGRUENCE REFLECTS ORGANISM BODY SIZE IN OMBROTROPHIC BOGS	IN SITU PRODUCTION OF DISSOLVED ORGANIC CARBON (DOC) BY PHYTOPLANKTON BLOOMS (COCHLODINIUM POLYKRIKOIDES) IN THE SOUTHERN SEA OF KOREA	STABLE ISOTOPE ANALYSES AS A TOOL TO EXAMINE POSTLARVAL DIETS OF HALIOTIS DISCUS HANNAI	ANTIBACTERIAL AND ALGICIDAL PROPERTIES OF SOME BROWN SEAWEEDS FROM NORTHERN COASTS OF TUNISIA	DISSOLVED SILICATE RETENTION AND TRANSPORT IN CASCADE RESERVOIRS IN KARST AREA, SOUTHWEST CHINA	EFFECTS OF LOWERING TEMPERATURE DURING CULTURE ON THE PRODUCTION OF POLYUNSATURATED FATTY ACIDS IN THE MARINE DIATOM PHAEODACTYLUM TRICORNUTUM (BACILLARIOPHYCEAE)	MICROPLANKTON BIOMASS AND DIVERSITY IN THE VIETNAMESE UPWELLING AREA DURING SW MONSOON UNDER NORMAL CONDITIONS AND AFTER AN ENSO EVENT	COMPARATIVE TOXICITY OF NANO ZNO AND BULK ZNO TOWARDS MARINE ALGAE TETRASELMIS SUECICA AND PHAEODACTYLUM TRICORNUTUM	CONTRIBUTION OF PHYTOPLANKTON AND BENTHIC MICROALGAE TO INNER SHELF SEDIMENTS OF THE NORTH-CENTRAL GULF OF MEXICO	MICROBIAL FOOD WEB CONNECTIONS AND RATES IN A SUBTROPICAL EMBAYMENT	EMBRYONIC EXPOSURE TO DOMOIC ACID INCREASES THE SUSCEPTIBILITY OF ZEBRAFISH LARVAE TO THE CHEMICAL CONVULSANT PENTYLENETETRAZOLE	PALEOGEOGRAPHIC AND PALEOCLIMATIC SIGNIFICANCE OF DIATOMS FROM MIDDLE PLEISTOCENE MARINE AND GLACIOMARINE DEPOSITS ON BALDWIN PENINSULA, NORTHWESTERN ALASKA	SPECTRAL FLUOROMETRIC CHARACTERIZATION OF PHYTOPLANKTON TYPES IN THE TROPICAL COASTAL WATERS OF SINGAPORE	THE EFFECTS OF HYDROLOGICAL DYNAMICS ON BENTHIC DIATOM COMMUNITY STRUCTURE IN A HIGHLY STRATIFIED ESTUARY: THE CASE OF THE EBRO ESTUARY (CATALONIA, SPAIN)	RELAXATION OF THE NON-PHOTOCHEMICAL CHLOROPHYLL FLUORESCENCE QUENCHING IN DIATOMS: KINETICS, COMPONENTS AND MECHANISMS	BIOGEOCHEMISTRY AND CARBON MASS BALANCE OF A COCCOLITHOPHORE BLOOM IN THE NORTHERN BAY OF BISCAY (JUNE 2006)	DIATOM SILICA-TITANIA PHOTOCATALYSTS FOR AIR PURIFICATION BY BIO-ACCUMULATION OF DIFFERENT TITANIUM SOURCES	BLOOM FORMATION POTENTIAL IN THE HARMFUL DINOFLAGELLATE AKASHIWO SANGUINEA: CLUES FROM MOVEMENT BEHAVIORS AND GROWTH CHARACTERISTICS	DIVERSITY OF AN AERIAL PHOTOTROPHIC COATING OF HISTORIC BUILDINGS IN THE FORMER AUSCHWITZ II-BIRKENAU CONCENTRATION CAMP	SHORT- AND LONG-TERM CONDITIONING OF A TEMPERATE MARINE DIATOM COMMUNITY TO ACIDIFICATION AND WARMING	BACTERIAL CONTRIBUTIONS TO FORMATION OF TRANSPARENT EXOPOLYMER PARTICLES (TEP) AND SEASONAL TRENDS IN COASTAL WATERS OF SAGAMI BAY, JAPAN	A MODERN POLLEN-CLIMATE CALIBRATION SET FROM CENTRAL-WESTERN MONGOLIA AND ITS APPLICATION TO A LATE GLACIAL-HOLOCENE RECORD	RAPID ECOSYSTEM RECOVERY FROM DIFFUSE POLLUTION AFTER THE GREAT IRISH FAMINE	NOVEL BASAL, FUNGAL LINEAGES FROM FRESHWATER PHYTOPLANKTON AND LAKE SAMPLES	ATMOSPHERIC TRANSPORT AND CONCENTRATION OF DIATOMS IN SURFICIAL AND GLACIAL SEDIMENTS OF THE ALLAN HILLS, TRANSANTARCTIC MOUNTAINS	DISTRIBUTION AND COMPOSITION OF ORGANIC MATTER IN SURFACE SEDIMENTS OF COASTAL SOUTHEAST ALASKA	USING DIATOMS TO ASSESS THE BIOLOGICAL CONDITION OF LARGE RIVERS IN IDAHO (USA)	ROLE OF MUCUS TRAILS AND TRAIL-FOLLOWING IN THE BEHAVIOUR AND NUTRITION OF THE PERIWINKLE LITTORINA LITTOREA	DIRECT OBSERVATION OF TOXIC EFFECTS OF CYANOBACTERIAL EXTRACELLULAR PRODUCTS ON DAPHNIA	A WHOLE-BASIN STRATIGRAPHIC RECORD OF SEDIMENT AND PHOSPHORUS LOADING TO THE ST. CROIX RIVER, USA	EFFECTS OF WATER VELOCITY ON THE ARCHITECTURE AND EPIPHYTES OF CLADOPHORA-GLOMERATA (CHLOROPHYTA)	LOCAL CONTROLS ON SEDIMENT ACCUMULATION AND DISTRIBUTION IN A FJORD IN THE WEST ANTARCTIC PENINSULA: IMPLICATIONS FOR PALAEOENVIRONMENTAL INTERPRETATIONS	DISTRIBUTION OF ALGAE IN THE SAN JOAQUIN RIVER, CALIFORNIA, IN RELATION TO NUTRIENT SUPPLY, SALINITY AND OTHER ENVIRONMENTAL FACTORS	EPIPHYTIC DIATOMS OF THE SPRING FENS IN THE FLYSH AREA OF THE WESTERN CARPATHIANS	PARTICULATE ORGANIC CARBON EXPORT ACROSS THE ANTARCTIC CIRCUMPOLAR CURRENT AT 10 DEGREES E: DIFFERENCES BETWEEN NORTH AND SOUTH OF THE ANTARCTIC POLAR FRONT	EXPERIMENTAL EVIDENCE FOR NON-ENCYSTED, FREEZE-RESISTANT STAGES OF TERRESTRIAL NAKED AMOEBAE CAPABLE OF RESUMED GROWTH AFTER FREEZE-THAW EVENTS	INCREASE IN THE PRODUCTION OF ALLELOPATHIC SUBSTANCES BY PRYMNESIUM PARVUM CELLS GROWN UNDER N- OR P-DEFICIENT CONDITIONS	DISTRIBUTION OF DIATOM SURFACE SEDIMENT ASSEMBLAGES WITHIN EFFINGHAM INLET, A TEMPERATE FJORD ON THE WEST COAST OF VANCOUVER ISLAND (CANADA)	DIATOMS FROM THE HYPERSALINE LA AMARGA LAKE (LA PAMPA, ARGENTINA)	HIGH BIOMASS, LOW EXPORT REGIMES IN THE SOUTHERN OCEAN	A COMPREHENSIVE STUDY OF SILICA POOLS AND FLUXES IN WADDEN SEA SALT MARSHES	LIGHT-INDUCED RESPONSES OF OXYGEN PHOTOREDUCTION, REACTIVE OXYGEN SPECIES PRODUCTION AND SCAVENGING IN TWO DIATOM SPECIES	PHYTOPLANKTON PROCESSES. PART 2. RATES OF PRIMARY PRODUCTION AND FACTORS CONTROLLING ALGAL GROWTH DURING THE SOUTHERN OCEAN IRON RELEASE EXPERIMENT (SOIREE)	TROPHIC ECOLOGY OF THE ZOANTHID PALYTHOA CARIBAEORUM (CNIDARIA: ANTHOZOA) ON TROPICAL REEFS	TEMPORAL VARIABILITY OF COASTAL PLANCTOMYCETES CLADES AT KABELTONNE STATION, NORTH SEA	THE EFFECT OF INDUSTRIAL ACTIVITIES ON THE PERIPHYTON COMMUNITY AT THE UPPER REACHES OF NEW CALABAR RIVER, NIGER DELTA, NIGERIA	DIET OF SARDINE (SARDINOPS SAGAX) IN THE NORTHERN HUMBOLDT CURRENT SYSTEM AND COMPARISON WITH THE DIETS OF CLUPEOIDS IN THIS AND OTHER EASTERN BOUNDARY UPWELLING SYSTEMS
60	ECOLOGICAL-STUDIES OF PHYTOPLANKTON IN TAI TAM BAY, HONG-KONG	SPATIAL AND TEMPORAL VARIATIONS IN PHYTOPLANKTON IN CORAL REEF AND SEAGRASS ECOSYSTEMS OF THE PALK BAY, SOUTHEAST COAST OF INDIA	CULTURE OF MICROALGAE USING INTERSTITIAL WATER EXTRACTED FROM SHRIMP POND BOTTOM SEDIMENTS	TERRESTRIAL SOIL DIATOM ASSEMBLAGES FROM DIFFERENT VEGETATION TYPES IN ZACKENBERG (NORTHEAST GREENLAND)	PHYTOPLANKTON CARBON ISOTOPE FRACTIONATION DURING A DIATOM SPRING BLOOM IN A NORWEGIAN FJORD	A SMALL-SCALE TEST OF THE SPECIES-ENERGY HYPOTHESIS IN A SOUTHERN CALIFORNIA ESTUARY	ELEMENTAL COMPOSITION OF EQUATORIAL PACIFIC DIATOMS EXPOSED TO ADDITIONS OF SILICIC ACID AND IRON	DIFFERENTIAL GROWTH AND BIOCHEMICAL COMPOSITION OF PHOTOAUTOTROPHIC AND HETEROTROPHIC ISOCHRYSIS MARITIMA: EVALUATION FOR USE AS AQUACULTURE FEED	NUTRIENT AND PHYTOPLANKTON DYNAMICS IN THE QUEEN CHARLOTTE ISLANDS (CANADA) DURING THE SUMMER UPWELLING SEASONS OF 2001-2002	SILICON ISOTOPES IN ANTARCTIC SPONGES: AN INTERLABORATORY COMPARISON	WEAK DIURNAL CHANGES IN THE BIOCHEMICAL PROPERTIES AND BENTHIC MACROFAUNA OF URBANISED MANGROVE FORESTS AND MUDFLATS	CILIATES AND THEIR PICOPHYTOPLANKTON-FEEDING ACTIVITY IN A HIGH-ALTITUDE WARM-MONOMICTIC SALINE LAKE	SPECIES OF THE PLANKTONIC DIATOM GENUS PSEUDO-NITZSCHIA OF THE PACIFIC COASTS OF MEXICO	BIOSTRATIGRAPHICAL AND PALEOENVIRONMENTAL STUDY BASED ON PYRITIZED DIATOMS OF THE UPPER PALEOCENE-LOWER EOCENE INTERVAL OF THE SAINT-JOSSE CORE (FRANCE)	EMBRYONIC EXPOSURE TO DOMOIC ACID INCREASES THE SUSCEPTIBILITY OF ZEBRAFISH LARVAE TO THE CHEMICAL CONVULSANT PENTYLENETETRAZOLE	EFFECTS OF NUTRIENT ENRICHMENT ON EPIPELIC DIATOM ASSEMBLAGES IN A NUTRIENT-RICH LOWLAND STREAM, PAMPA REGION, ARGENTINA	PHOTOINHIBITION IN BENTHIC DIATOM ASSEMBLAGES UNDER LIGHT STRESS	DOMINANCE OF MICROFLAGELLATES OVER DIATOMS IN THE ANTARCTIC AREAS OF DEEP VERTICAL MIXING AND KRILL CONCENTRATIONS	CYREA SZYMBORSKA GEN. ET SP NOV., A NEW TEXTULARIID FORAMINIFER FROM THE MEDITERRANEAN SEA	EFFECT OF HIGH PH ON THE GROWTH AND SURVIVAL OF MARINE PHYTOPLANKTON: IMPLICATIONS FOR SPECIES SUCCESSION	IRON-ENCRUSTED DIATOMS AND BACTERIA EPIBIOTIC ON HYDROBIA ULVAE (GASTROPODA : PROSOBRANCHIA)	DETECTING PLANKTON SHIFTS IN THE NORTH SEA: A NEW ABRUPT ECOSYSTEM SHIFT BETWEEN 1996 AND 2003	MARINE SNOW FORMATION IN THE AFTERMATH OF THE DEEPWATER HORIZON OIL SPILL IN THE GULF OF MEXICO	HOW DOES TAXONOMIC RESOLUTION AFFECT CHIRONOMID-BASED TEMPERATURE RECONSTRUCTION?	PLANKTON COMMUNITY RESPONSES IN EARTHEN CHANNEL CATFISH NURSERY PONDS UNDER VARIOUS FERTILIZATION REGIMES	IMPACT OF A NET CAGE FISH FARM ON THE DISTRIBUTION OF BENTHIC FORAMINIFERA IN THE NORTHERN GULF OF EILAT (AQABA, RED SEA)	DIVERSITY AND ASSOCIATION OF PSYCHROPHILIC BACTERIA IN ANTARCTIC SEA ICE	CONTRIBUTION OF POTENTIAL ORGANIC MATTER SOURCES TO THE MACROBENTHOS NUTRITION IN THE NATORI ESTUARINE TIDAL FLATS, JAPAN	RESPONSE OF EPILITHIC DIATOM COMMUNITIES TO ENVIRONMENTAL GRADIENTS ALONG AN ECUADORIAN ANDEAN RIVER	SEDIMENT TOXICITY TESTS INVOLVING IMMOBILIZED MICROALGAE (PHAEODACTYLUM TRICORNUTUM BOHLIN)	POSSIBLE MECHANISM FOR THE INFLUENCE OF WEAK MAGNETIC-FIELDS ON BIOLOGICAL-SYSTEMS	SPATIAL VARIABILITY OF CHIRONOMID DEATH ASSEMBLAGES IN THE SURFACE SEDIMENTS OF A FLUCTUATING TROPICAL LAKE (LAKE NAIVASHA, KENYA)	IN-SITU MEASUREMENT OF ALGAL GROWTH-POTENTIAL IN AQUATIC ECOSYSTEMS BY IMMOBILIZED ALGAE	SEDIMENT TOXICITY AND COMMUNITY COMPOSITION OF BENTHOS AND COLONIZED PERIPHYTON IN THE EVERGLADES-FLORIDA BAY TRANSITIONAL ZONE	EFFECTS OF DAM CONSTRUCTION AND INCREASING POLLUTANTS ON THE ECOHYDROLOGICAL EVOLUTION OF A SHALLOW FRESHWATER LAKE IN THE YANGTZE FLOODPLAIN	THE EFFECTS OF RIVER FLOODWATERS ON FLOODPLAIN WETLAND WATER QUALITY AND DIATOM ASSEMBLAGES	SPATIO-TEMPORAL VARIABILITY OF AIR-SEA FLUXES OF CARBON DIOXIDE AND OXYGEN IN THE BRANSFIELD AND GERLACHE STRAITS DURING AUSTRAL SUMMER 1995-96	EVOLUTION: LIKE ANY OTHER SCIENCE IT IS PREDICTABLE	A FAST AND DIRECT LIQUID CHROMATOGRAPHY-MASS SPECTROMETRY METHOD TO DETECT AND QUANTIFY POLYUNSATURATED ALDEHYDES AND POLAR OXYLIPINS IN DIATOMS	WEIGHED BIOVOLUME; AN INDEX FOR ESTIMATING THE CONTRIBUTION OF SPECIES IN BENTHIC DIATOM ASSEMBLAGES	LIVING DIATOMS IN THE VICNINITY OF THE NORTH POLE, SUMMER 2004	RARE EARTH ELEMENTS AND OPAL/CACO3 RATIO OF SINKING PARTICLES OBSERVED WITH A TIME-SERIES SEDIMENT TRAP AT THE MOUTH OF TOKYO BAY	NUTRIENT CYCLING IN THE GREAT OUSE ESTUARY AND ITS IMPACT ON NUTRIENT FLUXES TO THE WASH, ENGLAND	THE COMMUNITY STRUCTURE AND GRAZING RATES OF MEIOBENTHOS IN CHUNSU BAY, WEST COAST OF KOREA	RESPONSES OF DMS IN THE SEAWATER AND ATMOSPHERE TO IRON ENRICHMENT IN THE SUBARCTIC WESTERN NORTH PACIFIC (SEEDS-II)	ALGAL VS. MACROPHYTE INPUTS TO FOOD WEBS OF INLAND SALINE WETLANDS	DISTINCT BACTERIAL COMMUNITY AND DIVERSITY SHIFTS AFTER PHYTOPLANKTON-DERIVED DISSOLVED ORGANIC MATTER ADDITION IN A COASTAL ENVIRONMENT	IMPACTS OF DOMESTIC SEWAGE EFFLUENT ON PHYTOPLANKTON FROM BEDFORD BASIN, EASTERN CANADA	PLANKTON COMMUNITIES WITHIN CHARA FRAGILIS OF A MID-FOREST POND IN POLAND
61	MONTHLY VARIATIONS OF PHYTOPLANKTON COMMUNITY IN GEOJE-HANSAN BAY OF THE SOUTHERN PART OF KOREA BASED ON HPLC PIGMENT ANALYSIS	FEEDING BY PHOTOTROPHIC RED-TIDE DINOFLAGELLATES ON THE UBIQUITOUS MARINE DIATOM SKELETONEMA COSTATUM	EFFECTS OF CHRONIC COPPER EXPOSURE ON FLUVIAL SYSTEMS: LINKING STRUCTURAL AND PHYSIOLOGICAL CHANGES OF FLUVIAL BIOFILMS WITH THE IN-STREAM COPPER RETENTION	ASSESMENT OF SEASONAL VARIATION OF PHYTOPLANKTON AND RELATED WATER QUALITY PARAMETERS OF SAZLIDERE DAM LAKE (ISTANBUL, TURKEY)	CARBON SOURCES AND TROPHIC STRUCTURE IN AN EELGRASS ZOSTERA MARINA BED, BASED ON STABLE ISOTOPE AND FATTY ACID ANALYSES	ROLE OF CYANOBACTERIA IN OIL BIODEGRADATION BY MICROBIAL MATS	GLASS SPONGE REEFS AS A SILICON SINK	ANALYSIS OF STEROLS IN SELECTED BLOOM-FORMING ALGAE IN CHINA	BOUNDARY CURRENT INSTABILITIES, UPWELLING, SHELF MIXING AND EUTROPHICATION PROCESSES IN THE BLACK-SEA	EFFECT OF NITROGEN/PHOSPHORUS CONCENTRATION ON ALGAL ORGANIC MATTER GENERATION OF THE DIATOM NITZSCHIA PALEA: TOTAL INDICATORS AND SPECTROSCOPIC CHARACTERIZATION	THE EFFECTS OF SIMULATED RAIN ON THE EROSION THRESHOLD AND BIOGEOCHEMICAL PROPERTIES OF INTERTIDAL SEDIMENTS	NANOPLANKTONIC ASSEMBLAGES IN THE UPWELLING AREA OFF CONCEPCION (SIMILAR TO 36 DEGREES S), CENTRAL CHILE: ABUNDANCE, BIOMASS, AND GRAZING POTENTIAL DURING THE ANNUAL CYCLE	HARMFUL ALGAL BLOOMS AND EUTROPHICATION: EXAMINING LINKAGES FROM SELECTED COASTAL REGIONS OF THE UNITED STATES	TAPHONOMIC PROCESSES IN DIATOMACEOUS LAMINITES OF THE PLEISTOCENE SHIOBARA GROUP (CALDERA-FILL, LACUSTRINE), NORTHEASTERN JAPAN	PALAEOLIMNOLOGICAL RECORDS OF SHALLOW LAKE BIODIVERSITY CHANGE: EXPLORING THE MERITS OF SINGLE VERSUS MULTI-PROXY APPROACHES	ANNUALLY RECURRENT PHYTOPLANKTONIC ASSEMBLAGES DURING SUMMER IN THE SEASONAL ICE ZONE WEST OF THE ANTARCTIC PENINSULA (SOUTHERN OCEAN)	INFLUENCE OF TEMPERATURE ON THE RELATIONSHIP BETWEEN OXYGEN- AND FLUORESCENCE-BASED ESTIMATES OF PHOTOSYNTHETIC PARAMETERS IN A MARINE BENTHIC DIATOM (CYLINDROTHECA CLOSTERIUM)	VERTICAL MICROSCALE PATCHINESS IN NANO- AND MICROPLANKTON DISTRIBUTIONS IN A STRATIFIED ESTUARY	XIPHOPHAGA MINUTA, AND X. ALLOMINUTA, NOV GEN., NOV SPP., NEW MONOTHALAMID FORAMINIFERA FROM COASTAL GEORGIA (USA): CRYPTIC SPECIES, GAMETOGENESIS, AND AN UNUSUAL FORM OF CHLOROPLAST SEQUESTRATION	OPTIMIZATION OF NANNOCHLOROPSIS OCULATA GROWTH USING THE RESPONSE SURFACE METHOD	COMMUNITY STRUCTURE AND PHYSIOLOGICAL CHARACTERIZATION OF MICROBIAL MATS IN BYERS PENINSULA, LIVINGSTON ISLAND (SOUTH SHETLAND ISLANDS, ANTARCTICA)	CLIMATE REGIME SHIFT AND PHYTOPLANKTON PHENOLOGY IN A MACROTIDAL ESTUARY: LONG-TERM SURVEYS IN GYEONGGI BAY, KOREA	EFFECTS OF NUTRIENT LIMITATION ON CELL GROWTH, TEP PRODUCTION AND AGGREGATE FORMATION OF MARINE SYNECHOCOCCUS	WATER-CHEMISTRY TRANSFER FUNCTIONS FOR EPIPHYTIC DIATOMS IN STANDING FRESHWATERS AND A COMPARISON WITH MODELS BASED ON LITTORAL SEDIMENT ASSEMBLAGES (FLANDERS, BELGIUM)	A PALAEOLIMNOLOGICAL INVESTIGATION INTO NUTRIENT IMPACT AND RECOVERY IN AN AGRICULTURAL CATCHMENT	HOST TRAITS DRIVE VIRAL LIFE HISTORIES ACROSS PHYTOPLANKTON VIRUSES	SEA ICE BIOLOGICAL COMMUNITIES AND NUTRIENT DYNAMICS IN THE CANADA BASIN OF THE ARCTIC OCEAN	SEASONAL VARIATION IN STABLE C AND N ISOTOPE RATIOS OF THE RHONE RIVER INPUTS TO THE MEDITERRANEAN SEA (2004-2005)	RECOVERY OF PLANKTON FROM HURRICANE IMPACTS IN A LARGE SHALLOW LAKE	AN INVESTIGATION ONTO CD TOXICITY TO FRESHWATER MICROALGA CHLORELLA SOROKINIANA IN MIXOTROPHY AND PHOTOAUTOTROPHY: A BAYESIAN APPROACH	DIET OF SARDINE (SARDINOPS SAGAX) IN THE NORTHERN HUMBOLDT CURRENT SYSTEM AND COMPARISON WITH THE DIETS OF CLUPEOIDS IN THIS AND OTHER EASTERN BOUNDARY UPWELLING SYSTEMS	PALEOLIMNOLOGICAL RECONSTRUCTION OF HOLOCENE CLIMATIC TRENDS FROM TWO BOREAL TREELINE LAKES, NORTHWEST TERRITORIES, CANADA	FLOW EFFECTS ON PERIPHYTON PATCHES AND THEIR ECOLOGICAL CONSEQUENCES IN A NEW ZEALAND RIVER	A DIATOM MODEL FOR INFERRING SEA LEVEL CHANGE IN THE COASTAL WATERS OF HONG KONG	CONTROLS ON ALGAL ABUNDANCE IN A EUTROPHIC RIVER WITH VARYING DEGREES OF IMPOUNDMENT (KALAMAZOO RIVER, MICHIGAN, USA)	A NEW APPROACH FOR IDENTIFICATION OF THE GENUS PARALIA (BACILLARIOPHYTA) IN KOREA BASED ON MORPHOLOGY AND MORPHOMETRIC ANALYSES	THE ROLE OF SEX IN THE SEDIMENTATION OF A MARINE DIATOM BLOOM	UNEXPECTED GENETIC DIVERSITY AMONG AND WITHIN POPULATIONS OF THE TOXIC DINOFLAGELLATE ALEXANDRIUM CATENELLA AS REVEALED BY NUCLEAR MICROSATELLITE MARKERS	THE INFLUENCE OF BACTERIAL QUORUM-SENSING INHIBITORS AGAINST THE FORMATION OF THE DIATOM-BIOFILM	SEASONAL VARIATIONS OF AULACOSEIRA GRANULATA POPULATION ABUNDANCE IN THE PEARL RIVER ESTUARY	DIATOM COMMUNITIES IN SOILS INFLUENCED BY THE WANDERING ALBATROSS (DIOMEDEA EXULANS)	VERTICAL FLUX OF BIOGENIC MATTER DURING A LAGRANGIAN STUDY OFF THE NW SPANISH CONTINENTAL MARGIN	CONTINENTAL/MARINE RATIO CHANGES IN SUSPENDED AND SETTLED MATTER ACROSS A MACROTIDAL ESTUARY (THE SEINE ESTUARY, NORTHWESTERN FRANCE)	DIATOM-BASED PALEOLIMNOLOGICAL RECONSTRUCTION OF REGIONAL CLIMATE AND LOCAL LAND-USE CHANGE FROM A PROTECTED SINKHOLE LAKE IN SOUTHERN FLORIDA, USA	INFLUENCE OF IRON AND TEMPERATURE ON GROWTH, NUTRIENT UTILIZATION RATIOS AND PHYTOPLANKTON SPECIES COMPOSITION IN THE WESTERN SUBARCTIC PACIFIC OCEAN DURING THE SEEDS EXPERIMENT	LINKAGES BETWEEN TROPHIC VARIABILITY AND DISTRIBUTION OF PTERONARCYS SPP. (PLECOPTERA : PTERONARCYIDAE) ALONG A STREAM CONTINUUM	BACTERIAL AND EUKARYOTIC BIODIVERSITY PATTERNS IN TERRESTRIAL AND AQUATIC HABITATS IN THE SOR RONDANE MOUNTAINS, DRONNING MAUD LAND, EAST ANTARCTICA	THE SYSTEMATIC POSITION OF THE PARASITOID MARINE DINOFLAGELLATE PAULSENELLA VONSTOSCHII (DINOPHYCEAE) INFERRED FROM NUCLEAR-ENCODED SMALL SUBUNIT RIBOSOMAL DNA	PLANKTON DYNAMICS IN A DEAD ARM OF THE RIVER WAAL: A COMPARISON WITH THE MAIN CHANNEL
62	SEASONAL VARIATION OF PHYTOPLANKTON NUTRIENT LIMITATION IN LAKE TAIHU, CHINA: A MONTHLY STUDY FROM YEAR 2011 TO 2012	CARBON ACQUISITION OF BLOOM-FORMING MARINE PHYTOPLANKTON	CLIMATE-DRIVEN SHIFTS IN DIATOM ASSEMBLAGES RECORDED IN ANNUALLY LAMINATED SEDIMENTS OF SACROWER SEE (NE GERMANY)	RELATIONSHIPS BETWEEN ENVIRONMENTAL VARIABLES AND ZOOPLANKTON SUBFOSSILS IN THE SURFACE SEDIMENTS OF 36 SHALLOW COASTAL BRACKISH LAKES WITH SPECIAL EMPHASIS ON THE ROLE OF FISH	IMPACT OF NITROGEN CHEMICAL FORM ON THE ISOTOPE SIGNATURE AND TOXICITY OF A MARINE DINOFLAGELLATE	THE EFFECT OF FOOD-CONSUMPTION ON THE TOXICOKINETICS OF BENZO(A)PYRENE AND 2,2',4,4',5,5'-HEXACHLOROBIPHENYL IN MYSIS-RELICTA	DEEP OCEAN BIOGEOCHEMISTRY OF SILICIC ACID AND NITRATE	LIPIDS IN SELECTED ABYSSAL BENTHOPELAGIC ANIMALS: LINKS TO THE EPIPELAGIC ZONE?	SOURCES OF SHORT-LIVED BROMOCARBONS IN THE IBERIAN UPWELLING SYSTEM	A REVIEW OF THE DIATOM RESEARCH IN THE GULF OF GDANSK AND VISTULA LAGOON (SOUTHERN BALTIC SEA)	DIATOMS FROM TWO MACRO-TIDAL MUDFLATS IN CHIGNECTO BAY, UPPER BAY OF FUNDY, NEW BRUNSWICK, CANADA	NANO- AND MICROPLANKTON IN THE NORTHERN ARABIAN SEA DURING THE SOUTHWEST MONSOON, AUGUST-SEPTEMBER 1995 - A US-JGOFS STUDY	SYSTEMATIC DETECTION OF BMAA (BETA-N-METHYLAMINO-L-ALANINE) AND DAB (2,4-DIAMINOBUTYRIC ACID) IN MOLLUSKS COLLECTED IN SHELLFISH PRODUCTION AREAS ALONG THE FRENCH COASTS	SPECIES-SPECIFIC RESPONSES OF LATE MIOCENE DISCOASTER SPP. TO ENHANCED BIOSILICA PRODUCTIVITY CONDITIONS IN THE EQUATORIAL PACIFIC AND THE MEDITERRANEAN	DIDYMOSPHENIA GEMINATA IN RUNNING WATERS OF SOUTHERN POLAND - SYMPTOMS OF CHANGE IN WATER QUALITY?	DIATOM ASSEMBLAGES IN SURFACE SEDIMENTS OF THE NORTHWESTERN WEDDELL SEA, ANTARCTIC PENINSULA	THE QUANTITATIVE EFFECT OF PHOTOINHIBITION ON THE PRODUCTIVITY OF THE DIATOM PHAEODACTYLUM TRICORNUTUM - IMPLICATION ON THE ASSESSMENT OF THE PRIMARY PRODUCTION UNDER NATURAL CONDITIONS	MICROPLANKTON ASSEMBLAGES IN 3 RIAS BAIXAS (VIGO, AROSA AND MUROS, SPAIN) WITH A SUBSURFACE CHLOROPHYLL MAXIMUM - THEIR RELATIONSHIPS TO HYDROGRAPHY	PROTEINACEOUS AND IMMUNOCHEMICAL DISTINCTIONS BETWEEN THE OVAL AND FUSIFORM MORPHOTYPES OF PHAEODACTYLUM-TRICORNUTUM (BACILLARIOPHYCEAE)	MEDIA OPTIMIZATION AND LIPID FORMATION OF TWO NATIVE DIATOMS FOR CULTIVATION IN THE SOUTHWEST TEXAS DESERT	MATS OF COLOURLESS SULPHUR BACTERIA .2. STRUCTURE, COMPOSITION OF BIOTA AND SUCCESSIONAL PATTERNS	THE ARCTIC PICOEUKARYOTE MICROMONAS PUSILLA BENEFITS SYNERGISTICALLY FROM WARMING AND OCEAN ACIDIFICATION	INTERACTIONS BETWEEN MICROPLASTICS AND PHYTOPLANKTON AGGREGATES: IMPACT ON THEIR RESPECTIVE FATES	TOTAL PHOSPHORUS INFERENCE MODELS AND INDICES FOR COASTAL PLAIN STREAMS BASED ON BENTHIC DIATOM ASSEMBLAGES FROM ARTIFICIAL SUBSTRATES	HISTORICAL NUTRIENT ENRICHMENT OF LAKE-ONTARIO - PALEOLIMNOLOGICAL EVIDENCE	FLOW CYTOMETRIC DETECTION AND ENUMERATION OF DNA AND RNA VIRUSES INFECTING MARINE EUKARYOTIC MICROALGAE	RELEASE OF AN ICE-ACTIVE SUBSTANCE BY ANTARCTIC SEA-ICE DIATOMS	IDENTIFICATION OF A NOVEL DI-UNSATURATED C-25 HIGHLY BRANCHED ISOPRENOID IN THE MARINE TUBE-DWELLING DIATOM BERKELEYA RUTILANS	WIND-DRIVEN THERMOCLINE MOVEMENTS AFFECT THE COLONISATION AND GROWTH OF ACHNANTHIDIUM MINUTISSIMUM, A UBIQUITOUS BENTHIC DIATOM IN LAKES	THE EFFECT OF GRADUAL INCREASE IN SALINITY ON THE BIOMASS PRODUCTIVITY AND BIOCHEMICAL COMPOSITION OF SEVERAL MARINE, HALOTOLERANT, AND HALOPHILIC MICROALGAE	ON A CELL-GROWTH MODEL FOR PLANKTON	THE PALAEOLIMNOLOGY OF LAKE FIDLER, A MEROMICTIC LAKE IN SOUTH-WEST TASMANIA AND THE SIGNIFICANCE OF RECENT HUMAN IMPACT	TOXICITY AND BIOACCUMULATION KINETICS OF ARSENATE IN TWO FRESHWATER GREEN ALGAE UNDER DIFFERENT PHOSPHATE REGIMES	POTENTIAL ROLE OF SPONGE COMMUNITIES IN CONTROLLING PHYTOPLANKTON BLOOMS IN FLORIDA BAY	EFFECTS OF WATER DIVERSION FROM YANGTZE RIVER TO LAKE TAIHU ON THE PHYTOPLANKTON HABITAT OF THE WANGYU RIVER CHANNEL	NUTRIENT FLUXES TO PLANKTONIC OSMOTROPHS IN THE PRESENCE OF FLUID MOTION	DISTRIBUTIONS OF DISSOLVED TRACE METALS (CD, CU, MN, PB, AG) IN THE SOUTHEASTERN ATLANTIC AND THE SOUTHERN OCEAN	CONTRASTING GROWTH PATTERNS OF SUSPENSION-FEEDING MOLLUSCS (MERCENARIA MERCENARIA, CRASSOSTREA VIRGINICA, ARGOPECTEN IRRADIANS, AND CREPIDULA FORNICATA) ACROSS A EUTROPHICATION GRADIENT IN THE PECONIC ESTUARY, NY, USA	DO BENTHIC AND PLANKTONIC DIATOMS PRODUCE EQUIVALENT EFFECTS IN CRUSTACEANS?	ENDOSYMBIOTIC DIATOMS FROM LARGER FORAMINIFERA COLLECTED IN PACIFIC HABITATS	DISTRIBUTION PATTERNS AND BIOMASS ESTIMATES OF DIATOMS AND AUTOTROPHIC DINOFLAGELLATES IN THE NE ATLANTIC DURING JUNE AND JULY 1996	DOWNWARD PARTICLE FLUXES AND SEDIMENT ACCUMULATION RATES IN THE WESTERN BRANSFIELD STRAIT: IMPLICATIONS OF LATERAL TRANSPORT FOR CARBON CYCLE STUDIES IN ANTARCTIC MARGINAL SEAS	CAN THIN-LIPPED MULLET DIRECTLY EXPLOIT THE PRIMARY AND DETRITIC PRODUCTION OF EUROPEAN MACROTIDAL SALT MARSHES?	INITIATION OF THE SPRING PHYTOPLANKTON INCREASE IN THE ANTARCTIC POLAR FRONT ZONE AT 170 DEGREES W	DOMOIC ACID: THE SYNERGY OF IRON, COPPER, AND THE TOXICITY OF DIATOMS	BENTHIC MICROALGAE SERVE AS THE MAJOR FOOD RESOURCE FOR PORCELAIN CRABS (PETROLISTHES SPP.) IN OYSTER REEFS: DIGESTIVE TRACK CONTENT AND PIGMENT EVIDENCE	SPATIOTEMPORAL DYNAMICS OF MARINE BACTERIAL AND ARCHAEAL COMMUNITIES IN SURFACE WATERS OFF THE NORTHERN ANTARCTIC PENINSULA	STRUCTURE AND DIVERSITY OF SSDNA MICROVIRIDAE VIRUSES IN TWO PERI-ALPINE LAKES (ANNECY AND BOURGET, FRANCE)	A NEW TOXICITY TEST USING THE FRESHWATER COPEPOD CYCLOPS VERNALIS
63	WINTER BLOOM OF COCCOLITHOPHORE EMILIANIA HUXLEYI AND ENVIRONMENTAL CONDITIONS IN THE DARDANELLES	THE MORPHOLOGY AND DEVELOPMENT IN LABORATORY CULTURE OF THE DIATOMS SKELETONEMA GRETHAE ZINGONE ET SARNO, 2005 AND S-JAPONICUM ZINGONE ET SARNO, 2005, WHICH ARE NEW TO THE SEAS OF RUSSIA	PHYTOPLANKTON DYNAMICS RELATED TO WATER MASS PROPERTIES IN THE GULF OF GABES: ECOLOGICAL IMPLICATIONS	EFFECTS OF SELENITE AND SELENATE ON THE GROWTH AND MOTILITY OF 7 SPECIES OF MARINE MICROALGAE	THE EFFECT OF WATER VELOCITY ON STABLE CARBON AND NITROGEN ISOTOPE SIGNATURES OF PERIPHYTON	SPATIAL AND TEMPORAL VARIATION OF CYANOBACTERIA-DOMINATED EPILITHIC COMMUNITIES ON A TROPICAL SHORE IN HONG KONG	BIOGENIC SILICA ACCUMULATION RATE DURING THE HOLOCENE IN THE SOUTHEASTERN INDIAN-OCEAN	FOOD UTILIZATION OF TWO PELAGIC CRUSTACEANS IN THE GREENLAND SEA: MEGANYCTIPHANES NORVEGICA (EUPHAUSIACEA) AND HYMENODORA GLACIALIS (DECAPODA, CARIDEA)	DOWNWELLING AND DOMINANCE OF AUTOCHTHONOUS DINOFLAGELLATES IN THE NW IBERIAN MARGIN: THE EXAMPLE OF THE RIA DE VIGO	TOXICOLOGICAL EFFECTS OF CADMIUM AND LEAD ON TWO FRESHWATER DIATOMS	THE EFFECT OF BUOYANT BIOFILMS ON THE ERODIBILITY OF SUBLITTORAL SEDIMENTS OF A TEMPERATE MICROTIDAL ESTUARY	CONTRASTING TROPHIC INTERACTIONS OF MICROBIAL AND COPEPOD COMMUNITIES IN A FJORD ECOSYSTEM, CHILEAN PATAGONIA	COMPLEXITY OF DOMOIC ACID-RELATED SEA LION STRANDINGS IN MONTEREY BAY, CALIFORNIA: FORAGING PATTERNS, CLIMATE EVENTS, AND TOXIC BLOOMS	ON THE LATE PALEOCENE STRATIGRAPHY OF THE SARATOV VOLGA REGION: MICROPALEONTOLOGICAL CHARACTERISTICS OF THE KAMYSHIN FORMATION, DYUPA GULLY SECTION	LIGHT-INDUCED REDOX CYCLING OF IRON IN CIRCUMNEUTRAL LAKES	THE SIGNIFICANCE OF DIATOMS IN THE FORMATION OF LAMINATED SEDIMENTS OF THE SHABAN DEEP, NORTHERN RED SEA	DETECTION OF DIATOM XANTHOPHYLL CYCLE USING SPECTRAL REFLECTANCE	TEMPORAL AND SPATIAL VARIATION OF THE PHYTOPLANKTON ASSEMBLAGE IN THE EASTERN INDIAN SECTOR OF THE SOUTHERN OCEAN IN SUMMER 2001/2002	THE ULTRASTRUCTURE OF A DOLIOLID AND A COPEPOD FECAL PELLET	THE INVERSE CORRELATION BETWEEN GROWTH RATE AND CELL CARBOHYDRATE CONTENT OF MICROCYSTIS AERUGINOSA	BIOMINERALIZATION BY PHOTOSYNTHETIC ORGANISMS: EVIDENCE OF COEVOLUTION OF THE ORGANISMS AND THEIR ENVIRONMENT?	CONGRUENCE OF COMMUNITY THRESHOLDS IN RESPONSE TO ANTHROPOGENIC STRESS IN GREAT LAKES COASTAL WETLANDS	COLONIZATION OF MARINE SNOW AGGREGATES BY INVERTEBRATE ZOOPLANKTON: ABUNDANCE, SCALING, AND POSSIBLE ROLE	VALIDATION OF A DIATOM-PHOSPHORUS CALIBRATION SET FOR SWEDEN	APPLICATION OF A THREE-DIMENSIONAL EUTROPHICATION MODEL FOR THE BEIJING GUANTING RESERVOIR, CHINA	PARASITES AND PHYTOPLANKTON, WITH SPECIAL EMPHASIS ON DINOFLAGELLATE INFECTIONS	ICE ALGAL ASSEMBLAGES AND VERTICAL EXPORT OF ORGANIC MATTER FROM SEA ICE IN THE BARENTS SEA AND NANSEN BASIN (ARCTIC OCEAN)	AMINO-ACID, HEXOSAMINE AND CARBOHYDRATE FLUXES TO THE DEEP SUB-ARCTIC PACIFIC (STATION-P)	DIATOM ASSEMBLAGES IN THE MNWENI RIVER SYSTEM IN KWAZULU-NATAL, SOUTH AFRICA	EFFECTS OF DRYING AND STORAGE ON YEAR-ROUND PRODUCTION OF BUTANOL AND BIODIESEL FROM ALGAL CARBOHYDRATES AND LIPIDS USING ALGAE FROM WATER REMEDIATION	DECIPHERING CLIMATIC HISTORY FROM LAKE SEDIMENTS	PERSISTENCE OF CLEAR-WATER, SHALLOW-LAKE ECOSYSTEMS: THE ROLE OF PROTECTED AREAS AND STABLE AQUATIC FOOD WEBS	TOXICITY OF HEAVY METALS ON SCENEDESMUS QUADRICAUDA (TURP.) DE BREBISSON IN BATCH CULTURES	UNUSUAL DIATOMS LINKED TO CLIMATIC EVENTS IN THE NORTHEASTERN ENGLISH CHANNEL	ARE DAMS HOTSPOTS FOR DIDYMOSPHENIA GEMINATA BLOOMS?	PHYTOPLANKTON COMPETITION DURING THE SPRING BLOOM IN FOUR PLANKTON FUNCTIONAL TYPE MODELS	HYDROGRAPHY, NUTRIENTS, AND CARBON POOLS IN THE PACIFIC SECTOR OF THE SOUTHERN OCEAN: IMPLICATIONS FOR CARBON FLUX	A CHEMICAL METHOD FOR ESTIMATING THE AVAILABILITY OF IRON TO PHYTOPLANKTON IN SEAWATER	THE SMELL OF GOOD FOOD: VOLATILE INFOCHEMICALS AS RESOURCE QUALITY INDICATORS	REGIONAL DISPARITIES OF PHYTOPLANKTON IN RELATION TO ENVIRONMENTAL FACTORS IN THE WESTERN ARCTIC OCEAN DURING SUMMER OF 2010	VERTICAL MIGRATION OF A MIXED-SPECIES EUGLENA (EUGLENOPHYTA) ASSEMBLAGE INHABITING THE HIGH-INTERTIDAL SANDS OF NYE BEACH, OREGON	PARTICLE EXPORT FLUXES TO THE OXYGEN MINIMUM ZONE OF THE EASTERN TROPICAL NORTH ATLANTIC	NUTRIENT DYNAMICS AND PHYTOPLANKTON DEVELOPMENT ALONG AN ESTUARY-COASTAL ZONE CONTINUUM: A MODEL STUDY	ANTIOXIDANT AND FREE RADICAL SCAVENGING PROPERTIES OF MARENNINE, A BLUE-GREEN POLYPHENOLIC PIGMENT FROM THE DIATOM HASLEA OSTREARIA (GAILLON/BORY) SIMONSEN RESPONSIBLE FOR THE NATURAL GREENING OF CULTURED OYSTERS	KINETICS OF HYDROLYSIS AND PRECIPITATION OF FERRIC IRON IN SEAWATER	FOOD SOURCES OF TWO DETRITIVORE AMPHIPODS ASSOCIATED WITH THE SEAGRASS POSIDONIA OCEANICA LEAF LITTER	BOOSTING DNA METABARCODING FOR BIOMONITORING WITH PHYLOGENETIC ESTIMATION OF OPERATIONAL TAXONOMIC UNITS' ECOLOGICAL PROFILES	PHYTOPLANKTON AND PIGMENT STUDIES IN THE BAY OF BISCAY AND ENGLISH CHANNEL	SEASONAL SUCCESSION AND GROWTH IN THE PLANKTON COMMUNITIES OF THE GULF OF RIGA IN RELATION TO LONG-TERM NUTRIENT DYNAMICS
64	ROLE OF SAHARAN DUST ON PHYTOPLANKTON DYNAMICS IN THE NORTHEASTERN MEDITERRANEAN	PHYTOPLANKTON COMMUNITY STRUCTURE DERIVED FROM HPLC ANALYSIS OF PIGMENTS IN THE FAROE-SHETLAND CHANNEL DURING SUMMER 1999: THE DISTRIBUTION OF TAXONOMIC GROUPS IN RELATION TO PHYSICAL/CHEMICAL CONDITIONS IN THE PHOTIC ZONE	BIOFILM DEVELOPMENT ON STAINLESS STEEL IN MAINS WATER	EFFECTS OF NUTRIENT ON ALGAE BIOMASS DURING SUMMER AND WINTER IN INFLOW RIVERS OF TAIHU BASIN, CHINA	SPATIAL DIETARY VARIATIONS IN LATERNULA MARILINA (BIVALVA) AND HEDISTE SPP. (POLYCHAETA) ALONG ENVIRONMENTAL GRADIENTS IN TWO BRACKISH LAGOONS	EXOTIC MARINE MACROALGA (ENTEROMORPHA FLEXUOSA) REACHES BLOOM PROPORTIONS IN A COASTAL LAKE OF LAKE MICHIGAN	SILICON BUDGET OF EUTROPHIC LAKE KASUMIGAURA, JAPAN	FATTY ACID COMPOSITION OF PLANKTON AND BIGHEAD CARP (ARISTICHTHYS NOBILIS) IN FRESHWATER PONDS	CHANGES IN STYLE AND INTENSITY OF PRODUCTION IN THE SOUTHEASTERN ATLANTIC OVER THE LAST 70,000 YR	SYSTEMATIC DETECTION OF BMAA (BETA-N-METHYLAMINO-L-ALANINE) AND DAB (2,4-DIAMINOBUTYRIC ACID) IN MOLLUSKS COLLECTED IN SHELLFISH PRODUCTION AREAS ALONG THE FRENCH COASTS	DAY-NIGHT VARIATION OF COHESIVE SEDIMENT STABILITY	MICROZOOPLANKTON HERBIVORY AND COMMUNITY STRUCTURE IN THE AMUNDSEN SEA, ANTARCTICA	ACCUMULATION, TRANSFORMATION AND TISSUE DISTRIBUTION OF DOMOIC ACID, THE AMNESIC SHELLFISH POISONING TOXIN, IN THE COMMON CUTTLEFISH, SEPIA OFFICINALIS	CORROBORATION OF SANGAMONIAN AGE OF ARTIFACTS FROM THE VALSEQUILLO REGION, PUEBLA, MEXICO BY MEANS OF DIATOM BIOSTRATIGRAPHY	INTERACTIVE INFLUENCES OF BIOACTIVE TRACE-METALS ON BIOLOGICAL PRODUCTION IN OCEANIC WATERS	MICROALGAL COLONIZATION IN A SALTMARSH RESTORATION SCHEME	IMPACT OF IRON LIMITATION ON THE PHOTOSYNTHETIC APPARATUS OF THE DIATOM CHAETOCEROS MUELLERI (BACILLARIOPHYCEAE)	HIGHLY EFFICIENT SILICA SINK IN MONOMICTIC LAKE BIWA IN JAPAN	FORMATION OF VERY YOUNG COLONIES BY PHAEOCYSTIS POUCHETII FROM WESTERN NORWAY	AMMONIUM UPTAKE AND GROWTH MODELS IN MARINE DIATOMS: MONOD AND DROOP REVISITED	EFFECT OF INHIBITORS ON CALCIUM-CARBONATE DEPOSITION MEDIATED BY FRESH-WATER ALGAE	EFFECTS OF PCO2 AND IRON ON THE ELEMENTAL COMPOSITION AND CELL GEOMETRY OF THE MARINE DIATOM PSEUDO-NITZSCHIA PSEUDODELICATISSIMA (BACILLARIOPHYCEAE)	THE ORIGIN OF TRANSPARENT EXOPOLYMER PARTICLES (TEP) AND THEIR ROLE IN THE SEDIMENTATION OF PARTICULATE MATTER	FRESHWATER DIATOMS FROM THE CANADIAN ARCTIC TREELINE AND DEVELOPMENT OF PALEOLIMNOLOGICAL INFERENCE MODELS	RESPONSE OF AN ESTUARINE ECOSYSTEM TO REDUCED ORGANIC WASTE DISCHARGE	EFFECTS OF TEMPERATURE AND LIGHT ON THE POPULATION-DYNAMICS OF THE ASTERIONELLA-RHIZOPHYDIUM ASSOCIATION	IMPORTANCE OF ICE ALGAL PRODUCTION FOR TOP PREDATORS: NEW INSIGHTS USING SEA-ICE BIOMARKERS	ALGAL COMMUNITY RESPONSES TO SHALLOW LAKE DYSTROPHICATION	CELL-SPECIFIC ALKALINE PHOSPHATASE EXPRESSION BY PHYTOPLANKTON FROM WINYAH BAY, SOUTH CAROLINA, USA	GROWTH CHARACTERISTICS OF SHADE-ACCLIMATED MARINE CHLORELLA VULGARIS UNDER HIGH-CELL-DENSITY CONDITIONS	DO EXTERNAL RESOURCE RATIOS MATTER? IMPLICATIONS FOR MODELLING EUTROPHICATION EVENTS AND CONTROLLING HARMFUL ALGAL BLOOMS	SPATIALLY DIFFERENT NUTRIENT HISTORIES RECORDED BY MULTIPLE CORES AND IMPLICATIONS FOR MANAGEMENT IN TAIHU LAKE, EASTERN CHINA	PLANKTON BIOMASS IN SECONDARY PONDS TREATING PIGGERY WASTE	DRIVERS OF PHYTOPLANKTON DYNAMICS IN OLD TAMPA BAY, FL (USA), A SUBESTUARY LAGGING IN ECOSYSTEM RECOVERY	REGIONAL INFLUENCES ON ALGAL BIODIVERSITY IN TWO POLLUTED RIVERS OF EURASIA (RUDNAYA RIVER, RUSSIA, AND QISHON RIVER, ISRAEL) BY BIOINDICATION AND CANONICAL CORRESPONDENCE ANALYSIS	CORRELATION OF BIOLOGICAL AND GEOLOGICAL EVENTS IN THE HISTORY OF EARTH AND POSSIBLE MECHANISMS OF BIOLOGICAL EVOLUTION	SPATIAL AND TEMPORAL DISTRIBUTION OF ASSEMBLAGES OF THE DIATOM CORETHRON CRIOPHILUM IN THE POLAR FRONTAL REGION OF THE SOUTH ATLANTIC	A NEW SPECIES OF PINNULARIA (PINNULARIACEAE) FROM IRON RICH, HIGHLY ACIDIC STRIP-MINED COAL PITS OF SOUTH-CENTRAL IOWA	BROMOPEROXIDASE AND IODOPEROXIDASE ENZYMES AND PRODUCTION OF HALOGENATED METHANES IN MARINE DIATOM CULTURES	DISTRIBUTION AND ACTIVITY OF DIAZOTROPHS IN THE EASTERN EQUATORIAL ATLANTIC	RELATIONSHIP OF EPILITHIC DIATOM COMMUNITIES TO ENVIRONMENTAL VARIABLES IN YEDIKIR DAM LAKE (AMASYA, TURKEY)	GEOCHEMICAL PARTICLE FLUXES IN THE SOUTHERN INDIAN OCEAN SEASONAL ICE ZONE: PRYDZ BAY REGION, EAST ANTARCTICA	EFFECT OF FRESHWATER FLOW ON THE SUCCESSION AND BIOMASS OF PHYTOPLANKTON IN A SEASONAL ESTUARY	EFFICIENCY OF CARBON REMOVAL PER ADDED IRON IN OCEAN IRON FERTILIZATION	EAST-WEST GRADIENTS IN THE PHOTOSYNTHETIC POTENTIAL OF PHYTOPLANKTON AND IRON CONCENTRATION IN THE SUBARCTIC PACIFIC OCEAN DURING EARLY SUMMER	BREADTH AND COMPOSITION OF POLYCHAETE DIETS AND THE IMPORTANCE OF DIATOMS TO SPECIES AND TROPHIC GUILDS	CHARACTERIZATION OF MICROBIAL MATS FROM A DESERT WADI ECOSYSTEM IN THE SULTANATE OF OMAN	DIVERSITY AND EVOLUTION OF MARINE PHYTOPLANKTON	IMPACT OF WATER INPUT ON PLANKTON TEMPORAL DYNAMICS FROM A MANAGED SHALLOW SALINE LAKE
65	EFFECT OF URBAN AND INDUSTRIAL-WASTES ON SPECIES-DIVERSITY OF THE DIATOM COMMUNITY IN A TROPICAL RIVER, MALAYSIA	EFFECT OF SILICATE AND INORGANIC CARBON AVAILABILITY ON THE GROWTH AND COMPETITION OF A DIATOM AND TWO RED TIDE DINOFLAGELLATES	MELTING ALPINE GLACIERS ENRICH HIGH-ELEVATION LAKES WITH REACTIVE NITROGEN	INORGANIC C UTILIZATION AND C ISOTOPE FRACTIONATION BY PELAGIC AND SEA ICE ALGAL ASSEMBLAGES ALONG THE ANTARCTIC CONTINENTAL SHELF	FATTY ACID AND STABLE ISOTOPE CHARACTERISTICS OF SEA ICE AND PELAGIC PARTICULATE ORGANIC MATTER IN THE BERING SEA: TOOLS FOR ESTIMATING SEA ICE ALGAL CONTRIBUTION TO ARCTIC FOOD WEB PRODUCTION	ABUNDANCE OF MACROALGAL ORGANIC MATTER IN BIOFILMS: EVIDENCE FROM N-ALKANE BIOMARKERS	SILICA CONTENT OF A MESOHALINE TIDAL MARSH IN NORTH CAROLINA	EFFECTS OF HARVEST STAGE AND LIGHT ON THE BIOCHEMICAL COMPOSITION OF THE DIATOM THALASSIOSIRA PSEUDONANA	PHYTOPLANKTON COMMUNITY STRUCTURE IN THE RIVER-INFLUENCED CONTINENTAL MARGIN OF THE NORTHERN GULF OF MEXICO	MALTOOLIGOSACCHARIDES IN THE NORTHWESTERN ADRIATIC SEA	MUSSEL BEDS ARE BIOLOGICAL POWER STATIONS ON INTERTIDAL FLATS	MICROPROTOZOOPLANKTON DISTRIBUTION AND THEIR POTENTIAL GRAZING IMPACT IN THE ANTARCTIC CIRCUMPOLAR CURRENT	TOXIGENIC PHYTOPLANKTON AND CONCOMITANT TOXICITY IN THE MUSSEL CHOROMYTILUS MERIDIONALIS OFF THE WEST COAST OF SOUTH AFRICA	CENOZOIC MICROFOSSILS IN NORTHERN FINLAND: LOCAL REWORKING OR DISTANT WIND TRANSPORT?	PATTERNS OF DIATOM TREATMENT IN TWO COEXISTING SPECIES OF FILTER-FEEDING FRESHWATER GASTROPODS	SPRING DISTRIBUTION OF DIATOM ASSEMBLAGES IN THE EAST CHINA SEA	STREAM PERIPHYTON PHOTOACCLIMATION RESPONSE IN FIELD CONDITIONS: EFFECT OF COMMUNITY DEVELOPMENT AND SEASONAL CHANGES	FACTORS INFLUENCING THE DISTRIBUTION, BIOMASS, AND PRODUCTIVITY OF PHYTOPLANKTON IN THE SCOTIA SEA AND ADJOINING WATERS	MORPHOLOGICAL AND GENETIC DESCRIPTION OF SYRINGAMMINA LIMOSA SP. NOV., THE FIRST XENOPHYOPHORE (FORAMINIFERA) FROM THE DEEP SEA OF OKHOTSK	IN SITU DIAZOTROPH POPULATION DYNAMICS UNDER DIFFERENT RESOURCE RATIOS IN THE NORTH PACIFIC SUBTROPICAL GYRE	EFFECTS OF SHALLOW-WATER HYDROTHERMAL VENTING ON BIOLOGICAL COMMUNITIES OF COASTAL MARINE ECOSYSTEMS OF THE WESTERN PACIFIC	FATE OF CALCIFYING TROPICAL SYMBIONT-BEARING LARGE BENTHIC FORAMINIFERA: LIVING SANDS IN A CHANGING OCEAN	DYNAMICS AND BACTERIAL COLONIZATION OF MICROAGGREGATES IN A LARGE MESOTROPHIC LAKE	MODERN DIATOM, CLADOCERA, CHIRONOMID, AND CHRYSOPHYTE CYST ASSEMBLAGES AS QUANTITATIVE INDICATORS FOR THE RECONSTRUCTION OF PAST ENVIRONMENTAL CONDITIONS IN THE ALPS. II. NUTRIENTS	A COMPARISON OF EUTROPHICATION IMPACTS IN TWO HARBOURS IN HONG KONG WITH DIFFERENT HYDRODYNAMICS	ISOLATION AND PHYSIOLOGICAL CHARACTERIZATION OF A NOVEL ALGICIDAL VIRUS INFECTING THE MARINE DIATOM SKELETONEMA COSTATUM	ACQUISITION OF FREEZE PROTECTION IN A SEA-ICE CRUSTACEAN THROUGH HORIZONTAL GENE TRANSFER?	BIOLOGICAL OVERPRINT OF THE GEOLOGICAL CARBON CYCLE	ECOLOGY OF EUTROPHIC WATERBODIES IN A COASTAL GRAZING MARSH	BIOPROSPECTING MICROALGAE AS POTENTIAL SOURCES OF ``GREEN ENERGY''AEURO''CHALLENGES AND PERSPECTIVES (REVIEW)	GROWTH RATES OF FIVE SPECIES OF SUBTIDAL CLAM ON A BEACH IN THE SOUTH ISLAND, NEW ZEALAND	THE IMPORTANCE OF WATER LEVEL CHANGES AND SHORELINE DEVELOPMENT IN THE EUTROPHICATION OF A SHALLOW, SEEPAGE LAKE	UNIVERSAL PRIMERS AMPLIFY A 23S RDNA PLASTID MARKER IN EUKARYOTIC ALGAE AND CYANOBACTERIA	COMPARATIVE STUDY OF HYDROGRAPHIC CONDITIONS FOR ALGAL BLOOM FORMATION IN THE COASTAL WATERS OF EAST AND WEST OF HONG KONG DURING 1998	IT GOES WITH THE FLOW: SIZE MEDIATED PLANKTON ATTENUATION THROUGH THE NIAGARA RIVER CONNECTING CHANNEL	BIOMARKERS OF ALGAL POPULATIONS IN PHYTOPLANKTON, FILAMENTOUS ALGAE, AND SEDIMENTS FROM THE EASTERN BASIN OF LAKE ERIE 2003-2005	CIRCULATION AND SEASONAL EVOLUTION OF POLAR WATERS SOUTH OF AUSTRALIA: IMPLICATIONS FOR IRON FERTILIZATION OF THE SOUTHERN OCEAN	COMMUNITY COMPOSITION SPECIFICITY AND POTENTIAL ROLE OF PHOSPHORUS SOLUBILIZING BACTERIA ATTACHED ON THE DIFFERENT BLOOM-FORMING CYANOBACTERIA	ISOLATION AND CHARACTERISATION OF A CYTOTOXIC POLYUNSATURATED ALDEHYDE FROM THE MARINE PHYTOPLANKTER PHAEOCYSTIS POUCHETII (HARIOT) LAGERHEIM	DIATOM-CHEMISTRY RELATIONSHIPS IN YELLOWSTONE LAKE (WYOMING) SEDIMENTS: IMPLICATIONS FOR CLIMATIC AND AQUATIC PROCESSES RESEARCH	USE OF CALCOFLUOR WHITE FOR DETECTION, IDENTIFICATION, AND QUANTIFICATION OF PHYTOPLANKTONIC FUNGAL PARASITES	EFFICIENCY OF THE SILICATE PUMP AT A COASTAL OLIGOTROPHIC SITE IN THE MEDITERRANEAN SEA	UPTAKE AND EXCRETION OF DIMETHYLSULPHONIOPROPIONATE IS DRIVEN BY SALINITY CHANGES IN THE MARINE BENTHIC DIATOM CYLINDROTHECA CLOSTERIUM	MIXING AND BIOLOGICAL PRODUCTION AT EDDY MARGINS IN THE EASTERN GULF OF ALASKA	INVESTIGATIONS OF IRON COORDINATION AND REDOX REACTIONS IN SEAWATER USING FE-59 RADIOMETRY AND ION-PAIR SOLVENT-EXTRACTION OF AMPHIPHILIC IRON COMPLEXES	FOOD AND FEEDING OF VIVIPARUS VIVIPARUS (L.) (GASTROPODA) IN DAM RESERVOIR AND RIVER HABITATS	DISTRIBUTION OF EUKARYOTIC PICOPLANKTON ASSEMBLAGES ACROSS HYDROGRAPHIC FRONTS IN THE SOUTHERN OCEAN, STUDIED BY DENATURING GRADIENT GEL ELECTROPHORESIS	DIATOM RESPONSE TO CHANGES IN PALAEOENVIRONMENTS OF THE NORTHERN SOUTH CHINA SEA DURING THE LAST 15 000 YEARS	DAILY AND VERTICAL DYNAMICS OF ROTIFERS UNDER THE IMPACT OF DIATOM BLOOMS IN THE THREE GORGES RESERVOIR, CHINA
66	SO CLOSE, SO FAR: DIFFERENCES IN LONG-TERM CHLOROPHYLL A VARIABILITY IN THREE NEARBY ESTUARINE-COASTAL STATIONS	THE SPECIES CONCEPT IN A MARINE DIATOM: LSU RDNA-BASED PHYLOGENETIC DIFFERENTIATION IN SKELETONEMA MARINOI/DOHRNII (BACILLARIOPHYCEAE) IS NOT REFLECTED IN MORPHOLOGY	MODELING OF CADMIUM BIOACCUMULATION IN TWO POPULATIONS OF THE GREEN MUSSEL PERNA VIRIDIS	EFFECTS OF SELENIUM, IRON AND COBALT ADDITION TO GROWTH AND YESSOTOXIN PRODUCTION OF THE TOXIC MARINE DINOFLAGELLATE PROTOCERATIUM RETICULATUM IN CULTURE	STABLE ISOTOPE ANALYSIS OF FOOD SOURCES FOR SALT MARSH SNAILS	HYDROCARBON AND COPROSTANOL LEVELS IN SEAWATER, SEA-ICE ALGAE AND SEDIMENTS NEAR DAVIS-STATION IN EASTERN ANTARCTICA - A REGIONAL SURVEY AND PRELIMINARY-RESULTS FOR A FIELD FUEL SPILL EXPERIMENT	IMPACT OF GRAZING MANAGEMENT ON SILICA EXPORT DYNAMICS OF WADDEN SEA SALTMARSHES	EFFECT OF DIET ON LEVELS OF AMINO ACIDS DURING EMBRYONIC AND NAUPLIAR DEVELOPMENT OF THE COPEPOD CALANUS HELGOLANDICUS	MICRO-PHYTOPLANKTON COMMUNITY STRUCTURE IN THE COASTAL UPWELLING ZONE OFF CONCEPCION (CENTRAL CHILE): ANNUAL AND INTER-ANNUAL FLUCTUATIONS IN A HIGHLY DYNAMIC ENVIRONMENT	THE IMPORTANCE OF MICROPHYTIC COMPOSITION ON COARSE WOODY DEBRIS FOR NEMATODE COLONIZATION: A CASE STUDY IN A FLUVIAL FLOODPLAIN ENVIRONMENT	THE SETTLING DYNAMICS OF FLOCCULATING MUD AND SAND MIXTURES: PART 2-NUMERICAL MODELLING	MICROZOOPLANKTON GRAZING IMPACT IN THE BERING SEA DURING SPRING SEA ICE CONDITIONS	BIOSYNTHESIS OF TOXIC NATURALLY-OCCURRING SEAFOOD CONTAMINANTS	BIOSTRATIGRAPHY AND PALEOCEANOGRAPHIC SIGNIFICANCE OF PALEOCENE RADIOLARIANS FROM OFFSHORE EASTERN NEW ZEALAND	THE CHEMICAL FORM OF DISSOLVED SI TAKEN UP BY MARINE DIATOMS	ENVIRONMENTAL DETERMINANTS OF DIATOM ASSEMBLAGES ALONG A NORTH AFRICAN WADI, THE KEBIR-EAST, NORTH-EAST ALGERIA	EFFECT OF HYPEROXIA ON THE GROWTH AND PHOTOSYNTHESIS OF POLAR SEA ICE MICROALGAE	PHYTOPLANKTON IN LAKE TANGANYIKA - VERTICAL AND HORIZONTAL DISTRIBUTION OF IN VIVO FLUORESCENCE	THE DIATOM ASSEMBLAGES OF OPHRYDIUM COLONIES FROM SOUTH ALABAMA	GROWTH AND MORTALITY RATES OF PHYTOPLANKTON IN THE NORTHWESTERN NORTH PACIFIC ESTIMATED BY THE DILUTION METHOD AND HPLC PIGMENT ANALYSIS	ARE BENTHIC ALGAE RELATED TO SPRING TYPES?	COMBINED EFFECTS OF OCEAN ACIDIFICATION AND WARMING ON PHYSIOLOGICAL RESPONSE OF THE DIATOM THALASSIOSIRA PSEUDONANA TO LIGHT CHALLENGES	DOES OCEAN ACIDIFICATION INDUCE AN UPWARD FLUX OF MARINE AGGREGATES?	COMPARISON OF MODELS FOR PREDICTING THE CHANGES IN PHYTOPLANKTON COMMUNITY COMPOSITION IN THE RECEIVING WATER SYSTEM OF AN INTER BASIN WATER TRANSFER PROJECT	SEASONAL WATER QUALITY OF SHALLOW AND EUTROPHIC LAKE PAMVOTIS, GREECE: IMPLICATIONS FOR RESTORATION	EXPANDING OUR UNDERSTANDING OF THE SEAWEED HOLOBIONT: RNA VIRUSES OF THE RED ALGA DELISEA PULCHRA	EVIDENCE FOR A PAN-ARCTIC SEA-ICE DIATOM DIET IN STRONGYLOCENTROTUS SPP	ABUNDANCE OF MACROALGAL ORGANIC MATTER IN BIOFILMS: EVIDENCE FROM N-ALKANE BIOMARKERS	DIATOMS AS AN INDICATOR FOR TILE DRAINAGE FLOW IN A GERMAN LOWLAND CATCHMENT	RESPONSE OF ANTARCTIC, TEMPERATE, AND TROPICAL MICROALGAE TO TEMPERATURE STRESS	PLANKTON COMMUNITY STRUCTURE AND TROPHIC INTERACTIONS IN A SHALLOW AND EUTROPHIC ESTUARINE SYSTEM, ARIAKE SOUND, JAPAN	USE OF SEDIMENTARY DIATOMS FROM MULTIPLE LAKES TO DISTINGUISH BETWEEN PAST CHANGES IN TROPHIC STATE AND CLIMATE: EVIDENCE FOR CLIMATE CHANGE IN NORTHERN GERMANY DURING THE PAST 5,000 YEARS	THE EFFECTIVENESS OF CHEMICAL-FREE WATER TREATMENT SYSTEM COMBINING FIBRE FILTERS, ULTRASOUND, AND UV FOR FISH FARMING ON ALGAL CONTROL	FLUCTUATIONS IN EXPORT PRODUCTIVITY OVER THE LAST CENTURY FROM SEDIMENTS OF A SOUTHERN CHILEAN FJORD (44 DEGREES S)	SEASONAL NUTRIENT DYNAMICS IN A CHALK STREAM: THE RIVER FROME, DORSET, UK	DIATOM-INFERENCE MODELS FOR ACID NEUTRALIZING CAPACITY AND NITRATE BASED ON 41 CALIBRATION LAKES IN THE SIERRA NEVADA, CALIFORNIA, USA	CARBON EXPORT DURING THE SPRING BLOOM AT THE ANTARCTIC POLAR FRONT, DETERMINED WITH THE NATURAL TRACER TH-234	FUNGAL PARASITES OF A TOXIC INEDIBLE CYANOBACTERIUM PROVIDE FOOD TO ZOOPLANKTON	TOXIGENIC EFFECTS OF DIATOMS ON GRAZERS, PHYTOPLANKTON AND OTHER MICROBES: A REVIEW	SEASONAL VARIATIONS AND TROPHIC ECOLOGY OF MICROZOOPLANKTON IN THE SOUTHEASTERN ARABIAN SEA	FINE MORPHOLOGY OF COSCINODISCUS JONESIANUS AND COSCINODISCUS COMMUTATUS AND THEIR TRANSFER TO COSCINODISCOPSIS GEN. NOV.	DOES PHAEOCYSTIS SPP. CONTRIBUTE SIGNIFICANTLY TO VERTICAL EXPORT OF ORGANIC CARBON?	AN OVERVIEW OF PHYSICAL AND ECOLOGICAL PROCESSES IN THE RIO DE LA PLATA ESTUARY	PLANKTON DYNAMICS AND CARBON FLUX IN AN AREA OF UPWELLING OFF THE COAST OF MOROCCO	BEHAVIORS OF DISSOLVED AND PARTICULATE CO, NI, CU, ZN, CD AND PB DURING A MESOSCALE FE-ENRICHMENT EXPERIMENT (SEEDS II) IN THE WESTERN NORTH PACIFIC	COMPARATIVE FEEDING ECOLOGY OF FOUR SYNTOPIC HYPOSTOMUS SPECIES IN A BRAZILIAN SOUTHEASTERN RIVER	DIVERSITY AND VERTICAL DISTRIBUTION OF MICROBIAL EUKARYOTES IN THE SNOW, SEA ICE AND SEAWATER NEAR THE NORTH POLE AT THE END OF THE POLAR NIGHT	TAXA-SPECIFIC ECO-SENSITIVITY IN RELATION TO PHYTOPLANKTON BLOOM STABILITY AND ECOLOGICALLY RELEVANT LAKE STATE	PLANKTONIC COPEPODS OF BOSTON HARBOR, MASSACHUSETTS BAY AND CAPE-COD BAY, 1992
67	SPECIES COMPOSITION AND PHYTOPLANKTON BIOMASS IN A TROPICAL AFRICAN LAKE (LAKE AWASSA, ETHIOPIA)	THE AMINO ACID AND GROSS COMPOSITION OF MARINE DIATOMS POTENTIALLY USEFUL FOR MARICULTURE	THE LIPID-COMPOSITION OF EUPHAUSIA-SUPERBA DANA IN RELATION TO THE NUTRITIONAL-VALUE OF PHAEOCYSTIS-POUCHETII (HARIOT) LAGERHEIM	REPRODUCTION DISORDERS IN THE BENTHIC AMPHIPOD MONOPOREIA AFFINIS: AN EFFECT OF LOW FOOD RESOURCES	A COMPARISON OF THE PALAEOCLIMATE SIGNALS FROM DIATOM OXYGEN ISOTOPE RATIOS AND CARBONATE OXYGEN ISOTOPE RATIOS FROM A LOW LATITUDE CRATER LAKE	ENVIRONMENTAL FACTORS INFLUENCING THE PROLIFERATION OF MICROSCOPIC EPIPHYTIC ALGAE ON GIANT KELP UNDER AQUARIUM CONDITIONS	THE EFFECTS OF BIOGENIC SILICA DETRITUS, ZOOPLANKTON GRAZING, AND DIATOM SIZE STRUCTURE ON SILICON CYCLING IN THE EUPHOTIC ZONE OF THE EASTERN EQUATORIAL PACIFIC	LIPID INDICATORS OF THE DIET OF THE SYMPAGIC AMPHIPOD GAMMARUS WILKITZKII IN THE MARGINAL ICE ZONE AND IN OPEN WATERS OF SVALBARD (ARCTIC)	INTERACTIONS BETWEEN SEASONALITY AND OCEANIC FORCING DRIVE THE PHYTOPLANKTON VARIABILITY IN THE TROPICAL-TEMPERATE TRANSITION ZONE (SIMILAR TO 30 DEGREES S) OF EASTERN AUSTRALIA	DETECTION OF EMERGING AND RE-EMERGING PATHOGENS IN SURFACE WATERS CLOSE TO AN URBAN AREA	EFFECTS OF SANDY VS MUDDY SEDIMENTS ON THE VERTICAL DISTRIBUTION OF MICROPHYTOBENTHOS IN INTERTIDAL FLATS OF THE FRASER RIVER ESTUARY, CANADA	IMPACT OF MESOZOOPLANKTON GRAZING ON THE MICROBIAL COMMUNITY REVEALED BY DENATURING GRADIENT GEL ELECTROPHORESIS (DGGE)	EFFECT OF SALINITY ON PSEUDO-NITZSCHIA SPECIES (BACILLARIOPHYCEAE) GROWTH AND DISTRIBUTION	STRATIGRAPHY AND PALEOENVIRONMENTS OF THE EARLY TO MIDDLE HOLOCENE CHIPALAMAWAMBA BEDS (MALAWI BASIN, AFRICA)	DISCRIMINATING THE ROLE OF PHOTOSYNTHETIC AND HETEROTROPHIC MICROBES TRIGGERING LOW-MG CALCITE PRECIPITATION IN FRESHWATER BIOFILMS (LAKE GENEVA, SWITZERLAND)	EOCENE DIATOMS AND SILICOFLAGELLATES FROM THE KRONOTSKII BAY DEPOSITS (EAST KAMCHATKA)	REGULATION OF INTERTIDAL MICROPHYTOBENTHOS PHOTOSYNTHESIS OVER A DIEL EMERSION PERIOD IS STRONGLY AFFECTED BY DIATOM MIGRATION PATTERNS	SUBSURFACE MAXIMA OF PHYTOPLANKTON AND CHLOROPHYLL: STEADY-STATE SOLUTIONS FROM A SIMPLE MODEL	AULACOSEIRA SATSUMAENSIS, A NEW PLIOCENE DIATOM SPECIES WITH TWO MORPHOTYPES FROM KAGOSHIMA, JAPAN	POSITIVE FEEDBACKS BETWEEN BOTTOM-UP AND TOP-DOWN CONTROLS PROMOTE THE FORMATION AND TOXICITY OF ECOSYSTEM DISRUPTIVE ALGAL BLOOMS: A MODELING STUDY	INFLUENCE OF SEAWATER CHEMISTRY ON BIOMINERALIZATION THROUGHOUT PHANEROZOIC TIME: PALEONTOLOGICAL AND EXPERIMENTAL EVIDENCE	OCEAN ACIDIFICATION CHANGES THE STRUCTURE OF AN ANTARCTIC COASTAL PROTISTAN COMMUNITY	FEEDING BY THE EUPHAUSIID EUPHAUSIA PACIFICA AND THE COPEPOD CALANUS PACIFICUS ON MARINE SNOW	LOGISTIC REGRESSION AS A TOOL FOR DEFINING HABITAT REQUIREMENTS OF TWO COMMON GAMMARIDS	SPATIAL AND TEMPORAL CHANGES IN CHLOROPHYLL-A CONCENTRATIONS IN THE RIVER THAMES BASIN, UK: ARE PHOSPHORUS CONCENTRATIONS BEGINNING TO LIMIT PHYTOPLANKTON BIOMASS?	MYCOLOOP: CHYTRIDS IN AQUATIC FOOD WEBS	DIATOM ASSEMBLAGES IN SURFACE SEDIMENTS OF THE NORTHWESTERN WEDDELL SEA, ANTARCTIC PENINSULA	DECAY OF PLANT DETRITUS IN ORGANIC-POOR MARINE SEDIMENT - PRODUCTION-RATES AND STOICHIOMETRY OF DISSOLVED C-COMPOUND AND N-COMPOUND	IMPROVING ASSESSMENT ACCURACY FOR LAKE BIOLOGICAL CONDITION BY CLASSIFYING LAKES WITH DIATOM TYPOLOGY, VARYING METRICS AND MODELING MULTIMETRIC INDICES	MICROALGAL CULTIVATION IN POROUS SUBSTRATE BIOREACTOR FOR EXTRACELLULAR POLYSACCHARIDE PRODUCTION	PELAGIC FOOD WEB CONFIGURATIONS AT DIFFERENT LEVELS OF NUTRIENT RICHNESS AND THEIR IMPLICATIONS FOR THE RATIO FISH PRODUCTION: PRIMARY PRODUCTION	PROXIMITY TO ICE FIELDS AND LAKE DEPTH AS MODULATORS OF PALEOCLIMATE RECORDS: A REGIONAL STUDY FROM SOUTHWEST YUKON, CANADA	THE LAKE OKEECHOBEE WATER QUALITY MODEL (LOWQM) ENHANCEMENTS, CALIBRATION, VALIDATION AND ANALYSIS	MULTI-PROXY EVIDENCE OF POSTGLACIAL CLIMATE AND ENVIRONMENTAL CHANGE AT TWO FROG LAKE, CENTRAL MAINLAND COAST OF BRITISH COLUMBIA, CANADA	DIVERSITY OF BENTHIC DIATOMS IN SIX MAIN RIVERS OF THAILAND	FUNCTIONAL GROUPS IN MARINE PHYTOPLANKTON ASSEMBLAGES DOMINATED BY DIATOMS IN FJORDS OF SOUTHERN CHILE	RELATIONSHIPS AMONG NI, CU, ZN, AND MAJOR NUTRIENTS IN THE SOUTHERN OCEAN	GRADIENT ANALYSIS OF DIATOM ASSEMBLAGES IN A PUGET SOUND SALT MARSH: CAN SUCH ASSEMBLAGES BE USED FOR QUANTITATIVE PALEOECOLOGICAL RECONSTRUCTIONS?	ECOLOGICAL FUNCTIONS OF VOLATILE ORGANIC COMPOUNDS IN AQUATIC SYSTEMS	DIATOM DISTRIBUTION IN SURFACE SEDIMENTS FROM CHINESE INSHORE WATERS AND THE RELATIONSHIP TO MODERN ENVIRONMENTAL VARIABLES	ECOLOGICAL OPTIMA AND TOLERANCES OF COASTAL BENTHIC DIATOMS IN THE FRESHWATER-MIXOHALINE ZONE OF THE RIO DE LA PLATA ESTUARY	SINKING PARTICLE FLUX IN THE SEA ICE ZONE OF THE AMUNDSEN SHELF, ANTARCTICA	DISTRIBUTION OF DIATOMS AND DEVELOPMENT OF DIATOM-BASED MODELS FOR INFERRING SALINITY AND NUTRIENT CONCENTRATIONS IN FLORIDA BAY AND ADJACENT COASTAL WETLANDS OF SOUTH FLORIDA (USA)	PHYSICAL AND CHEMICAL CHARACTERISTICS OF SEDIMENTS FROM PRAWN FARMS AND MANGROVE HABITATS ON THE CLARENCE RIVER, AUSTRALIA	SIMULATED BIOGEOCHEMICAL RESPONSES TO IRON ENRICHMENTS IN THREE HIGH NUTRIENT, LOW CHLOROPHYLL (HNLC) REGIONS	WINTER FOOD UTILISATION BY SYMPATRIC MYSIDS IN THE BALTIC SEA, STUDIED BY COMBINED GUT CONTENT AND STABLE ISOTOPE ANALYSES	SOLENICOLA SETIGERA IS THE FIRST CHARACTERIZED MEMBER OF THE ABUNDANT AND COSMOPOLITAN UNCULTURED MARINE STRAMENOPILE GROUP MAST-3	INTERACTION BETWEEN BACTERIA AND THE DOMOIC-ACID-PRODUCING DIATOM PSEUDO-NITZSCHIA MULTISERIES (HASLE) HASLE; CAN BACTERIA PRODUCE DOMOIC ACID AUTONOMOUSLY?	A MATTER OF TIMING: HEAT WAVE IMPACT ON CRUSTACEAN ZOOPLANKTON
68	OCEANIC PCO(2) IN THE INDIAN SECTOR OF THE SOUTHERN OCEAN DURING THE AUSTRAL SUMMER-WINTER TRANSITION PHASE	SPATIAL AND SEASONAL VARIATIONS OF PHYTOPLANKTON SPECIES AND THEIR RELATIONSHIP TO PHYSICOCHEMICAL VARIABLES IN THE COCHIN ESTUARINE WATERS, SOUTHWEST COAST OF INDIA	CHEMOMETRIC PERSPECTIVES ON PLANKTON COMMUNITY RESPONSES TO NATURAL IRON FERTILISATION OVER AND DOWNSTREAM OF THE KERGUELEN PLATEAU IN THE SOUTHERN OCEAN	METABOLIC LEVEL AND SIZE SCALING OF RATES OF RESPIRATION AND GROWTH IN UNICELLULAR ORGANISMS	SPATIAL DIETARY SHIFT OF MACROZOOBENTHOS IN A BRACKISH LAGOON REVEALED BY CARBON AND NITROGEN STABLE ISOTOPE RATIOS	A STUDY ON PHYTOPLANKTON FOLLOWING `VOLGONEFT-248' OIL SPILL ON THE NORTH-EASTERN COAST OF THE SEA OF MARMARA	THE SILICON BALANCE IN JIAOZHOU BAY, NORTH CHINA	ESSENTIAL FATTY ACID CONCENTRATIONS OF DIFFERENT SESTON SIZES AND ZOOPLANKTON: A FIELD STUDY OF MONOMICTIC COASTAL LAKES	ORIGIN AND FATE OF A BLOOM OF SKELETONEMA COSTATUM DURING A WINTER UPWELLING/DOWNWELLING SEQUENCE IN THE RIA DE VIGO (NW SPAIN)	SPECTRAL CHARACTERIZATION OF DIDYMOSPHENIA GEMINATA UNDER LABORATORY CONDITIONS: BASES FOR A MONITORING AND EARLY WARNING SYSTEM IN RIVER SYSTEMS OF SOUTH CENTRAL CHILE	NEREIS DIVERSICOLOR AND COPPER CONTAMINATION EFFECT ON THE EROSION OF COHESIVE SEDIMENTS: A FLUME EXPERIMENT	GRAZING BY PROTISTS AND SEASONAL CHANGES IN THE SIZE STRUCTURE OF PROTOZOOPLANKTON AND PHYTOPLANKTON IN A TEMPERATE NEARSHORE ENVIRONMENT (WESTERN GULF OF ST. LAWRENCE, CANADA)	PSEUDO-NITZSCHIA, NITZSCHIA, AND DOMOIC ACID: NEW RESEARCH SINCE 2011	LOW-LATITUDE MIOCENE CALCAREOUS AND SILICEOUS MICROFOSSIL BIOSTRATIGRAPHY FROM NW SOUTH AMERICA: LADRILLEROS-JUANCHACO SECTION, COLOMBIAN PACIFIC	THE GLUCANS EXTRACTED WITH WARM WATER FROM DIATOMS ARE MAINLY DERIVED FROM INTRACELLULAR CHRYSOLAMINARAN AND NOT EXTRACELLULAR POLYSACCHARIDES	USING DIATOM ASSEMBLAGES TO ASSESS URBAN STREAM CONDITIONS	PHOTOPHYSIOLOGY OF BOLIDOMONAS PACIFICA	PHYTOPLANKTON PRODUCTION AND PHYSIOLOGICAL ADAPTATION ON THE SOUTHEASTERN SHELF OF THE AGULHAS ECOSYSTEM	THE CONSORTIUM OF THE PROTOZOAN SOLENICOLA SETIGERA AND THE DIATOM LEPTOCYLINDRUS MEDITERRANEUS IN THE PACIFIC OCEAN	RELATIONSHIPS AMONG PHOTOPERIOD, CARBON FIXATION, GROWTH, CHLOROPHYLL A, AND CELLULAR IRON AND ZINC IN A COASTAL DIATOM	THE ROLE OF MICROORGANISMS AND BIOFILMS IN THE BREAKDOWN AND DISSOLUTION OF QUARTZ AND GLASS	INTERACTIVE EFFECTS OF NUTRIENT SUPPLY AND OTHER ENVIRONMENTAL FACTORS ON THE SENSITIVITY OF MARINE PRIMARY PRODUCERS TO ULTRAVIOLET RADIATION: IMPLICATIONS FOR THE IMPACTS OF GLOBAL CHANGE	A NOVEL METHOD TO MEASURE PARTICLE SINKING VELOCITY IN VITRO, AND ITS COMPARISON TO THREE OTHER IN VITRO METHODS	DIATOM-BASED MODEL TO INFER PAST LITTORAL HABITAT CHARACTERISTICS IN THE ST. LAWRENCE RIVER	CLIMATE CHANGE EFFECTS ON RUNOFF, CATCHMENT PHOSPHORUS LOADING AND LAKE ECOLOGICAL STATE, AND POTENTIAL ADAPTATIONS	ISOLATION AND PHYSIOLOGICAL CHARACTERIZATION OF A NOVEL VIRUS INFECTING STEPHANOPYXIS PALMERIANA (BACILLARIOPHYTA)	PHYSICAL FORCING OF PHYTOPLANKTON DYNAMICS IN THE SOUTHWESTERN ROSS SEA	OPAL AND ORGANIC CARBON IN LAMINATED DIATOMACEOUS SEDIMENTS: SAANICH INLET, SANTA BARBARA BASIN AND THE MIOCENE MONTEREY FORMATION	LINKING STREAM AND LANDSCAPE TRAJECTORIES IN THE SOUTHERN APPALACHIANS	NOW YOU SEE IT, NOW YOU DON'T: DIFFERENCES IN HYDROCARBON PRODUCTION IN THE DIATOM PHAEODACTYLUM TRICORNUTUM DUE TO GROWTH TEMPERATURE	MICROBIAL BIOFILMS IN INTERTIDAL SYSTEMS: AN OVERVIEW	THE ANGLESEY LAKES, WALES, UK - A PALAEOLIMNOLOGICAL STUDY OF THE EUTROPHICATION AND NATURE CONSERVATION STATUS	SPATIAL AND TEMPORAL VARIATION IN THE COMPOSITION AND BIOMASS OF ALGAE PRESENT IN SELECTED CALIFORNIA RICE FIELDS	LONG-TERM CHANGES IN HYDROGRAPHY, NUTRIENTS AND PHYTOPLANKTON IN TOLO HARBOUR, HONG KONG	MONITORING OF ALGAE IN DUTCH RIVERS: DOES IT MEET ITS GOALS?	DOES IRRADIANCE INFLUENCE THE TOLERANCE OF MARINE PHYTOPLANKTON TO HIGH PH?	OCCURRENCE OF ANTARCTIC KRILL (EUPHAUSIA SUPERBA) CONCENTRATIONS IN THE VICINITY OF THE SOUTH SHETLAND ISLANDS: RELATIONSHIP TO ENVIRONMENTAL PARAMETERS	EMISSIONS OF HYDROCARBONS FROM MARINE PHYTOPLANKTON - SOME RESULTS FROM CONTROLLED LABORATORY EXPERIMENTS	IMPAIRMENT OF BENTHIC DIATOM ADHESION AND PHOTOSYNTHETIC ACTIVITY BY ALLELOPATHIC COMPOUNDS FROM A GREEN ALGA: INVOLVEMENT OF FREE FATTY ACIDS?	MICROPHYTOPLANKTON COMMUNITIES OFF THE ANTARCTIC PENINSULA REGION IN AUSTRAL SUMMER 2010/2011	EFFECT OF A BALLAST WATER TREATMENT SYSTEM ON SURVIVORSHIP OF NATURAL POPULATIONS OF MARINE PLANKTON	ROLE OF MESOSCALE EDDIES ON THE VARIABILITY OF BIOGENIC FLUX IN THE NORTHERN AND CENTRAL BAY OF BENGAL	ESTUARIES OF CONTRASTING TROPHIC STATUS IN KWAZULU-NATAL, SOUTH AFRICA	OPTIMAL GROWTH CONDITIONS AND ANTIOXIDATIVE ACTIVITIES OF CYLINDROTHECA CLOSTERIUM (BACILLARIOPHYCEAE)1	IRON AND MACRONUTRIENTS IN CALIFORNIA COASTAL UPWELLING REGIMES: IMPLICATIONS FOR DIATOM BLOOMS	TROPHIC CHARACTERISTICS OF THE MANILA CLAM (TAPES-PHILIPPINARUM ADAMS AND REEVE)	BACTERIAL COMMUNITY STRUCTURES ASSOCIATED WITH A NATURAL SPRING PHYTOPLANKTON BLOOM IN THE YELLOW SEA, CHINA	HOMOLOGS OF THE SEXUALLY INDUCED GENE 1 (SIG1) PRODUCT CONSTITUTE THE STRAMENOPILE MASTIGONEMES	PLANKTIVORES AND PLANKTON DYNAMICS - EFFECTS OF FISH BIOMASS AND PLANKTIVORE TYPE
69	CONSUMPTION OF LABILE DISSOLVED ORGANIC MATTER BY LIMNETIC BACTERIOPLANKTON: THE RELATIVE SIGNIFICANCE OF AMINO ACIDS AND CARBOHYDRATES	SALINITY GRADIENT AND NUTRIENTS AS MAJOR STRUCTURING FACTORS OF THE PHYTOPLANKTON COMMUNITIES IN SALT MARSHES	LONG-TERM EFFECTS OF NATURAL SUNLIGHT UNDER VARIOUS ULTRAVIOLET RADIATION CONDITIONS ON GROWTH AND PHOTOSYNTHESIS OF INTERTIDAL ULVA RIGIDA (CHLOROPHYCEAE) CULTIVATED IN SITU	SEASONAL-CHANGES IN DIATOM BIOMASS, SEDIMENT STABILITY AND BIOGENIC STABILIZATION IN THE SEVERN ESTUARY	HOLOCENE RECORDS OF CARBON AND HYDROGEN ISOTOPE RATIOS OF ORGANIC MATTER IN ANNUALLY LAMINATED SEDIMENTS OF LAKE KORTTAJARVI, CENTRAL FINLAND	COMPARISON OF ANTIFOULING PROPERTIES OF NATIVE AND INVASIVE SARGASSUM (FUCALES, PHAEOPHYCEAE) SPECIES	DIATOM POPULATIONS IN AN UPWELLING ENVIRONMENT DECREASE SILICA CONTENT TO AVOID GROWTH LIMITATION	THE LIPID-COMPOSITION OF EUPHAUSIA-SUPERBA DANA IN RELATION TO THE NUTRITIONAL-VALUE OF PHAEOCYSTIS-POUCHETII (HARIOT) LAGERHEIM	SHORT-TIME SCALE DEVELOPMENT OF A GYMNODINIUM CATENATUM POPULATION IN THE RIA DE VIGO (NW SPAIN)	DIET COMPOSITION AND FEEDING STRATEGY OF THE NEW WORLD SILVERSIDE ODONTESTHES ARGENTINENSIS IN A TEMPERATE COASTAL AREA (SOUTH AMERICA)	EFFECTS OF INJURY AND NUTRITION ON SEDIMENT REWORKING BY CLYMENELLA TORQUATA (ANNELIDA: POLYCHAETA)	SEASONAL VARIATIONS OF PLANKTON FOOD WEB STRUCTURE IN THE COASTAL WATER OFF USUJIRI SOUTHWESTERN HOKKAIDO, JAPAN	RESPONSE OF POTENTIALLY TOXIC PSEUDO-NITZSCHIA (BACILLARIOPHYCEAE) POPULATIONS AND DOMOIC ACID TO ENVIRONMENTAL CONDITIONS IN A EUTROPHIED, SW MEDITERRANEAN COASTAL LAGOON (TUNISIA)	GLACIAL-INTERGLACIAL DEPOSITION ON A SEDIMENT DRIFT ON THE PACIFIC MARGIN OF THE ANTARCTIC PENINSULA	HPLC ANALYSIS OF CHLOROPHYLL-ALPHA BREAKDOWN PRODUCTS TO INTERPRET MICROALGAE DYNAMICS IN A SHALLOW BAY	COMPOSITION OF SOIL DIATOMS IN ZONES OF IMPACT FROM OIL PRODUCTION COMPLEXES	TEMPORAL AND SPATIAL VARIATIONS IN PHOTOSYNTHETIC PHYSIOLOGY OF DIATOMS DURING THE SPRING BLOOM IN THE WESTERN SUBARCTIC PACIFIC	INTERANNUAL VARIABILITY IN THE DISTRIBUTION OF THE PHYTOPLANKTON STANDING STOCK ACROSS THE SEASONAL SEA-ICE ZONE WEST OF THE ANTARCTIC PENINSULA	USING CONFOCAL LASER SCANNING MICROSCOPY, SCANNING ELECTRON MICROSCOPY AND PHASE CONTRAST LIGHT MICROSCOPY TO EXAMINE MARINE BIOFILMS	SHELL GROWTH AND SURVIVAL OF SCALLOP (PECTEN-MAXIMUS L) IN A FERTILIZED, SHALLOW SEAWATER POND	COMPOSITION CHANGES OF PHOTOTROPHIC MICROBIAL COMMUNITIES ALONG THE SALINITY GRADIENT IN THE SOLAR SALTERN EVAPORATION PONDS OF EILAT, ISRAEL	OCEAN ACIDIFICATION OF A COASTAL ANTARCTIC MARINE MICROBIAL COMMUNITY REVEALS A CRITICAL THRESHOLD FOR CO2 TOLERANCE IN PHYTOPLANKTON PRODUCTIVITY	MODELING AGGREGATION AND GROWTH PROCESSES IN AN ALGAL POPULATION MODEL: ANALYSIS AND COMPUTATIONS	A DIATOM-BASED WATER QUALITY MODEL TOR GREAT LAKES COASTLINES	EUTROPHICATION, RECOVERY AND TEMPERATURE IN LAKE MJOSA: DETECTING TRENDS WITH MONITORING DATA AND SEDIMENT RECORDS	ZOOSPORIC TRUE FUNGI IN MARINE ECOSYSTEMS: A REVIEW	PRELIMINARY INVESTIGATION OF OKHOTSK SEA ICE ALGAE; TAXONOMIC COMPOSITION AND PHOTOSYNTHETIC ACTIVITY	DIFFERENT INGESTION PATTERNS OF C-13-LABELED BACTERIA AND ALGAE BY DEEP-SEA BENTHIC FORAMINIFERA	TEMPORAL VARIATION IN ALGAL COMMUNITIES IN AN INTERMITTENT POND	INFLUENCE OF HYDRODYNAMICS IN TANGENTIAL AND DYNAMIC ULTRAFILTRATION SYSTEMS FOR MICROALGAE SEPARATION	EFFECTS OF NITROGEN POLLUTION ON PERIPHYTON DISTRIBUTION, ELEMENTAL COMPOSITION AND ASSEMBLAGE SHIFTS IN RIVER ECOSYSTEMS	TEMPORAL AND GEOGRAPHICAL VARIATION IN LAKE TROPHIC STATUS IN THE ENGLISH LAKE DISTRICT: EVIDENCE FROM (SUB)FOSSIL DIATOMS AND AQUATIC MACROPHYTES	NITRATE, PHOSPHATE, AND IRON LIMITATION OF THE PHYTOPLANKTON ASSEMBLAGE IN THE LAGOON OF TAKAPOTO ATOLL (TUAMOTU ARCHIPELAGO, FRENCH POLYNESIA)	ECOLOGICAL EFFECTS OF THE CAGED-FISH AND KELP CULTURES IN SEMI-ENCLOSED BAY: EVIDENCE FROM DIATOM ASSEMBLAGES AND ENVIRONMENTAL VARIABLES	PLANKTON DYNAMICS IN A DEAD ARM OF THE RIVER WAAL: A COMPARISON WITH THE MAIN CHANNEL	PHYTOPLANKTON FROM THE SOUTHERN COASTAL FRINGE OF THE RIO DE LA PLATA (BUENOS AIRES, ARGENTINA)	DIATOM DISTRIBUTION IN SOUTHERN OCEAN SURFACE SEDIMENTS (ATLANTIC SECTOR): IMPLICATIONS FOR PALEOENVIRONMENTAL RECONSTRUCTIONS	HARMFUL ALGAL BLOOMS (HABS) ASSOCIATED WITH PHYCOTOXINS IN SHELLFISH: WHAT CAN BE LEARNED FROM FIVE YEARS OF MONITORING IN BIZERTE LAGOON (SOUTHERN MEDITERRANEAN SEA)?	ARE VOLATILE UNSATURATED ALDEHYDES FROM DIATOMS THE MAIN LINE OF CHEMICAL DEFENCE AGAINST COPEPODS?	RAPID FORMATION AND SEDIMENTATION OF LARGE AGGREGATES IS PREDICTABLE FROM COAGULATION RATES (HALF-LIVES) OF TRANSPARENT EXOPOLYMER PARTICLES (TEP)	FRESH WATER PLANKTONIC ALGAE FROM OLIGOTROPHIC HABITAT OF WEST BENGAL WITH SPECIAL REMARKS ON TAXONOMY AND ECOLOGY	HIGH-FREQUENCY FLUXES OF LABILE COMPOUNDS IN THE CENTRAL LIGURIAN SEA, NORTHWESTERN MEDITERRANEAN	WATER MANAGEMENT ALTERS PHYTOPLANKTON AND ZOOPLANKTON COMMUNITIES IN EBRO DELTA COASTAL LAGOONS	LIPID CLASS COMPOSITION OF THE MICROALGA PAVLOVA LUTHERI: EICOSAPENTAENOIC AND DOCOSAHEXAENOIC ACIDS	TEMPORAL CHANGES IN COMMUNITY COMPOSITION OF HETEROTROPHIC BACTERIA DURING IN SITU IRON ENRICHMENT IN THE WESTERN SUBARCTIC PACIFIC (SEEDS-II)	THE EFFECTS OF ENVIRONMENTAL FACTORS ON THE BIOCHEMICAL COMPOSITION OF THE BIVALVE TAGELUS DOMBEII (LAMARCK, 1818) (TELLINACEA : SOLECURTIDAE) FROM THE INTERTIDAL FLAT OF COIHUIN, PUERTO MONTT, CHILE	DYNAMICS AND INTERACTIONS OF HIGHLY RESOLVED MARINE PLANKTON VIA AUTOMATED HIGH-FREQUENCY SAMPLING	CENOZOIC BIOSTRATIGRAPHY OF THE POGRANICHNYI REGION, EASTERN SAKHALIN, RUSSIA	THE LATE 1980S REGIME SHIFT IN THE ECOSYSTEM OF TSUSHIMA WARM CURRENT IN THE JAPAN/EAST SEA: EVIDENCE FROM HISTORICAL DATA AND POSSIBLE MECHANISMS
70	GENETIC HETEROGENEITY AND PHYSIOLOGICAL VARIATION AMONG SEASONALLY SEPARATED CLONES OF SKELETONEMA MARINOI (BACILLARIOPHYCEAE) IN THE GULLMAR FJORD, SWEDEN	PHYTOPLANKTON TAXONOMIC COMPOSITION AND TEMPORAL CHANGES IN A TROPICAL RESERVOIR	CARNIVORY VS HERBIVORY IN JUVENILE PENAEUS-SETIFERUS (LINNAEUS) AND PENAEUS-AZTECUS (IVES)	EFFECTS OF IMPERVIOUS COVER ON THE SURFACE WATER QUALITY AND AQUATIC ECOSYSTEM OF THE KYEONGAN STREAM IN SOUTH KOREA	CARBON ISOTOPE RATIO MONITORING-GAS CHROMATOGRAPHY MASS SPECTROMETRIC MEASUREMENTS IN THE MARINE ENVIRONMENT: BIOMARKER SOURCES AND PALEOCLIMATE APPLICATIONS	SUBTLE EFFECTS OF THE WATER SOLUBLE FRACTION OF OIL SPILLS ON NATURAL PHYTOPLANKTON ASSEMBLAGES ENCLOSED IN MESOCOSMS	EXPERIMENTAL DISSOLUTION OF DIATOM SILICA IN CONCENTRATED SALT-SOLUTIONS AND IMPLICATIONS FOR PALEOENVIRONMENTAL RECONSTRUCTION	INFLUENCE OF ZOOPLANKTON AND PHYTOPLANKTON ON THE FATTY ACID COMPOSITION OF DIGESTA AND TISSUE LIPIDS OF SILVER CARP: MESOCOSM EXPERIMENT	DOES THE COLUMBIA RIVER PLUME INFLUENCE PHYTOPLANKTON COMMUNITY STRUCTURE ALONG THE WASHINGTON AND OREGON COASTS?	NEW GEOMETRIC MODELS FOR CALCULATION OF MICROALGAL BIOVOLUME	PHYTOPLANKTON SUBSIDIES TO THE INTER-TIDAL ZONE ARE STRONGLY AFFECTED BY SURF-ZONE HYDRODYNAMICS	THE CONTRIBUTION OF PICOPHYTOPLANKTON TO COMMUNITY STRUCTURE IN A MEDITERRANEAN BRACKISH ENVIRONMENT	A DECADE AND A HALF OF PSEUDO-NITZSCHIA SPP. AND DOMOIC ACID ALONG THE COAST OF SOUTHERN CALIFORNIA	RADIOLARIAN STRATIGRAPHY NEAR THE EOCENE-OLIGOCENE BOUNDARY	THE INFLUENCE OF FILTER-FEEDING BENTHIC MACROINVERTEBRATES ON THE TRANSPORT AND DEPOSITION OF PARTICULATE ORGANIC MATTER AND DIATOMS IN TWO STREAMS	THE DIATOM DISTRIBUTION IN THE SURFACE SEDIMENTS OF THE EASTERN ARCTIC SEAS OF RUSSIA	PHOTOACCLIMATION AND NON-PHOTOCHEMICAL QUENCHING UNDER IN SITU IRRADIANCE IN NATURAL PHYTOPLANKTON ASSEMBLAGES FROM THE AMUNDSEN SEA, ANTARCTICA	NUTRIENT CYCLING AND PRODUCTIVITY IN A DESERT SALINE LAKE - OBSERVATIONS FROM A DRY, LOW-PRODUCTIVITY YEAR	CHARACTERIZATION OF METAL-BIOMASS INTERACTIONS IN THE LANTHANUM(III) BIOSORPTION ON SARGASSUM SP USING SEM/EDX, FTIR, AND XPS: PRELIMINARY STUDIES	EFFECT OF TEMPERATURE ON LIGHT-LIMITED GROWTH OF THE HARMFUL DIATOM COSCINODISCUS WAILESII, A CAUSATIVE ORGANISM IN THE BLEACHING OF AQUACULTURED PORPHYRA THALLI	THERMOPHILIC BACTERIAL COMMUNITIES INHABITING THE MICROBIAL MATS OF ``INDIFFERENT'' AND CHALYBEATE (IRON-RICH) THERMAL SPRINGS: DIVERSITY	RESPONSE OF PHOTOSYNTHESIS TO OCEAN ACIDIFICATION	REPRESENTING PHYTOPLANKTON AGGREGATES IN BIOGEOCHEMICAL MODELS	DEVELOPMENT OF PALEOLIMNOLOGICAL INFERENCE MODELS FOR PH, TOTAL NITROGEN AND SPECIFIC CONDUCTIVITY BASED ON PLANKTONIC DIATOMS	THE RESPONSE OF PHYTOPLANKTON IN A SUBTROPICAL LAKE TO THE CESSATION OF AQUACULTURE: A CASE STUDY OF LAKE DIANSHAN, CHINA	VARIABLE THERMAL STRESS TOLERANCE OF THE REEF-ASSOCIATED SYMBIONT-BEARING FORAMINIFERA AMPHISTEGINA LINKED TO DIFFERENCES IN SYMBIONT TYPE	PISTON-CORE BASED BIOSTRATIGRAPHIC CONSTRAINTS ON PLEISTOCENE OSCILLATIONS OF THE WEST ANTARCTIC ICE SHEET IN WESTERN ROSS SEA BETWEEN NORTH BASIN AND AND-1B DRILL SITE	ASSESSMENT OF THE SOURCES, TRANSPORT AND FATE OF SEWAGE-DERIVED ORGANIC MATTER IN PORT PHILLIP BAY, AUSTRALIA, USING THE SIGNATURE LIPID COPROSTANOL	HOLOCENE SEA-LEVEL CHANGE AND HYDRO-ISOSTASY ALONG THE WEST COAST OF KYUSHU, JAPAN	POTENTIAL OF DIATOM CONSORTIUM DEVELOPED BY NUTRIENT ENRICHMENT FOR BIODIESEL PRODUCTION AND SIMULTANEOUS NUTRIENT REMOVAL FROM WASTE WATER	DIATOM DIVERSITY UNDER EXTREME CLIMATE: A STUDY FROM ZANSKAR VALLEY, NW HIMALAYA, INDIA	DEVELOPING A LAKE MANAGEMENT STRATEGY BY DOVETAILING LAKE MONITORING WITH PALEOLIMNOLOGICAL TECHNIQUES: A CASE STUDY FROM A KETTLE LAKE ON THE OAK RIDGES MORAINE (ONTARIO, CANADA)	ALGAE FROM THE BOLIVIAN PART OF LAKE TITICACA	HISTORICAL VARIABILITY IN PAST PHYTOPLANKTON ABUNDANCE AND COMPOSITION IN DOUBTFUL SOUND, NEW ZEALAND	THE IMPACT OF DAMMING ON RIVERINE FLUXES TO THE OCEAN: A CASE STUDY FROM EASTERN ICELAND.	USE OF DIATOM COMMUNITIES AS INDICATORS OF CONDUCTIVITY AND IONIC COMPOSITION IN A SMALL AUSTRAL TEMPERATE RIVER SYSTEM	DISSOLVED FE ACROSS THE WEDDELL SEA AND DRAKE PASSAGE: IMPACT OF DFE ON NUTRIENT UPTAKE	USING ENVIRONMENTAL NICHE MODELS TO TEST THE `EVERYTHING IS EVERYWHERE' HYPOTHESIS FOR BADHAMIA	CASPASE-LIKE ACTIVITY DURING AGING AND CELL DEATH IN THE TOXIC DINOFLAGELLATE KARENIA BREVIS	PHYTOPLANKTON SEASONALITY AND EXCHANGE AT THE INLETS OF THE LAGOON OF VENICE (JULY 2001-JUNE 2002)	CORROBORATION OF SANGAMONIAN AGE OF ARTIFACTS FROM THE VALSEQUILLO REGION, PUEBLA, MEXICO BY MEANS OF DIATOM BIOSTRATIGRAPHY	IMPACT OF THE NATURAL FE-FERTILIZATION ON THE MAGNITUDE, STOICHIOMETRY AND EFFICIENCY OF PARTICULATE BIOGENIC SILICA, NITROGEN AND IRON EXPORT FLUXES	SEASONAL CHANGES IN PHYTOPLANKTON COMMUNITY STRUCTURE IN A BIOLUMINESCENT LAGOON, ST. CROIX, US VIRGIN ISLANDS	COPPER-UPTAKE KINETICS OF COASTAL AND OCEANIC DIATOMS	SPATIAL AND TEMPORAL VARIABILITY IN PHYTOPLANKTON IRON LIMITATION ALONG THE CALIFORNIA COAST AND CONSEQUENCES FOR SI, N, AND C BIOGEOCHEMISTRY	FEEDING ECOLOGY OF THE FRESHWATER CRAB TRICHODACTYLUS BORELLIANUS (DECAPODA: TRICHODACTYLIDAE) IN THE FLOODPLAIN OF THE PARANA RIVER, SOUTHERN SOUTH AMERICA	COLONIZATION AND COMMUNITY DYNAMICS OF CLASS FLAVOBACTERIA ON DIATOM DETRITUS IN EXPERIMENTAL MESOCOSMS BASED ON SOUTHERN OCEAN SEAWATER	LATE-GLACIAL AND HOLOCENE PALAEOENVIRONMENTAL CHANGE IN THE CENTRAL STRAIT OF MAGELLAN, SOUTHERN PATAGONIA	ZOOPLANKTON COMMUNITIES IN THE SHALLOW LAKE GUIERS (SENEGAL, WEST AFRICA)
71	PELAGIC AND COASTAL DIATOM FLUXES AND THE ENVIRONMENTAL CHANGES IN THE NORTHWESTERN NORTH PACIFIC DURING DECEMBER 1997-MAY 2000	IMPACT OF DIATOM GROWTH ON TRACE METAL DYNAMICS (MN, MO, V, U)	NOVEL WHOLE CELL ADHESION ASSAYS OF THREE ISOLATES OF THE FOULING DIATOM AMPHORA COFFEAEFORMIS REVEAL DIVERSE RESPONSES TO SURFACES OF DIFFERENT WETTABILITY	SYNCHRONOUS DYNAMICS AND CORRELATIONS BETWEEN BACTERIA AND PHYTOPLANKTON IN A SUBTROPICAL DRINKING WATER RESERVOIR	PHYTOPLANKTON COMPOSITION AND CELL CARBON DISTRIBUTION IN PRYDZ BAY, ANTARCTICA - RELATION TO ORGANIC PARTICULATE MATTER AND ITS DELTA-C-13 VALUES	SOLAR ULTRAVIOLET-B RADIATION EFFECTS ON GROWTH AND PIGMENT COMPOSITION OF THE INTERTIDAL ALGA ULVA EXPANSA (SETCH.) S.\& G. (CHLOROPHYTA)	VERTICAL BUDGETS FOR ORGANIC CARBON AND BIOGENIC SILICA IN THE PACIFIC SECTOR OF THE SOUTHERN OCEAN, 1996-1998	FATTY ACID COMPOSITION AS AN INDICATOR OF POSSIBLE SOURCES OF NUTRITION FOR SOFT CORALS OF THE GENUS SINULARIA (ALCYONIIDAE)	THE PHYTOPLANKTON BLOOM RESPONSE TO WIND EVENTS AND UPWELLED NUTRIENTS DURING THE COOP WEST STUDY	PALEOLIMNOLOGICAL RECONSTRUCTION OF CHANGE IN A SUBTROPICAL LAKE: A COMPARISON OF THE SUBFOSSIL RECORD TO LIMNOLOGICAL DATA	IMPACTS OF BIOGENIC STRUCTURES ON BENTHIC ASSEMBLAGES: MICROBES, MEIOFAUNA, MACROFAUNA AND RELATED ECOSYSTEM FUNCTIONS	EXPERIMENTAL TEST OF THE EFFECT OF ULTRAVIOLET-B RADIATION IN A PLANKTONIC COMMUNITY	MORPHOMETRIC AND NEUROCHEMICAL ALTERATIONS FOUND IN L-BMAA TREATED RATS	NEW DATA ON THE MARINE PALEOGENE OF THE SOUTHWESTERN SIBERIAN PLATE, PAPER 1	ECOLOGICAL BACKGROUND OF DIATOM FUNCTIONAL GROUPS: COMPARABILITY OF CLASSIFICATION SYSTEMS	DIATOM SPECIES-ENVIRONMENT RELATIONSHIPS AND INFERENCE MODELS FROM ISACHSEN, ELLEF RINGNES ISLAND, CANADIAN HIGH ARCTIC	THE IMPACT OF NONPHOTOCHEMICAL QUENCHING OF FLUORESCENCE ON THE PHOTON BALANCE IN DIATOMS UNDER DYNAMIC LIGHT CONDITIONS	SEA-SURFACE TEMPERATURE AND F-RATIO EXPLAIN LARGE VARIABILITY IN THE RATIO OF BACTERIAL PRODUCTION TO PRIMARY PRODUCTION IN THE YELLOW SEA	ULTRASTRUCTURE OF MARINE SNOW .2. MICROBIOLOGICAL CONSIDERATIONS	TROPHIC ROLE AND CARBON BUDGET OF METAZOAN MICROPLANKTON IN NORTHWEST MEDITERRANEAN COASTAL WATERS	THERMOPHILIC BACTERIAL COMMUNITIES INHABITING THE MICROBIAL MATS OF ``INDIFFERENT'' AND CHALYBEATE (IRON-RICH) THERMAL SPRINGS: DIVERSITY	THE FUTURE OF THE NORTHEAST ATLANTIC BENTHIC FLORA IN A HIGH CO2 WORLD	BALLAST, SINKING VELOCITY, AND APPARENT DIFFUSIVITY WITHIN MARINE SNOW AND ZOOPLANKTON FECAL PELLETS: IMPLICATIONS FOR SUBSTRATE TURNOVER BY ATTACHED BACTERIA	SELECTION OF PRIOR DISTRIBUTIONS AND MULTISCALE ANALYSIS IN BAYESIAN TEMPERATURE RECONSTRUCTIONS BASED ON FOSSIL ASSEMBLAGES	EFFECT OF URBAN AND INDUSTRIAL-WASTES ON SPECIES-DIVERSITY OF THE DIATOM COMMUNITY IN A TROPICAL RIVER, MALAYSIA	INTEGRATING CHYTRID FUNGAL PARASITES INTO PLANKTON ECOLOGY: RESEARCH GAPS AND NEEDS	DISSOLVED CARBOHYDRATES IN ANTARCTIC SEA ICE	CARBON FLOW IN THE LITTORAL FOOD WEB OF AN OLIGOTROPHIC LAKE	COMPARING PALAEOLIMNOLOGICAL AND INSTRUMENTAL EVIDENCE OF CLIMATE CHANGE FOR REMOTE MOUNTAIN LAKES OVER THE LAST 200 YEARS	IN METABOLIC ENGINEERING OF EUKARYOTIC MICROALGAE: POTENTIAL AND CHALLENGES COME WITH GREAT DIVERSITY	FRESHWATER ALGAE FROM LAKES IN THE LOWER NIGER DELTA SYSTEM (NIGERIA)	DIATOM- AND CHIRONOMID-INFERRED EUTROPHICATION OF BOUCHIE LAKE, BRITISH COLUMBIA	GREEN AUTOFLUORESCENCE IN DINOFLAGELLATES, DIATOMS, AND OTHER MICROALGAE AND ITS IMPLICATIONS FOR VITAL STAINING AND MORPHOLOGICAL STUDIES	A TALE OF TWO PORTS: DINOFLAGELLATE AND DIATOM COMMUNITIES FOUND IN THE HIGH SHIP TRAFFIC REGION OF GALVESTON BAY, TEXAS (USA)	SPATIAL VARIABILITY OF CHROMOPHORIC DISSOLVED ORGANIC MATTER IN A LARGE FLOODPLAIN RIVER: CONTROL FACTORS AND RELATIONS WITH PHYTOPLANKTON DURING A LOW WATER PERIOD	A QUANTITATIVE METHOD OF PALAEOLAKE-LEVEL RECONSTRUCTION USING OSTRACOD ASSEMBLAGES - AN EXAMPLE FROM THE BOLIVIAN ALTIPLANO	SURFICIAL DEEP-SEA SEDIMENTS ACROSS THE POLAR FRONTAL SYSTEM (SOUTHERN OCEAN, INDIAN SECTOR): PARTICULATE CARBON CONTENT AND MICROPHYTE SIGNATURES	MECHANISMS CONTRIBUTING TO LOW DOMOIC ACID UPTAKE BY OYSTERS FEEDING ON PSEUDO-NITZSCHIA CELLS. I. FILTRATION AND PSEUDOFECES PRODUCTION	IMPACT OF THE DIATOM OXYLIPIN 15S-HEPE ON THE REPRODUCTIVE SUCCESS OF THE COPEPOD TEMORA STYLIFERA	COMMUNITY STRUCTURE OF EPIPHYTIC DIATOMS ON SEAWEEDS IN NORTHEASTERN BRAZIL	DID VOLCANIC ASH FROM MT. KASATOSHI IN 2008 CONTRIBUTE TO A PHENOMENAL INCREASE IN FRASER RIVER SOCKEYE SALMON (ONCORHYNCHUS NERKA) IN 2010?	HIGH PARTICULATE ORGANIC CARBON EXPORT DURING THE DECLINE OF A VAST DIATOM BLOOM IN THE ATLANTIC SECTOR OF THE SOUTHERN OCEAN	DIATOMS FROM THE PEARL RIVER ESTUARY, CHINA AND THEIR SUITABILITY AS WATER SALINITY INDICATORS FOR COASTAL ENVIRONMENTS	A MESOSCALE STUDY OF PHYTOPLANKTON ASSEMBLAGES AROUND THE SOUTH SHETLAND ISLANDS (ANTARCTICA)	IRON PARTITIONING DURING LOHAFEX: COPEPOD GRAZING AS A MAJOR DRIVER FOR IRON RECYCLING IN THE SOUTHERN OCEAN	FEEDING ECOLOGY OF THE BRAZILIAN SILVERSIDE ATHERINELLA BRASILIENSIS (ATHERINOPSIDAE) IN A SUB-TROPICAL ESTUARINE ECOSYSTEM	A MOLECULAR SURVEY OF PROTIST DIVERSITY THROUGH THE CENTRAL ARCTIC OCEAN	BARCODING OF DIATOMS: NUCLEAR ENCODED ITS REVISITED	VERTICAL AND SEASONAL DISTRIBUTIONS OF MICRO-ORGANISMS, ZOOPLANKTON AND PHYTOPLANKTON IN A EUTROPHIC LAKE
[truncated: 18,929 more rows]
[truncated: 67 more columns]
