# Supplementary material for: Trends in Diatom Research Since 1991 Based on Topic Modeling
Source: Microorganisms. 2019 Jul 24;7(8):213. doi: 10.3390/microorganisms7080213 (PMC6722707; doi:10.3390/microorganisms7080213)
Supplement: Supplementary file 1 [file microorganisms-07-00213-s001.zip › Supplementary E.csv]

	AU	TI	SO	JI	VO	NU	PP	DT	DT2	DE	ID	AB	C1	CR	TC	PY	SC	UT	DI	RP	DB	AU_UN	AU1_UN	AU_UN_NR	SR
1	ZIEGER SE;SEOANE S;LAZA-MARTINEZ A;KNAUS A;MISTLBERGER G;KLIMANT I	SPECTRAL CHARACTERIZATION OF EIGHT MARINE PHYTOPLANKTON PHYLA AND ASSESSING A PIGMENT-BASED TAXONOMIC DISCRIMINANT ANALYSIS FOR THE IN SITU CLASSIFICATION OF PHYTOPLANKTON BLOOMS	ENVIRONMENTAL SCIENCE AND TECHNOLOGY	ENVIRON. SCI. TECHNOL.	52	24	14266-14274	ARTICLE	ARTICLE	NA	HARMFUL ALGAL BLOOMS; SIGNATURES; PHASE	EARLY STAGE IDENTIFICATION OF HARMFUL ALGAL BLOOMS (HABS) HAS GAINED SIGNIFICANCE FOR MARINE MONITORING SYSTEMS OVER THE YEARS. VARIOUS APPROACHES FOR IN SITU CLASSIFICATION HAVE BEEN DEVELOPED. AMONG THEM, PIGMENT-BASED TAXONOMIC CLASSIFICATION IS ONE PROMISING TECHNIQUE FOR IN SITU CHARACTERIZATION OF BLOOM COMPOSITIONS, ALTHOUGH IT IS YET UNDERUTILIZED IN MARINE MONITORING PROGRAMS. TO DEMONST…	ZIEGER, SE (REPRINT AUTHOR), GRAZ UNIV TECHNOL, INST ANALYT CHEM \& FOOD CHEM, OPT SENSORS GRP, GRAZ, AUSTRIA.; ZIEGER, SILVIA E., KNAUS, ANNA, MISTLBERGER, GUENTER, KLIMANT, INGO, GRAZ UNIV TECHNOL, INST ANALYT CHEM \& FOOD CHEM, OPT SENSORS GRP, GRAZ, AUSTRIA.; SEOANE, SERGIO, LAZA-MARTINEZ, AITOR, UNIV BASQUE COUNTRY, UPV EHU, FAC SCI \& TECHNOL, PLANT BIOL \& ECOL DEPT, LEIOA 48940, SPAIN.	ANDERSEN RA, 2005, ALGAL CULTURING TECH. ANDERSON DM, 2001, TECHNICAL SERIES ASI, V59, P1. BARLOW RG, 1993, DEEP-SEA RES PT II, V40, P459, DOI 10.1016/0967-0645(93)90027-K. BATISTA G.E.A.P.A., 2004, ACM SIGKDD EXPL NEWS, V6, P20, DOI DOI 10.1145/1007730.1007735. CALLIERI C, 1996, INT REV GES HYDROBIO, V81, P13, DOI 10.1002/IROH.19960810103. CARR MR, 1996, J PLANKTON RES, V18, P1225, DOI 10.1093/P…	0	2018	ENGINEERING, ENVIRONMENTAL; ENVIRONMENTAL SCIENCES	ISI000454183400026	10.1021/ACS.EST.8B04528	ZIEGER, SE (REPRINT AUTHOR), GRAZ UNIV TECHNOL, INST ANALYT CHEM \& FOOD CHEM, OPT SENSORS GRP, GRAZ, AUSTRIA	ISI	GRAZ UNIV TECHNOL;GRAZ UNIV TECHNOL;UNIV BASQUE COUNTRY	GRAZ UNIV TECHNOL	NA	ZIEGER SE, 2018, ENVIRON SCI TECHNOL
2	MINCARELLI LF;PAULA JR;POUSAO-FERREIRA P;ROSA R;COSTA PR	EFFECTS OF ACUTE WATERBORNE EXPOSURE TO HARMFUL ALGAL TOXIN DOMOIC ACID ON FORAGING AND SWIMMING BEHAVIOURS OF FISH EARLY STAGES	TOXICON	TOXICON	156	NA	66-71	ARTICLE	ARTICLE	HARMFUL ALGAL TOXINS; DOMOIC ACID; FISH LARVAE; SWIMMING PERFORMANCE;;FORAGING BEHAVIOURS	EARLY-LIFE STAGES; PSEUDO-NITZSCHIA; LARVAL FISH; MICROCYSTIN-LR; MIXED;MODELS; BLOOMS; SAXITOXIN; SEABREAM; DINOFLAGELLATE; VARIABILITY	DOMOIC ACID (DA) IS A NEUROTOXIN NATURALLY PRODUCED BY PSEUDO-NITZSCHIA DIATOMS THAT MAY BE TRANSFERRED THROUGH THE MARINE FOOD WEB AND CAUSE MASS MORTALITY EVENTS AT HIGHER TROPHIC LEVELS. YET, THE EFFECTS OF THE DISSOLVED MARINE TOXIN ON FORAGING RESPONSES AND SWIMMING PERFORMANCES OF FISH EARLY STAGES ARE POORLY KNOWN. HERE WE EVALUATED THE EFFECTS OF SHORT-TERM EXPOSURE (24 H) TO A SINGLE DOS…	COSTA, PR (REPRINT AUTHOR), IPMA, AV BRASILIA, P-1449006 LISBON, PORTUGAL.; MINCARELLI, LUANA FIORELLA, PAULA, JOSE RICARDO, ROSA, RUI, UNIV LISBON, FAC CIENCIAS, MARE MARINE \& ENVIRONM SCI CTR, LAB MARITIMO GUIA, AVE NOSSA SENHORA CABO 939, P-2750374 CASCAIS, PORTUGAL.; POUSAO-FERREIRA, PEDRO, IPMA, AV 5 OUTUBRO, PL-8700305 OLHAO, POLAND.; COSTA, PEDRO REIS, IPMA, AV BRASILIA, P-1449006 LISBON,…	ALI DW, 2000, J NEUROPHYSIOL, V83, P181. ALTMANN J, 1974, BEHAVIOUR, V49, P227, DOI 10.1163/156853974X00534. BAILEY KM, 1983, J PLANKTON RES, V5, P71, DOI 10.1093/PLANKT/5.1.71. BAKKE MJ, 2007, AQUAT TOXICOL, V85, P96, DOI 10.1016/J.AQUATOX.2007.08.003. BAKKE MJ, 2010, AQUAT TOXICOL, V99, P1, DOI 10.1016/J.AQUATOX.2010.03.013. BALON EK, 1975, J FISH RES BOARD CAN, V32, P1663, DOI 10.1139/F75-196.…	0	2018	PHARMACOLOGY \& PHARMACY; TOXICOLOGY	ISI000453491600011	10.1016/J.TOXICON.2018.11.297	COSTA, PR (REPRINT AUTHOR), IPMA, AV BRASILIA, P-1449006 LISBON, PORTUGAL	ISI	UNIV LISBON;UNIV POLITECN MARCHE;UNIV ALGARVE	NOTREPORTED	NA	MINCARELLI LF, 2018, TOXICON
3	LUO M;ALGEO TJ;CHEN L;SHI X;CHEN D	ROLE OF DUST FLUXES IN STIMULATING ETHMODISCUS REX GIANT DIATOM BLOOMS IN THE NORTHWESTERN TROPICAL PACIFIC DURING THE LAST GLACIAL MAXIMUM	PALAEOGEOGRAPHY PALAEOCLIMATOLOGY PALAEOECOLOGY	PALEOGEOGR. PALEOCLIMATOL. PALEOECOL.	511	NA	319-331	ARTICLE	ARTICLE	SR-ND ISOTOPES; CLAY-MINERAL ASSEMBLAGES; MARIANA TRENCH; EOLIAN DUST;;GIANT DIATOM BLOOMS; PREVAILING WESTERLIES	CLAY MINERAL DISTRIBUTION; SOUTHERN MARIANA TROUGH; WESTERN PHILIPPINE;SEA; EAST-ASIAN MONSOON; LONG-RANGE TRANSPORT; NORTH-PACIFIC; EQUATORIAL;PACIFIC; SURFACE SEDIMENTS; DEEP-SEA; EOLIAN DUST	THE STRONTIUM (SR) AND NEODYMIUM (ND) ISOTOPE COMPOSITIONS AND CLAY-MINERAL ASSEMBLAGES OF THE LITHOGENIC FRACTION OF SEDIMENTS IN THE SOUTHERN MARIANA TRENCH TOGETHER WITH MAJOR- AND TRACE-ELEMENTS CONCENTRATIONS OF BULK SEDIMENTS HAVE BEEN DETERMINED TO TRACE THE SEDIMENT PROVENANCE AND INVESTIGATE THE RELATIONSHIP BETWEEN ASIAN DUST INPUT AND BLOOMS OF THE GIANT DIATOM ETHMODISCUS REX (E. REX)…	CHEN, DF (REPRINT AUTHOR), SHANGHAI OCEAN UNIV, COLL MARINE SCI, SHANGHAI ENGN RES CTR HADAL SCI \& TECHNOL, SHANGHAI 201306, PEOPLES R CHINA.; LUO, MIN, CHEN, LINYING, CHEN, DUOFU, SHANGHAI OCEAN UNIV, COLL MARINE SCI, SHANGHAI ENGN RES CTR HADAL SCI \& TECHNOL, SHANGHAI 201306, PEOPLES R CHINA.; LUO, MIN, SHI, XUEFA, QINGDAO NATL LAB MARINE SCI \& TECHNOL, LAB MARINE GEOL, QINGDAO 266061, PEOPL…	ABRANTES F, 2001, DEEP-SEA RES PT I, V48, P125, DOI 10.1016/S0967-0637(00)00041-8. ARNOLD E, 1998, GLOBAL PLANET CHANGE, V18, P137, DOI 10.1016/S0921-8181(98)00013-7. ASAHARA Y, 1995, EARTH PLANET SC LETT, V133, P105, DOI 10.1016/0012-821X(95)00048-H. ASAHARA Y, 1999, CHEM GEOL, V158, P271, DOI 10.1016/S0009-2541(99)00056-X. BAYON G, 2002, CHEM GEOL, V187, P179, DOI 10.1016/S0009-2541(01)00416-8.…	0	2018	GEOGRAPHY, PHYSICAL; GEOSCIENCES, MULTIDISCIPLINARY; PALEONTOLOGY	ISI000452583600019	10.1016/J.PALAEO.2018.08.017	CHEN, DF (REPRINT AUTHOR), SHANGHAI OCEAN UNIV, COLL MARINE SCI, SHANGHAI ENGN RES CTR HADAL SCI \& TECHNOL, SHANGHAI 201306, PEOPLES R CHINA	ISI	SHANGHAI OCEAN UNIV;SHANGHAI OCEAN UNIV;QINGDAO NATL LAB MARINE SCI AND TECHNOL;UNIV CINCINNATI;QINGDAO NATL LAB MARINE SCI AND TECHNOL;PEOPLES R CHINA.	SHANGHAI OCEAN UNIV	NA	LUO M, 2018, PALEOGEOGR PALEOCLIMATOL PALEOECOL
4	DELEGRANGE A;LEFEBVRE A;GOHIN F;COURCOT L;VINCENT D	PSEUDO-NITZSCHIA SP DIVERSITY AND SEASONALITY IN THE SOUTHERN NORTH SEA, DOMOIC ACID LEVELS AND ASSOCIATED PHYTOPLANKTON COMMUNITIES	ESTUARINE COASTAL AND SHELF SCIENCE	ESTUAR. COAST. SHELF SCI.	214	NA	194-206	ARTICLE	ARTICLE	PSEUDO-NITZSCHIA; SOUTHERN NORTH SEA; DOMOIC ACID; PHAEOCYSTIS GLOBOSA;;HARMFUL ALGAL BLOOMS (HAB)	EASTERN ENGLISH-CHANNEL; GLOBOSA SPRING BLOOM; GULF-OF-MEXICO;;NOCTILUCA-SCINTILLANS; NAVIS-VARINGICA; SCOTTISH WATERS; COASTAL WATERS;;MARINE DIATOMS; ADRIATIC SEA; SP-NOV	THE DIVERSITY, TOXICITY AND SEASONALITY OF PSEUDO-NITZSCHIA SP. WERE INVESTIGATED FROM FEBRUARY TO NOVEMBER 2012 IN THE SOUTHERN BIGHT OF THE NORTH SEA (SBNS) ALONG THE FRENCH COAST. THE IDENTIFICATION OF PSEUDO-NITZSCHIA SPECIES IN THIS AREA WAS ADDRESSED FOR THE FIRST TIME IN THIS STUDY. OUR RESULTS REVEALED A LOW SPECIES RICHNESS (3 DISTINCT SPECIES) IN ASSOCIATION WITH MODERATE (102 PG ML(-1)…	DELEGRANGE, A (REPRINT AUTHOR), UMR 8187 LOG, 32 AVE FOCH, F-62930 WIMEREUX, FRANCE.; DELEGRANGE, A., COURCOT, L., VINCENT, D., UNIV LITTORAL COTE DOPALE, UNIV LILLE, CNRS, UMR 8187, F-62930 WIMEREUX, FRANCE.; DELEGRANGE, A., LILLE NORD FRANCE COMMUNAUTE UNIV \& ETAB, ECOLE SUPER PROF \& EDUC, F-59658 VILLENEUVE DASCQ, FRANCE.; LEFEBVRE, A., IFREMER, LER BL, 150 QUAI GAMBETTA, F-62321 BOULOGNE SU…	ALMANDOZ GO, 2017, HARMFUL ALGAE, V63, P45, DOI 10.1016/J.HAL.2017.01.007. AMATO A, 2007, PROTIST, V158, P193, DOI 10.1016/J.PROTIS.2006.10.001. ANDERSON CR, 2010, J MARINE SYST, V83, P127, DOI 10.1016/J.JMARSYS.2010.04.003. BARGU S, 2006, MAR ECOL PROG SER, V312, P169, DOI 10.3354/MEPS312169. BATES SS, 1989, CAN J FISH AQUAT SCI, V46, P1203, DOI 10.1139/F89-156. BATES SS, 1998, PHYSL ECOLOGY HAR…	0	2018	MARINE \& FRESHWATER BIOLOGY; OCEANOGRAPHY	ISI000448098800020	10.1016/J.ECSS.2018.09.030	DELEGRANGE, A (REPRINT AUTHOR), UMR 8187 LOG, 32 AVE FOCH, F-62930 WIMEREUX, FRANCE	ISI	UNIV LITTORAL COTE DOPALE;LILLE NORD FRANCE COMMUNAUTE UNIV AND ETAB;CTR BRETAGNE	NOTREPORTED	NA	DELEGRANGE A, 2018, ESTUAR COAST SHELF SCI
5	STEVENSON RJ;TANG T;INFANTE DM	ADVANCING EVALUATION OF BIOASSESSMENT METHODS: A REPLY TO LIU AND CAO	SCIENCE OF THE TOTAL ENVIRONMENT	SCI. TOTAL ENVIRON.	645	NA	895-900	ARTICLE	EDITORIAL MATERIAL	DIATOMS; MULTIMETRIC INDICES; BIOASSESSMENT; ASSESSMENT	MULTIMETRIC INDEXES; BIOLOGICAL CONDITION; BIOTIC INTEGRITY; STREAMS;;ECOREGIONS; INDICATORS; ACCURACY	A SERIES OF THREE PAPERS WAS WRITTEN ABOUT THE DEVELOPMENT OF MULTIMETRIC INDICES (MMIS) USING DIATOMS IN RIVERS, STREAMS AND LAKES FOR TRANSCONTINENTAL SURVEYS CONDUCTED BY THE UNITED STATES ENVIRONMENTAL PROTECTION AGENCY. STEVENSON ET AL. (2013) USED THE SURFACE SEDIMENT DIATOM DATA FROM THE 2007 NATIONAL LAKE ASSESSMENT TO DEVELOP NATIONAL SCALE SITE SPECIFIC MODELS FOR MMIS TO ACCOUNT FOR NA…	STEVENSON, RJ (REPRINT AUTHOR), MICHIGAN STATE UNIV, DEPT INTEGRAT BIOL, E LANSING, MI 48824 USA.; STEVENSON, R. JAN, MICHIGAN STATE UNIV, DEPT INTEGRAT BIOL, E LANSING, MI 48824 USA.; TANG, TAO, CHINESE ACAD SCI, INST HYDROBIOL, WUHAN 430072, HUBEI, PEOPLES R CHINA.; INFANTE, DANA M., MICHIGAN STATE UNIV, DEPT FISHERIES \& WILDLIFE, E LANSING, MI 48824 USA.	BARBOUR M. T., 1999, EPA841B99002. CAIRNS J, 1993, HYDROBIOLOGIA, V263, P1, DOI 10.1007/BF00006084. CAO Y, 2007, J N AM BENTHOL SOC, V26, P566, DOI 10.1899/06-078.1. CRAWFORD S., 2016, FISHS EYE STATUS FIS. DAVIES SP, 2006, ECOL APPL, V16, P1251, DOI 10.1890/1051-0761(2006)016[1251:TBCGAD]2.0.CO;2.	0	2018	ENVIRONMENTAL SCIENCES	ISI000445164200089	10.1016/J.SCITOTENV.2018.07.129	STEVENSON, RJ (REPRINT AUTHOR), MICHIGAN STATE UNIV, DEPT INTEGRAT BIOL, E LANSING, MI 48824 USA	ISI	MICHIGAN STATE UNIV;MICHIGAN STATE UNIV;INST HYDROBIOL;MICHIGAN STATE UNIV	MICHIGAN STATE UNIV	NA	STEVENSON RJ, 2018, SCI TOTAL ENVIRON
6	FIGUEROA F;PEDREROS P;CRUCES F;ABDALA-DIAZ R;HERNANDEZ V;BECERRA J;URRUTIA R	EFFECT OF DIDYMOSPHENIA GEMINATA COVERAGE ON THE PHYTOBENTHIC COMMUNITY IN AN ANDEAN BASIN OF CHILE	REVISTA CHILENA DE HISTORIA NATURAL	REV. CHIL. HIST. NAT.	91	NA	NA	ARTICLE	ARTICLE	ROCK SNOT; FRESHWATER MICROALGA; ALGAL BLOOM; STREAM HABITAT	FRESH-WATER DIATOM; LYNGBYE M. SCHMIDT; BACILLARIOPHYCEAE INVASION;;MICROORGANISMS; GROWTHS; RIVERS; LIGHT	BACKGROUNDTHE INVASIVE DIATOM DIDYMOSPHENIA GEMINATA (LYNGBYE) M. SCHMIDTHAS RECEIVED CONSIDERABLE ATTENTION IN RECENT YEARS DUE TO ITS RAPID GEOGRAPHIC EXPANSION AND MASSIVE PROLIFERATION, WHICH HAVE ALTERED HABITAT AVAILABILITY FOR BENTHIC SPECIES AND TRIGGERED NEGATIVE EFFECTS ON STREAM ECOSYSTEMS. WE EVALUATED THE CHANGES IN THE COMMUNITY STRUCTURE OF PHYTOBENTHOS CAUSED BY THE TEMPORAL VARIA…	FIGUEROA, F (REPRINT AUTHOR), UNIV CONCEPCION, DEPT BOT, FAC NAT \& OCEANOG SCI, CONCEPCION, CHILE.; FIGUEROA, FABIAN, CRUCES, FABIOLA, HERNANDEZ, VICTOR, BECERRA, JOSE, UNIV CONCEPCION, DEPT BOT, FAC NAT \& OCEANOG SCI, CONCEPCION, CHILE.; PEDREROS, PABLO, URRUTIA, ROBERTO, UNIV CONCEPCION, DEPT AQUAT SYST, FAC ENVIRONM SCI, CONCEPCION, CHILE.; PEDREROS, PABLO, URRUTIA, ROBERTO, UNIV CONCEPCION,…	ABOAL M, 2012, HYDROBIOLOGIA, V695, P17, DOI 10.1007/S10750-012-1193-Y. ALPERT PETER, 2000, PERSPECTIVES IN PLANT ECOLOGY EVOLUTION AND SYSTEMATICS, V3, P52, DOI 10.1078/1433-8319-00004. ANDERSON M, 2008, PERMANOVA PRIMER GUI, P1. ANDERSON MJ, 2001, AUSTRAL ECOL, V26, P32, DOI 10.1046/J.1442-9993.2001.01070.X. [ANONYMOUS], 2016, R LANG ENV STAT COMP.	0	2018	BIODIVERSITY CONSERVATION; ECOLOGY	ISI000453321200001	10.1186/S40693-018-0080-Y	FIGUEROA, F (REPRINT AUTHOR), UNIV CONCEPCION, DEPT BOT, FAC NAT \& OCEANOG SCI, CONCEPCION, CHILE	ISI	UNIV CONCEPCION;UNIV CONCEPCION;UNIV CONCEPCION;UNIV CONCEPCION;UNIV CONCEPCION;UNIV MALAGA	UNIV CONCEPCION	NA	FIGUEROA F, 2018, REV CHIL HIST NAT
7	SARMIENTO AM;ANTONIO GRANDE J;LUIS AT;MIGUEL DAVILA J;CARLOS FORTES J;SANTISTEBAN M;CURIEL J;LUISA DE LA TORRE M;FERREIRA DA SILVA E	NEGATIVE PH VALUES IN AN OPEN-AIR RADICAL ENVIRONMENT AFFECTED BY ACID MINE DRAINAGE. CHARACTERIZATION AND PROPOSAL OF A HYDROGEOCHEMICAL MODEL	SCIENCE OF THE TOTAL ENVIRONMENT	SCI. TOTAL ENVIRON.	644	NA	1244-1253	ARTICLE	ARTICLE	NEGATIVE PH VALUES; IBERIAN PYRITE BELT; ACID MINE DRAINAGE	IBERIAN PYRITE BELT; MINING AREA PORTUGAL; SW SPAIN; ODIEL RIVERS;;CORBICULA-FLUMINEA; DIATOM COMMUNITIES; STREAM SEDIMENTS; FUZZY-LOGIC;;TINTO; WATERS	THIS PAPER PRESENTS THE FINDING OF A SINGULAR ENVIRONMENT POLLUTED BY ACID MINE DRAINAGE IN THE IBERIAN PYRITE BELT. THIS SITUATION IS REGULATED BY PARTICULAR CONDITIONS, THUS THE ANALYSED VALUES CAN BE CONSIDERED AS EXTREME, NOT ONLY BECAUSE OF THE HIGH CONCENTRATIONS OF TOXIC ELEMENTS, BUT ALSO DUE TO THE EXTREME LOW PH, REACHING AN AVERAGE NEGATIVE PH OF - 1.56, NEVER FOUND BEFORE IN OPEN-AIR …	SARMIENTO, AM (REPRINT AUTHOR), UNIV HUELVA, SCI \& TECHNOL CTR HUELVA, DEPT WATER MIN \& ENVIRONM, HUELVA 21004, SPAIN.; SARMIENTO, AGUASANTA M., ANTONIO GRANDE, JOSE, MIGUEL DAVILA, JOSE, CARLOS FORTES, JUAN, SANTISTEBAN, MARIA, LUISA DE LA TORRE, MARIA, UNIV HUELVA, SCI \& TECHNOL CTR HUELVA, DEPT WATER MIN \& ENVIRONM, HUELVA 21004, SPAIN.; SARMIENTO, AGUASANTA M., ANTONIO GRANDE, JOSE, MIGUE…	ABREU MM, 2008, J GEOCHEM EXPLOR, V96, P210, DOI 10.1016/J.GCXPLO.2007.04.007. AGUILERA ANGELES, 2013, LIFE-BASEL, V3, P363, DOI 10.3390/LIFE3030363. AMARAL-ZETTLER LA, 2013, FRONT MICROBIOL, V3, DOI 10.3389/FMICB.2012.00441. GRANDE JA, 2010, J HAZARD MATER, V176, P395, DOI 10.1016/J.JHAZMAT.2009.11.043. GONZALEZ JCA, 2012, ENVIRON EARTH SCI, V65, P669, DOI 10.1007/S12665-011-1114-9. BALL JW, 199…	0	2018	ENVIRONMENTAL SCIENCES	ISI000445164000127	10.1016/J.SCITOTENV.2018.06.381	SARMIENTO, AM (REPRINT AUTHOR), UNIV HUELVA, SCI \& TECHNOL CTR HUELVA, DEPT WATER MIN \& ENVIRONM, HUELVA 21004, SPAIN	ISI	UNIV HUELVA;UNIV HUELVA;UNIV HUELVA;DEPT GEOSCI;CESAM ASSOCIATED LAB;UNIV POLITECN MADRID	UNIV HUELVA	NA	SARMIENTO AM, 2018, SCI TOTAL ENVIRON
8	SAVELLI R;DUPUY C;BARILLE L;LEROUXEL A;GUIZIEN K;PHILIPPE A;BOCHER P;POLSENAERE P;LE FOUEST V	ON BIOTIC AND ABIOTIC DRIVERS OF THE MICROPHYTOBENTHOS SEASONAL CYCLE IN A TEMPERATE INTERTIDAL MUDFLAT: A MODELLING STUDY	BIOGEOSCIENCES	BIOGEOSCIENCES	15	23	7243-7271	ARTICLE	ARTICLE	NA	MARENNES-OLERON BAY; FEEDER HYDROBIA-ULVAE; TIDAL FLAT; PHOTOSYNTHETIC;CHARACTERISTICS; INGESTION RATE; SPATIOTEMPORAL DYNAMICS; BENTHIC;DIATOMS; UVB RADIATION; FORTH ESTUARY; CHLOROPHYLL-A	MICROPHYTOBENTHOS (MPB) FROM INTERTIDAL MUDFLATS ARE KEY PRIMARY PRODUCERS AT THE LAND-OCEAN INTERFACE. MPB CAN BE MORE PRODUCTIVE THAN PHYTOPLANKTON AND SUSTAIN BOTH BENTHIC AND PELAGIC HIGHER TROPHIC LEVELS. THE OBJECTIVE OF THIS STUDY IS TO ASSESS THE CONTRIBUTION OF LIGHT, MUD TEMPERATURE, AND GASTROPOD PERINGIA ULVAE GRAZING PRESSURE IN SHAPING THE SEASONAL MPB DYNAMICS ON THE BROUAGE MUDFLA…	SAVELLI, R (REPRINT AUTHOR), UNIV LA ROCHELLE, CNRS, LITTORAL ENVIRONM \& SOC LIENSS, UMR 7266, 2 RUE OLYMPE GOUGES, F-17000 LA ROCHELLE, FRANCE.; SAVELLI, RAPHAEL, DUPUY, CHRISTINE, PHILIPPE, ANNE, BOCHER, PIERRICK, LE FOUEST, VINCENT, UNIV LA ROCHELLE, CNRS, LITTORAL ENVIRONM \& SOC LIENSS, UMR 7266, 2 RUE OLYMPE GOUGES, F-17000 LA ROCHELLE, FRANCE.; BARILLE, LAURENT, LEROUXEL, ASTRID, UNIV NAN…	ADMIRAAL W, 1983, INT REV GES HYDROBIO, V68, P175, DOI 10.1002/IROH.19830680203. ADMIRAAL W, 1977, MAR BIOL, V43, P307, DOI 10.1007/BF00396925. ADMIRAAL W, 1984, PROGR PHYCOLOGICAL R, V3, P269. ASMUS H, 1985, HELGOLANDER MEERESUN, V39, P273, DOI 10.1007/BF01992775. ASMUS H, 1994, HELGOLANDER MEERESUN, V48, P217, DOI 10.1007/BF02367037. AUBINET M, 2000, ADV ECOL RES, V30, P113. BALDOCCHI DD, 1988,…	0	2018	ECOLOGY; GEOSCIENCES, MULTIDISCIPLINARY	ISI000452387700001	10.5194/BG-15-7243-2018	SAVELLI, R (REPRINT AUTHOR), UNIV LA ROCHELLE, CNRS, LITTORAL ENVIRONM \& SOC LIENSS, UMR 7266, 2 RUE OLYMPE GOUGES, F-17000 LA ROCHELLE, FRANCE	ISI	UNIV LA ROCHELLE;UNIV LA ROCHELLE;UNIV NANTES;FRANCE.	UNIV LA ROCHELLE	NA	SAVELLI R, 2018, BIOGEOSCIENCES
9	CRENN K;DUFFIEUX D;JEANTHON C	BACTERIAL EPIBIOTIC COMMUNITIES O UBIQUITOUS AND ABUNDANT MARINE DIATOMS ARE DISTINCT IN SHORT- AND LONG-TERM ASSOCIATIONS	FRONTIERS IN MICROBIOLOGY	FRONT. MICROBIOL.	9	NA	NA	ARTICLE	ARTICLE	DIVERSITY; HETEROTROPHIC BACTERIA; INTERACTIONS; DIATOMS; THALASSIOSIRA;;CHAETOCEROS; MICROBIOME; WESTERN ENGLISH CHANNEL	PSEUDO-NITZSCHIA; SP NOV.; PHYLOGENETIC-RELATIONSHIPS; ALEXANDRIUM SPP.;;PHYTOPLANKTON; DIVERSITY; GROWTH; GENOME; ALGAE; BACILLARIOPHYCEAE	INTERACTIONS BETWEEN PHYTOPLANKTON AND BACTERIA PLAY A CENTRAL ROLE IN MEDIATING BIOGEOCHEMICAL CYCLING AND FOOD WEB STRUCTURE IN THE OCEAN. THE COSMOPOLITAN DIATOMS THALASSIOSIRA AND CHAETOCEROS OFTEN DOMINATE PHYTOPLANKTON COMMUNITIES IN MARINE SYSTEMS. PAST STUDIES OF DIATOM-BACTERIAL ASSOCIATIONS HAVE EMPLOYED COMMUNITY-LEVEL METHODS AND CULTURE-BASED OR NATURAL DIATOM POPULATIONS. ALTHOUGH B…	JEANTHON, C (REPRINT AUTHOR), SORBONNE UNIV, CNRS, ADAPTAT \& DIVERSITE MILIEU MARIN, STN BIOL ROSCOFF, ROSCOFF, FRANCE.; CRENN, KLERVI, DUFFIEUX, DELPHINE, JEANTHON, CHRISTIAN, SORBONNE UNIV, CNRS, ADAPTAT \& DIVERSITE MILIEU MARIN, STN BIOL ROSCOFF, ROSCOFF, FRANCE.	AKAGAWAMATSUSHITA M, 1992, INT J SYST BACTERIOL, V42, P621, DOI 10.1099/00207713-42-4-621. ALAVI M, 2001, ENVIRON MICROBIOL, V3, P380, DOI 10.1046/J.1462-2920.2001.00207.X. ALTSCHUL SF, 1990, J MOL BIOL, V215, P403, DOI 10.1016/S0022-2836(05)80360-2. AMIN SA, 2015, NATURE, V522, P98, DOI 10.1038/NATURE14488. AMIN SA, 2012, MICROBIOL MOL BIOL R, V76, P667, DOI 10.1128/MMBR.00007-12. AMIN SA, 2009,…	0	2018	MICROBIOLOGY	ISI000452026400001	10.3389/FMICB.2018.02879	JEANTHON, C (REPRINT AUTHOR), SORBONNE UNIV, CNRS, ADAPTAT \& DIVERSITE MILIEU MARIN, STN BIOL ROSCOFF, ROSCOFF, FRANCE	ISI	SORBONNE UNIV;SORBONNE UNIV	SORBONNE UNIV	NA	CRENN K, 2018, FRONT MICROBIOL
10	POLST BH;ANLANGER C;RISSE-BUHL U;LARRAS F;HEIN T;WEITERE M;SCHMITT-JANSEN M	HYDRODYNAMICS ALTER THE TOLERANCE OF AUTOTROPHIC BIOFILM COMMUNITIES TOWARD HERBICIDES	FRONTIERS IN MICROBIOLOGY	FRONT. MICROBIOL.	9	NA	NA	ARTICLE	ARTICLE	AUTOTROPHIC BIOFILM; MULTIPLE STRESSORS; MICROBIAL COMMUNITIES; PICT;;NEAR-BED HYDRODYNAMICS; PERIPHYTON	STREAM PERIPHYTON; CURRENT VELOCITY; MULTIPLE STRESSORS; FLOW VELOCITY;;MASS-TRANSFER; FRESH-WATER; RIVER; PATTERNS; SORPTION; POLLUTION	MULTIPLE STRESSORS POSE POTENTIAL RISK TO AQUATIC ECOSYSTEMS AND ARE THE MAIN REASONS FOR FAILING ECOLOGICAL QUALITY STANDARDS. HOWEVER, MECHANISMS HOW MULTIPLE STRESSORS ACT ON AQUATIC COMMUNITY STRUCTURE AND FUNCTIONING ARE POORLY UNDERSTOOD. THIS IS ESPECIALLY TRUE FOR TWO IMPORTANT STRESSORS TYPES, HYDRODYNAMIC ALTERATIONS AND TOXICANTS. HERE WE PERFORM A MESOCOSM EXPERIMENT IN HYDRAULIC FLUM…	POLST, BH, SCHMITT-JANSEN, M (REPRINT AUTHOR), UFZ HELMHOLTZ CTR ENVIRONM RES, DEPT BIOANALYT ECOTOXICOL, LEIPZIG, GERMANY.; POLST, BH (REPRINT AUTHOR), UNIV NAT RESOURCES \& LIFE SCI, INST HYDROBIOL \& AQUAT ECOSYST MANAGEMENT, VIENNA, AUSTRIA.; POLST, BH (REPRINT AUTHOR), WASSERAUSTER LUNZ, LUNZ, AUSTRIA.; POLST, BASTIAN H., LARRAS, FLORIANE, SCHMITT-JANSEN, MECHTHILD, UFZ HELMHOLTZ CTR ENVIRON…	ARAUJO PA, 2016, J ENVIRON ENG, V142, DOI 10.1061/(ASCE)EE.1943-7870.0001068. BARRANGUET C, 2004, AQUAT MICROB ECOL, V34, P1, DOI 10.3354/AME034001. BASKARAN S, 1999, J ENVIRON SCI HEAL B, V34, P943, DOI 10.1080/03601239909373238. BATTIN TJ, 2003, NATURE, V426, P439, DOI 10.1038/NATURE02152. BATTIN TJ, 2003, APPL ENVIRON MICROB, V69, P5443, DOI 10.1128/AEM.69.9.5443-5452.2003. BATTIN TJ, 2016, NA…	0	2018	MICROBIOLOGY	ISI000452027200001	10.3389/FMICB.2018.02884	POLST, BH, SCHMITT-JANSEN, M (REPRINT AUTHOR), UFZ HELMHOLTZ CTR ENVIRONM RES, DEPT BIOANALYT ECOTOXICOL, LEIPZIG, GERMANY	ISI	SCHMITT-JANSEN;UNIV NAT RESOURCES AND LIFE SCI;SCHMITT-JANSEN;UNIV NAT RESOURCES AND LIFE SCI;UFZ HELMHOLTZ CTR ENVIRONM RES;UNIV KOBLENZ LANDAU	SCHMITT-JANSEN	NA	POLST BH, 2018, FRONT MICROBIOL
11	CARLSON AK;LINTVEDT AF;LUCHENBILL AN;IRWIN AM;HEILER SA;KOWALSKI AR;BURGER PS;NAHRA NE;WEATHERS CJ;DHANJAL S;YATOOMA CR	ON THE BANKS OF THE RED CEDAR: TOWARD SOCIO-ECOLOGICALLY ROBUST RIPARIAN MANAGEMENT IN AN ICONIC MICHIGAN RIVER	JOURNAL OF FRESHWATER ECOLOGY	J. FRESHW. ECOL.	33	1	429-447	ARTICLE	ARTICLE	DIATOMS; LAND USE; LAND USE PLANNING; RED CEDAR RIVER; UNIONID MUSSELS	FRESH-WATER MUSSELS; LAND-USE; DIATOM ASSEMBLAGES; UNIONID MUSSELS;;DEPTH-DISTRIBUTION; ALGAL COMMUNITIES; FUNCTIONAL-ROLE; CLIMATE-CHANGE;;STREAM; IMPACTS	LAND USE IS CONTINUALLY EVOLVING IN RIVER WATERSHEDS AND RIPARIAN ZONES, PARTICULARLY IN AREAS CONTAINING DENSE HUMAN POPULATIONS REQUIRING INFRASTRUCTURE DEVELOPMENT. LAND USE PLANNERS IN SOUTH-CENTRAL MICHIGAN, USA, ARE CHALLENGED TO BALANCE INFRASTRUCTURE NEEDS WITH THE ECOLOGICAL INTEGRITY OF THE ICONIC RED CEDAR RIVER, WHICH FLOWS THROUGH THE MICHIGAN STATE CAPITAL (LANSING) AND SURROUNDING …	CARLSON, AK (REPRINT AUTHOR), MICHIGAN STATE UNIV, COLL AGR \& NAT RESOURCES, DEPT FISHERIES \& WILDLIFE, CTR SYST INTEGRAT \& SUSTAINABIL, 115 MANLY MILES BLDG,1405 S HARRISON RD, E LANSING, MI 48823 USA.; CARLSON, AK (REPRINT AUTHOR), MICHIGAN STATE UNIV, COLL AGR \& NAT RESOURCES, ECOL EVOLUTIONARY BIOL \& BEHAV, 115 MANLY MILES BLDG,1405 S HARRISON RD, E LANSING, MI 48823 USA.; CARLSON, ANDRE…	ALDRIDGE DC, 2007, AQUAT CONSERV, V17, P554, DOI 10.1002/AQC.815. ALDRIDGE DC, 1999, J MOLLUS STUD, V65, P47, DOI 10.1093/MOLLUS/65.1.47. ALLEN DC, 2012, ECOLOGY, V93, P2165, DOI 10.1890/11-1541.1. ARBUCKLE KE, 2002, CAN J FISH AQUAT SCI, V59, P310, DOI 10.1139/F02-006. ARNOLD TW, 2010, J WILDLIFE MANAGE, V74, P1175, DOI 10.2193/2009-367. ATKINSON CL, 2013, ECOLOGY, V94, P1359, DOI 10.1890/12-153…	0	2018	ECOLOGY; LIMNOLOGY	ISI000452026100001	10.1080/02705060.2018.1502692	CARLSON, AK (REPRINT AUTHOR), MICHIGAN STATE UNIV, COLL AGR \& NAT RESOURCES, DEPT FISHERIES \& WILDLIFE, CTR SYST INTEGRAT \& SUSTAINABIL, 115 MANLY MILES BLDG,1405 S HARRISON RD, E LANSING, MI 48823 USA	ISI	MICHIGAN STATE UNIV;MICHIGAN STATE UNIV;MICHIGAN STATE UNIV;MICHIGAN STATE UNIV;MICHIGAN STATE UNIV	MICHIGAN STATE UNIV	NA	CARLSON AK, 2018, J FRESHW ECOL
12	GARVETTE A;NEZAN E;BADIS Y;BILIEN G;ARCE P;BRESNAN E;GACHON CMM;SIANO R	NOVEL WIDESPREAD MARINE OOMYCETES PARASITISING DIATOMS, INCLUDING THE TOXIC GENUS PSEUDO-NITZSCHIA: GENETIC, MORPHOLOGICAL, AND ECOLOGICAL CHARACTERISATION	FRONTIERS IN MICROBIOLOGY	FRONT. MICROBIOL.	9	NA	NA	ARTICLE	ARTICLE	PSEUDO-NITZSCHIA; DIATOMS; MARINE OOMYCETES; PLANKTON PARASITES;;SINGLE-CELL ANALYSIS; METABARCODING	ECTROGELLA-PERFORANS; LICMOPHORA-HYALINA; FUNGAL PARASITES; RIBOSOMAL;DNA; DIVERSITY; COMMUNITY; PLANKTON; BACILLARIOPHYCEAE; PHYTOPLANKTON;;INFECTIONS	PARASITES ARE KEY DRIVERS OF PHYTOPLANKTON BLOOM DYNAMICS AND RELATED AQUATIC ECOSYSTEM PROCESSES. YET, THE DEARTH OF MORPHOLOGICAL AND MOLECULAR INFORMATION HINDERS THE ASSESSMENT OF THEIR DIVERSITY AND ECOLOGICAL ROLE. USING SINGLE-CELL TECHNIQUES, WE CHARACTERISE MORPHOLOGICALLY AND MOLECULARLY, INTRACELLULAR PARASITOIDS INFECTING FOUR POTENTIALLY TOXIN-PRODUCING PSEUDO-NITZSCHIA AND ONE MELOS…	GARVETTE, A, GACHON, CMM (REPRINT AUTHOR), SCOTTISH MARINE INST, SCOTTISH ASSOC MARINE SCI, OBAN, ARGYLL, SCOTLAND.; SIANO, R (REPRINT AUTHOR), IFREMER, CTR BREST, DYNECO PELAGOS, PLOUZANE, FRANCE.; GARVETTE, ANDREA, BADIS, YACINE, ARCE, PAOLA, GACHON, CLAIRE M. M., SCOTTISH MARINE INST, SCOTTISH ASSOC MARINE SCI, OBAN, ARGYLL, SCOTLAND.; NEZAN, ELISABETH, BILIEN, GWENAEL, IFREMER, ODE UL LERBO, …	ALSTER A, 2007, HYDROBIOLOGIA, V578, P131, DOI 10.1007/S10750-006-0439-Y. ALTSCHUL SF, 1990, J MOL BIOL, V215, P403, DOI 10.1016/S0022-2836(05)80360-2. ANTHONY TB, 2017, MYCOL PROG, V16, P1041, DOI 10.1007/S11557-017-1345-6. BEAKES G. W, 2014, MYCOTA, P39. BEAKES G. W, 2016, HDB PROTISTS, P3. BEAKES GW, 2012, PROTOPLASMA, V249, P3, DOI 10.1007/S00709-011-0269-2. BEHNKE A, 2011, ENVIRON MICROBIOL,…	0	2018	MICROBIOLOGY	ISI000451942300002	10.3389/FMICB.2018.02918	GARVETTE, A, GACHON, CMM (REPRINT AUTHOR), SCOTTISH MARINE INST, SCOTTISH ASSOC MARINE SCI, OBAN, ARGYLL, SCOTLAND	ISI	SCOTTISH MARINE INST;CTR BREST;SCOTTISH MARINE INST;MARINE SCOTLAND SCI;CTR BREST	SCOTTISH MARINE INST	NA	GARVETTE A, 2018, FRONT MICROBIOL
13	TANG SENMING TS;RACHMAN A;FITRIA N;THOHA H;CHEN BIN CB	PHYTOPLANKTON CHANGES DURING SE MONSOONAL PERIOD IN THE LEMBEH STRAIT OF NORTH SULAWESI, INDONESIA, FROM 2012 TO 2015	ACTA OCEANOLOGICA SINICA	ACTA OCEANOL. SIN.	37	12	9��17��	ARTICLE	ARTICLE	LEMBEH STRAIT; PHYTOPLANKTON DIVERSITY; COMMUNITY ALTERNATION;;TRICHODESMIUM; MONSOON	DIATOM ASSEMBLAGES; BACILLARIOPHYCEAE; INDICATORS; ABUNDANCE; INCREASE;;BIOMASS; COAST	PHYTOPLANKTON SPECIES COMPOSITION AND ABUNDANCE IN THE LEMBEH STRAIT WATERS WAS STUDIED IN FOUR CRUISES OF APRIL 2013, MAY 2014, JUNE 2012 AND OCTOBER 2015, DURING THE PERIOD OF MONSOON TRANSITION TIME OF SE MONSOON. WITH DATA OBTAINED THE SEASONAL ALTERNATIONS OF PHYTOPLANKTON COMMUNITY STRUCTURES AND ITS DRIVING FACTORS WERE DISCUSSED. A TOTAL OF 416 TAXA BELONGING TO 5 CLASSES OF PHYTOPLANKTON…	TANG, SM, CHEN, B (REPRINT AUTHOR), MINIST NAT RESOURCES, INST OCEANOG 3, XIAMEN 361005, PEOPLES R CHINA.; TANG SENMING, CHEN BIN, MINIST NAT RESOURCES, INST OCEANOG 3, XIAMEN 361005, PEOPLES R CHINA.; RACHMAN, ARIEF, FITRIA, NURUL, THOHA, HIKMAH, INDONESIAN INST SCI, RES CTR OCEANOG, JAKARTA 14430, INDONESIA.	ABDUL-HADI A, 2013, ENVIRON MONIT ASSESS, V185, P3977, DOI 10.1007/S10661-012-2843-2. ABRANTES F, 1988, MAR GEOL, V85, P15, DOI 10.1016/0025-3227(88)90082-5. ALDRIAN E, 2003, INT J CLIMATOL, V23, P1435, DOI 10.1002/JOC.950. CAPONE DG, 1997, SCIENCE, V276, P1221, DOI 10.1126/SCIENCE.276.5316.1221. CHEN BH, 2016, MAR POLLUT BULL, V104, P364, DOI 10.1016/J.MARPOLBUL.2016.01.020. CHEN CHANG-PING, 200…	0	2018	OCEANOGRAPHY	ISI000455090600002	10.1007/S13131-018-1283-4	TANG, SM, CHEN, B (REPRINT AUTHOR), MINIST NAT RESOURCES, INST OCEANOG 3, XIAMEN 361005, PEOPLES R CHINA	ISI	MINIST NAT RESOURCES;MINIST NAT RESOURCES;INDONESIAN INST SCI	NOTDECLARED	NA	TANG SENMING TS, 2018, ACTA OCEANOL SIN
14	WANG LEI WL;HUANG HAO HH;AN LINA AL;THOHA H;BONG CHUIWEI BC;XIAO WUPENG XW;GU HAIFENG GH	COMPARISON OF PHOTOSYNTHETIC PIGMENTS AND PHYTOPLANKTON ASSEMBLAGES IN TWO TYPES OF COASTAL REGIONS IN SOUTHEAST ASIA-INDONESIAN THROUGHFLOW AND RIVER ESTUARY	ACTA OCEANOLOGICA SINICA	ACTA OCEANOL. SIN.	37	12	18-27	ARTICLE	ARTICLE	PHYTOPLANKTON; PIGMENT; LEMBEH STRAIT; KELANTAN RIVER ESTUARY	CLASS ABUNDANCES; CHEMTAX; COLUMN	WATER SAMPLES WERE COLLECTED IN ORDER TO STUDY THE SPATIAL VARIATION OF PHOTOSYNTHETIC PIGMENTS AND PHYTOPLANKTON COMMUNITY COMPOSITION IN THE LEMBEH STRAIT (INDONESIA) AND THE KELANTAN RIVER ESTUARY (MALAYSIA) DURING JULY AND AUGUST 2016, RESPECTIVELY. PHYTOPLANKTON PHOTOSYNTHETIC PIGMENTS WERE DETECTED USING HIGH PERFORMANCE LIQUID CHROMATOGRAPHY COMBINING WITH THE CHEMTAX SOFTWARE TO CONFIRM T…	HUANG, H (REPRINT AUTHOR), MINIST NAT RESOURCES, INST OCEANOG 3, XIAMEN 361005, PEOPLES R CHINA.; WANG LEI, HUANG HAO, AN LINA, GU HAIFENG, MINIST NAT RESOURCES, INST OCEANOG 3, XIAMEN 361005, PEOPLES R CHINA.; THOHA, HIKMAH, INDONESIAN INST SCI, RES CTR OCEANOG, JAKARTA 14430, INDONESIA.; BONG CHUIWEI, UNIV MALAYA, IOES, KUALA LUMPUR 50603, MALAYSIA.; BONG CHUIWEI, UNIV MALAYA, INST BIOL SCI, KU…	AZAM F, 1983, MAR ECOL PROG SER, V10, P257, DOI 10.3354/MEPS010257. BIANCHI TS, 2014, BIOGEOCHEMICAL DYNAMICS AT MAJOR RIVER-COASTAL INTERFACES: LINKAGES WITH GLOBAL CHANGE, P1. BRUN P, 2015, LIMNOL OCEANOGR, V60, P1020, DOI 10.1002/LNO.10074. CHEN W, 2010, SIGNATURE MEKONG RIV. CHEN YFL, 2005, DEEP-SEA RES PT I, V52, P319, DOI 10.1016/J.DSR.2004.11.001. CHISHOLM SW, 1988, NATURE, V334, P340, DOI…	0	2018	OCEANOGRAPHY	ISI000455090600003	10.1007/S13131-018-1284-3	HUANG, H (REPRINT AUTHOR), MINIST NAT RESOURCES, INST OCEANOG 3, XIAMEN 361005, PEOPLES R CHINA	ISI	MINIST NAT RESOURCES;MINIST NAT RESOURCES;INDONESIAN INST SCI;UNIV MALAYA;UNIV MALAYA;XIAMEN UNIV	NOTDECLARED	NA	WANG LEI WL, 2018, ACTA OCEANOL SIN
15	GAO CHUNLEI GC;FU MINGZHU FM;SONG HONGJUN SH;WANG LEI WL;WEI QINSHENG WQ;SUN PING SP;LIU LIN LL;ZHANG XUELEI ZX	PHYTOPLANKTON PIGMENT PATTERN IN THE SUBSURFACE CHLOROPHYLL MAXIMUM IN THE SOUTH JAVA COASTAL UPWELLING SYSTEM, INDONESIA	ACTA OCEANOLOGICA SINICA	ACTA OCEANOL. SIN.	37	12	97-106	ARTICLE	ARTICLE	JAVA UPWELLING; PHYTOPLANKTON PIGMENT; HPLC; SUBSURFACE CHLOROPHYLL;MAXIMUM; CHEMTAX; SIZE STRUCTURE	FUNCTIONAL COMMUNITY STRUCTURE; SURFACE PHYTOPLANKTON; SPATIAL;VARIABILITY; ATLANTIC-OCEAN; EUPHOTIC ZONE; CHEMTAX; SEA; DISTRIBUTIONS;;SUMATRA; BAY	UPWELLING OCCURS ON THE COAST OF JAVA BETWEEN JUNE AND OCTOBER, FORCED BY LOCAL ALONGSHORE WINDS ASSOCIATED WITH THE SOUTHEASTERLY MONSOON. THIS CAUSES VARIATIONS IN PHYTOPLANKTON COMMUNITY COMPOSITION IN THE UPWELLING ZONE COMPARED WITH THE SURROUNDING OFFSHORE AREA. BASED ON PIGMENTS ANALYSIS WITH SUBSEQUENT CALCULATIONS OF GROUP CONTRIBUTIONS TO TOTAL CHLOROPHYLL A (CHL A) USING CHEMTAX, WE ST…	FU, MZ (REPRINT AUTHOR), MINIST NAT RESOURCES, INST OCEANOG 1, QINGDAO 266061, PEOPLES R CHINA.; FU, MZ (REPRINT AUTHOR), PILOT NATL LAB MARINE SCI \& TECHNOL QINGDAO, LAB MARINE ECOL \& ENVIRONM SCI, QINGDAO 266237, PEOPLES R CHINA.; FU, MZ (REPRINT AUTHOR), MINIST NAT RESOURCES, KEY LAB SCI \& ENGN MARINE ECOL ENVIRONM, QINGDAO 266061, PEOPLES R CHINA.; GAO CHUNLEI, FU MINGZHU, SONG HONGJUN, WE…	AHMED A, 2016, CONT SHELF RES, V119, P30, DOI 10.1016/J.CSR.2016.03.005. BARLOW R, 2008, ESTUAR COAST SHELF S, V80, P201, DOI 10.1016/J.ECSS.2008.07.022. BARLOW R, 2007, DEEP-SEA RES PT I, V54, P1687, DOI 10.1016/J.DSR.2007.06.010. BARLOW R, 2016, DEEP-SEA RES PT I, V111, P73, DOI 10.1016/J.DSR.2016.02.011. BARLOW RG, 2002, DEEP-SEA RES PT I, V49, P637, DOI 10.1016/S0967-0637(01)00081-4. BONACHEL…	0	2018	OCEANOGRAPHY	ISI000455090600013	10.1007/S13131-018-1342-X	FU, MZ (REPRINT AUTHOR), MINIST NAT RESOURCES, INST OCEANOG 1, QINGDAO 266061, PEOPLES R CHINA	ISI	MINIST NAT RESOURCES;PILOT NATL LAB MARINE SCI AND TECHNOL QINGDAO;KEY LAB SCI AND ENGN MARINE ECOL ENVIRONM;MINIST NAT RESOURCES;PILOT NATL LAB MARINE SCI AND TECHNOL QINGDAO;KEY LAB SCI AND ENGN MARINE ECOL ENVIRONM;MINIST NAT RESOURCES	NOTDECLARED	NA	GAO CHUNLEI GC, 2018, ACTA OCEANOL SIN
16	SHI FENG SF;WEI XIAOXUE WX;FENG JIANFENG FJ;SUN YINGXUE SY;ZHU LIN ZL	VARIATION OF BACTERIAL COMMUNITY ASSOCIATED WITH PHAEODACTYLUM TRICORNUTUM IN RESPONSE TO DIFFERENT INORGANIC NITROGEN CONCENTRATIONS	ACTA OCEANOLOGICA SINICA	ACTA OCEANOL. SIN.	37	12	118-128	ARTICLE	ARTICLE	PHAEODACTYLUM TRICORNUTUM; NITROGEN CONCENTRATIONS; NITROGEN FORMS;;BACTERIAL DIVERSITY; COMMUNITY STRUCTURE; GAMMAPROTEOBACTERIA	ENVIRONMENTAL-CHANGES; MARINE-BACTERIA; DIVERSITY; PHYTOPLANKTON;;DIATOMS; SEQUENCES; GROWTH; FERTILIZATION; COMPETITION; METABOLISM	SPECIFIC BACTERIAL COMMUNITIES INTERACT WITH PHYTOPLANKTON IN LABORATORY ALGAL CULTURES. THESE COMMUNITIES INFLUENCE PHYTOPLANKTON PHYSIOLOGY AND METABOLISM BY TRANSFORMING AND EXCHANGING PHYTOPLANKTON-DERIVED ORGANIC MATTER. FUNCTIONAL BACTERIAL GROUPS MAY PARTICIPATE IN VARIOUS CRITICAL NUTRIENTS FLUXES WITHIN THESE ASSOCIATIONS, INCLUDING NITROGEN (N) METABOLISM. HOWEVER, IT IS UNCLEAR HOW BAC…	FENG, JF, ZHU, L (REPRINT AUTHOR), NANKAI UNIV, MINIST EDUC, KEY LAB POLLUT PROC \& ENVIRONM CRITERIA, TIANJIN 300350, PEOPLES R CHINA.; FENG, JF, ZHU, L (REPRINT AUTHOR), NANKAI UNIV, COLL ENVIRONM SCI \& ENGN, TIANJIN KEY LAB ENVIRONM REMEDIAT \& POLLUT CONTRO, TIANJIN 300350, PEOPLES R CHINA.; SHI FENG, WEI XIAOXUE, FENG JIANFENG, SUN YINGXUE, ZHU LIN, NANKAI UNIV, MINIST EDUC, KEY LAB POLLUT …	ALAVI M, 2001, ENVIRON MICROBIOL, V3, P380, DOI 10.1046/J.1462-2920.2001.00207.X. AMIN SA, 2015, NATURE, V522, P98, DOI 10.1038/NATURE14488. AMIN SA, 2012, MICROBIOL MOL BIOL R, V76, P667, DOI 10.1128/MMBR.00007-12. AMIN SA, 2009, P NATL ACAD SCI USA, V106, P17071, DOI 10.1073/PNAS.0905512106. BALVANERA P, 2006, ECOL LETT, V9, P1146, DOI 10.1111/J.1461-0248.2006.00963.X. BEHRINGER G, 2018, FRONT …	0	2018	OCEANOGRAPHY	ISI000455090600015	10.1007/S13131-018-1272-7	FENG, JF, ZHU, L (REPRINT AUTHOR), NANKAI UNIV, MINIST EDUC, KEY LAB POLLUT PROC \& ENVIRONM CRITERIA, TIANJIN 300350, PEOPLES R CHINA	ISI	NANKAI UNIV;NANKAI UNIV;NANKAI UNIV;NANKAI UNIV	NANKAI UNIV	NA	SHI FENG SF, 2018, ACTA OCEANOL SIN
17	YONG WK;SIM KS;POONG SW;WEI D;PHANG SM;LIM PE	INTERACTIVE EFFECTS OF TEMPERATURE AND COPPER TOXICITY ON PHOTOSYNTHETIC EFFICIENCY AND METABOLIC PLASTICITY IN SCENEDESMUS QUADRICAUDA (CHLOROPHYCEAE)	JOURNAL OF APPLIED PHYCOLOGY	J. APPL. PHYCOL.	30	6	3029-3041	ARTICLE	ARTICLE; PROCEEDINGS PAPER	TEMPERATURE STRESS; COPPER TOXICITY; CHLOROPHYCEAE; SCENEDESMUS;;PHOTOSYNTHESIS; METABOLOMICS	NMR-BASED METABOLOMICS; CLIMATE-CHANGE; CHLAMYDOMONAS-REINHARDTII; METAL;TOXICITY; MARINE DIATOM; STRESS; GROWTH; WATER; MICROALGAE; TOLERANCE	WARMING AND COPPER (CU) TOXICITY ARE TWO KEY ABIOTIC STRESSORS THAT STRONGLY AFFECT CELL GROWTH, PHOTOSYNTHETIC RATE, AND METABOLISM IN MICROALGAE. IN THIS STUDY, A FRESHWATER CHLOROPHYTE, SCENEDESMUS QUADRICAUDA, WAS EXPOSED TO VARIOUS CONCENTRATIONS OF COPPER SULFATE (300, 600, AND 1000 MU M NOMINAL CONCENTRATIONS OF CUSO4 CENTER DOT 5H(2)O) AT 25 AND 35 DEGREES C. THE CHANGES IN CELL DENSITY, …	LIM, PE (REPRINT AUTHOR), UNIV MALAYA, INST OCEAN \& EARTH SCI, KUALA LUMPUR, MALAYSIA.; YONG, WAI-KUAN, POONG, SZE-WAN, PHANG, SIEW-MOI, LIM, PHAIK-EEM, UNIV MALAYA, INST OCEAN \& EARTH SCI, KUALA LUMPUR, MALAYSIA.; YONG, WAI-KUAN, UNIV MALAYA, INST GRAD STUDIES, KUALA LUMPUR, MALAYSIA.; SIM, KAE-SHIN, PHANG, SIEW-MOI, UNIV MALAYA, FAC SCI, INST BIOL SCI, KUALA LUMPUR, MALAYSIA.; WEI, DONG, SOUT…	ADAMS MS, 2016, ENVIRON SCI TECHNOL, V50, P8827, DOI 10.1021/ACS.EST.6B00861. ADREES M, 2015, ENVIRON SCI POLLUT R, V22, P8148, DOI 10.1007/S11356-015-4496-5. BARATI B, 2018, J APPL PHYCOL, V30, P1, DOI 10.1007/S10811-017-1198-Z. BOYCE DG, 2010, NATURE, V466, P591, DOI 10.1038/NATURE09268. CAIRNS J, 1975, J WATER POLLUT CON F, V47, P267. CASTRUITA M, 2011, PLANT CELL, V23, P1273, DOI 10.1105/TPC.…	0	2018	BIOTECHNOLOGY \& APPLIED MICROBIOLOGY; MARINE \& FRESHWATER BIOLOGY	ISI000455405900008	10.1007/S10811-018-1574-3	LIM, PE (REPRINT AUTHOR), UNIV MALAYA, INST OCEAN \& EARTH SCI, KUALA LUMPUR, MALAYSIA	ISI	UNIV MALAYA;UNIV MALAYA;UNIV MALAYA;UNIV MALAYA;SOUTH CHINA UNIV TECHNOL	UNIV MALAYA	NA	YONG WK, 2018, J APPL PHYCOL
18	LEE H;YUN SM;LEE JY;LEE SD;LIM J;CHO PY	LATE HOLOCENE CLIMATE CHANGES FROM DIATOM RECORDS IN THE HISTORICAL RESERVOIR GONGGEOMJI, KOREA	JOURNAL OF APPLIED PHYCOLOGY	J. APPL. PHYCOL.	30	6	3205-3219	ARTICLE	ARTICLE; PROCEEDINGS PAPER	PALEO-ENVIRONMENT; AMS RADIOCARBON DATING; DIATOMS; SPECIES RICHNESS;;CLIMATE CHANGE	HIGH-RESOLUTION; ASIAN MONSOON; SEDIMENTS; BACILLARIOPHYCEAE;;OSCILLATION; FLORA	THE PALEOENVIRONMENTAL HISTORY OF THE ARTIFICIAL RESERVOIR GONGGEOMJI IN SANGJU CITY, KOREA, WAS RECONSTRUCTED USING FOSSIL DIATOM ANALYSIS OF FOUR SEDIMENT CORES: GG01, 02, 03, AND 04. ACCELERATOR MASS SPECTROMETER (AMS) RADIOCARBON DATING RESULTS SUGGEST THAT RESERVOIR GONGGEOMJI WAS MAINTAINED FROM CA. 1350 TO 150 CAL YEAR BP, AND THE DIATOM RECORD IN CORE SEDIMENT SAMPLES REVEALED WELL-DEFINE…	YUN, SM (REPRINT AUTHOR), NN IBR, PROTIST RESOURCES RES DIV, SANGJU 37242, GYEONGSANGBUK D, SOUTH KOREA.; LEE, HOIL, LEE, JIN-YOUNG, LIM, JAESOO, KOREA INST GEOSCI \& MINERAL RESOURCES KIGAM, GEOENVIRONM HAZARDS \& QUATERNARY RES CTR, DAEJEON 34132, SOUTH KOREA.; YUN, SUK MIN, LEE, SANG DEUK, CHO, PYO YUN, NN IBR, PROTIST RESOURCES RES DIV, SANGJU 37242, GYEONGSANGBUK D, SOUTH KOREA.	ANDREN E, 2000, HOLOCENE, V10, P687, DOI 10.1191/09596830094944. [ANONYMOUS], 2013, EXCAVATION REPORT RU.	1	2018	BIOTECHNOLOGY \& APPLIED MICROBIOLOGY; MARINE \& FRESHWATER BIOLOGY	ISI000455405900022	10.1007/S10811-018-1548-5	YUN, SM (REPRINT AUTHOR), NN IBR, PROTIST RESOURCES RES DIV, SANGJU 37242, GYEONGSANGBUK D, SOUTH KOREA	ISI	PROTIST RESOURCES RES DIV;KOREA INST GEOSCI AND MINERAL RESOURCES KIGAM;PROTIST RESOURCES RES DIV	PROTIST RESOURCES RES DIV	NA	LEE H, 2018, J APPL PHYCOL
19	LEE H;YUN SM;LEE JY;LEE SD;LIM J;CHO PY	LATE HOLOCENE CLIMATE CHANGES FROM DIATOM RECORDS IN THE HISTORICAL RESERVOIR GONGGEOMJI, KOREA (VOL 30, PG 3205, 2018)	JOURNAL OF APPLIED PHYCOLOGY	J. APPL. PHYCOL.	30	6	3221	ARTICLE	CORRECTION	NA	NA	NA	YUN, SM (REPRINT AUTHOR), NN IBR, PROTIST RESOURCES RES DIV, SANGJU 37242, GYEONGSANGBUK D, SOUTH KOREA.; LEE, HOIL, LEE, JIN-YOUNG, LIM, JAESOO, KOREA INST GEOSCI \& MINERAL RESOURCES KIGAM, GEOENVIRONM HAZARDS \& QUATERNARY RES CTR, DAEJEON 34132, SOUTH KOREA.; YUN, SUK MIN, LEE, SANG DEUK, CHO, PYO YUN, NN IBR, PROTIST RESOURCES RES DIV, SANGJU 37242, GYEONGSANGBUK D, SOUTH KOREA.	LEE H, 2018, J APPL PHYCOL, V30, P3205, DOI 10.1007/S10811-018-1548-5.	0	2018	BIOTECHNOLOGY \& APPLIED MICROBIOLOGY; MARINE \& FRESHWATER BIOLOGY	ISI000455405900023	10.1007/S10811-018-1600-5	YUN, SM (REPRINT AUTHOR), NN IBR, PROTIST RESOURCES RES DIV, SANGJU 37242, GYEONGSANGBUK D, SOUTH KOREA	ISI	PROTIST RESOURCES RES DIV;KOREA INST GEOSCI AND MINERAL RESOURCES KIGAM;PROTIST RESOURCES RES DIV	PROTIST RESOURCES RES DIV	NA	LEE H, 2018, J APPL PHYCOL-a
20	ANDO Y;KATANO T	EFFECT OF CELL SIZE ON GROWTH RATES OF TWO SKELETONEMA SPECIES AND THEIR COMPETITVE INTERACTIONS	JOURNAL OF PHYCOLOGY	J. PHYCOL.	54	6	850-859	ARTICLE	ARTICLE	CELL SIZE; COMPETITION; DIATOM; GROWTH RATE; SKELETONEMA	GENUS SKELETONEMA; MARINE DIATOM; LIFE-CYCLE; DOKAI BAY;;BACILLARIOPHYCEAE; DIVERSITY; COSTATUM; REDUCTION; DIFFERENTIATION;;GREVILLEI	WE INVESTIGATED SHIFTS IN GROWTH RATES AND CELL SIZE REDUCTION-RESTORATION PROCESSES IN TWO SPECIES OF DIATOMS, SKELETONEMA JAPONICUM AND SKELETONEMA DOHRNII. GROWTH RATES GREATLY FLUCTUATED FROM 1.0 TO 2.1 PER DAY, EVEN UNDER THE SAME CONDITIONS. RATES INCREASED FROM 1.1 TO 2.1 PER DAY WITH DECREASING VALVE DIAMETER; HOWEVER, RATES QUICKLY DECREASED TO 1.0 PER DAY WHEN CELL SIZE REACHED THE THRE…	KATANO, T (REPRINT AUTHOR), TOKYO UNIV MARINE SCI \& TECHNOL, GRAD SCH MARINE SCI \& TECHNOL, MINATO KU, 4-5-7 KONAN, TOKYO 1088477, JAPAN.; ANDO, YUTARO, KATANO, TOSHIYA, TOKYO UNIV MARINE SCI \& TECHNOL, GRAD SCH MARINE SCI \& TECHNOL, MINATO KU, 4-5-7 KONAN, TOKYO 1088477, JAPAN.	AMATO A, 2005, J PHYCOL, V41, P542, DOI 10.1111/J.1529-8817.2005.00080.X. CANESI KL, 2016, MAR ECOL PROG SER, V556, P1, DOI 10.3354/MEPS11843. COSTELLO J C, 1981, JOURNAL OF PLANKTON RESEARCH, V3, P415, DOI 10.1093/PLANKT/3.3.415. D'ALCALA MR, 2004, SCI MAR, V68, P65. D'ALELIO D, 2010, LIMNOL OCEANOGR, V55, P106, DOI 10.4319/LO.2010.55.1.0106. D'ALELIO D, 2009, HARMFUL ALGAE, V8, P225, DOI 10.101…	0	2018	PLANT SCIENCES; MARINE \& FRESHWATER BIOLOGY	ISI000454908500010	10.1111/JPY.12782	KATANO, T (REPRINT AUTHOR), TOKYO UNIV MARINE SCI \& TECHNOL, GRAD SCH MARINE SCI \& TECHNOL, MINATO KU, 4-5-7 KONAN, TOKYO 1088477, JAPAN	ISI	TOKYO UNIV MARINE SCI AND TECHNOL;TOKYO UNIV MARINE SCI AND TECHNOL	TOKYO UNIV MARINE SCI AND TECHNOL	NA	ANDO Y, 2018, J PHYCOL
21	SIVER PA;VELEZ M;CLIVETI M;BINDA P	EARLY FRESHWATER DIATOMS FROM THE UPPER CRETACEOUS BATTLE FORMATION IN WESTERN CANADA	PALAIOS	PALAIOS	33	12	525-534	ARTICLE	ARTICLE	NA	NONMARINE DIATOMS; NORTHERN CANADA; MIDDLE EOCENE; SEDIMENTS; EVOLUTION;;EVENTS; ALGAE	DESPITE THE RISE OF MARINE DIATOMS IN THE WORLD'S OCEANS THROUGHOUT THE CRETACEOUS, ONLY A HANDFUL OF FOSSIL LOCALITIES WORLDWIDE DETAIL INVASION OF FRESHWATER HABITATS BY DIATOMS COMMENCING IN THE LATE CRETACEOUS. WE REPORT ON THE OCCURRENCE OF NUMEROUS FRESHWATER DIATOM SPECIMENS AND SPECIES FROM THE BATTLE FORMATION, AN EXTENSIVE FRESHWATER LOCALITY IN WESTERN CANADA THAT FORMED IN THE LATE CR…	SIVER, PA (REPRINT AUTHOR), CONNECTICUT COLL, DEPT BOT, NEW LONDON, CT 06320 USA.; SIVER, PETER A., CONNECTICUT COLL, DEPT BOT, NEW LONDON, CT 06320 USA.; VELEZ, MARIA, CLIVETI, MONICA, BINDA, PIER, UNIV REGINA, DEPT GEOL, REGINA, SK S4S 0A2, CANADA.	ALLAN J.A, 1945, 13 ALB RES COUNC ALB. AMBWANI K, 2003, REV MICROPALEONTOL, V46, P67, DOI DOI 10.1016/S0035-1598(03)00011-4. ARMBRUST EV, 2004, SCIENCE, V306, P79, DOI 10.1126/SCIENCE.1101156. BENSON M.E., 2012, BIBL DIATOMOL, V58, P1. BERALDI-CAMPESI H, 2004, CRETACEOUS RES, V25, P249, DOI 10.1016/J.CRETRES.2003.12.002. BINDA P, 1970, THESIS. BRADBURY J. P., 1995, 1543AB US GEOL SURV. BROWN JW, …	0	2018	GEOLOGY; PALEONTOLOGY	ISI000454764900001	10.2110/PALO.2018.045	SIVER, PA (REPRINT AUTHOR), CONNECTICUT COLL, DEPT BOT, NEW LONDON, CT 06320 USA	ISI	CONNECTICUT COLL;CONNECTICUT COLL;UNIV REGINA	CONNECTICUT COLL	NA	SIVER PA, 2018, PALAIOS
22	ROZON RM;BOWEN KL;NIBLOCK HA;FITZPATRICK MAJ;CURRIE WJS	IT GOES WITH THE FLOW: SIZE MEDIATED PLANKTON ATTENUATION THROUGH THE NIAGARA RIVER CONNECTING CHANNEL	JOURNAL OF GREAT LAKES RESEARCH	J. GT. LAKES RES.	44	6	1327-1338	ARTICLE	ARTICLE	POTAMOPLANKTON; RIVERINE FLOW; GREAT LAKES; HYDROELECTRIC DAMS;;CONNECTING-CHANNEL	LAURENTIAN GREAT-LAKES; FRESH-WATER; PHYTOPLANKTON ASSEMBLAGES;;ZOOPLANKTON; RESERVOIR; MORTALITY; ONTARIO; ENVIRONMENTS; COMMUNITIES;;PERSISTENCE	THE NIAGARA RIVER CONNECTING CHANNEL PROVIDES A UNIQUE SYSTEM IN WHICH TO EXAMINE THE IMPACT OF A RAPID LENTIC-LOTIC-LENTIC TRANSITION ON A FRESHWATER ECOSYSTEM, PARTICULARLY ON PLANKTON COMMUNITY COMPOSITION. FROM JUNE TO OCTOBER 2014, SIX MONITORING SITES (THREE IN THE UPPER RIVER AND THREE IN THE LOWER RIVER) WERE SAMPLED MONTHLY FOR WATER CHEMISTRY, PHYTOPLANKTON AND/OR ZOOPLANKTON COMPOSITIO…	ROZON, RM (REPRINT AUTHOR), FISHERIES \& OCEANS CANADA, GREAT LAKES LAB FISHERIES \& AQUAT SCI, 867 LAKESHORE RD, BURLINGTON, ON L7S 1A1, CANADA.; ROZON, ROBIN M., BOWEN, KELLY L., NIBLOCK, HEATHER A., FITZPATRICK, MARK A. J., CURRIE, WARREN J. S., FISHERIES \& OCEANS CANADA, GREAT LAKES LAB FISHERIES \& AQUAT SCI, 867 LAKESHORE RD, BURLINGTON, ON L7S 1A1, CANADA.	AKOPIAN M, 1999, J PLANKTON RES, V21, P285, DOI 10.1093/PLANKT/21.2.285. ALLINGER LE, 2013, J GREAT LAKES RES, V39, P365, DOI 10.1016/J.JGLR.2013.06.014. [ANONYMOUS], 1950, E100418CTS1950 US CA.	0	2018	ENVIRONMENTAL SCIENCES; LIMNOLOGY; MARINE \& FRESHWATER BIOLOGY	ISI000454568800018	10.1016/J.JGLR.2018.08.003	ROZON, RM (REPRINT AUTHOR), FISHERIES \& OCEANS CANADA, GREAT LAKES LAB FISHERIES \& AQUAT SCI, 867 LAKESHORE RD, BURLINGTON, ON L7S 1A1, CANADA	ISI	GREAT LAKES LAB FISHERIES AND AQUAT SCI;GREAT LAKES LAB FISHERIES AND AQUAT SCI	GREAT LAKES LAB FISHERIES AND AQUAT SCI	NA	ROZON RM, 2018, J GT LAKES RES
23	SIVARAJAH B;PATERSON AM;RUHLAND KM;KOSTER D;KARST-RIDDOCH T;SMOL JP	DIATOM RESPONSES TO 20TH CENTURY SHORELINE DEVELOPMENT AND CLIMATE WARMING IN THREE EMBAYMENTS OF GEORGIAN BAY, LAKE HURON	JOURNAL OF GREAT LAKES RESEARCH	J. GT. LAKES RES.	44	6	1339-1350	ARTICLE	ARTICLE	DIATOMS; CLIMATE WARMING; SMALL CYCLOTELLA TAXA; PALEOLIMNOLOGY	WATER-QUALITY CHANGES; PALEOLIMNOLOGICAL ASSESSMENT; PHYTOPLANKTON;COMMUNITIES; ENVIRONMENTAL-CHANGES; ASTERIONELLA-FORMOSA; NUTRIENT;LEVELS; ALPINE LAKES; ICE COVER; ONTARIO; TRENDS	WE USED HIGH-RESOLUTION DIATOM-BASED PALEOLIMNOLOGICAL TECHNIQUES TO ASSESS THE EFFECTS OF SHORELINE DEVELOPMENT AND RECENT CLIMATE WARMING ON THREE LARGE EMBAYMENTS OF GEORGIAN BAY, LAKE HURON (TWO IMPACTED AND ONE MINIMALLY IMPACTED BY SHORELINE DEVELOPMENT). THE SEDIMENTARY DIATOM ASSEMBLAGES RECORDED SUBTLE SHIFTS AT THE IMPACTED SITES (NORTH AND SOUTH BAYS) AS A RESULT OF THE ESTABLISHMENT O…	SMOL, JP (REPRINT AUTHOR), QUEENS UNIV, DEPT BIOL, PALEOECOL ENVIRONM ASSESSMENT \& RES LAB, 116 BARRIE ST, KINGSTON, ON K7L 3N6, CANADA.; SIVARAJAH, BRANAAVAN, RUHLAND, KATHLEEN M., SMOL, JOHN P., QUEENS UNIV, DEPT BIOL, PALEOECOL ENVIRONM ASSESSMENT \& RES LAB, 116 BARRIE ST, KINGSTON, ON K7L 3N6, CANADA.; PATERSON, ANDREW M., ONTARIO MINIST ENVIRONM CONSERVAT \& PK, DORSET ENVIRONM SCI CTR, PO…	ADRIAN R, 2009, LIMNOL OCEANOGR, V54, P2283, DOI 10.4319/LO.2009.54.6\_PART\_2.2283. APPLEBY P. G., 2001, TRACKING ENV CHANGE, V1, P171, DOI DOI 10.1007/0-306-47669-X\_9. AUSTIN JA, 2007, GEOPHYS RES LETT, V34, DOI 10.1029/2006GL029021. BARROW JL, 2014, J PALEOLIMNOL, V52, P61, DOI 10.1007/S10933-014-9778-2. BATTARBEE RW, 2001, TRACKING ENV CHANGE, V3, P155, DOI DOI 10.1007/0-306-47668-1\_8. BEAH…	0	2018	ENVIRONMENTAL SCIENCES; LIMNOLOGY; MARINE \& FRESHWATER BIOLOGY	ISI000454568800019	10.1016/J.JGLR.2018.09.004	SMOL, JP (REPRINT AUTHOR), QUEENS UNIV, DEPT BIOL, PALEOECOL ENVIRONM ASSESSMENT \& RES LAB, 116 BARRIE ST, KINGSTON, ON K7L 3N6, CANADA	ISI	QUEENS UNIV;QUEENS UNIV;DORSET ENVIRONM SCI CTR;HUTCHINSON ENVIRONM SCI LTD;HUTCHINSON ENVIRONM SCI LTD;ASSOCIATED ENVIRONM CONSULTANTS INC	QUEENS UNIV	NA	SIVARAJAH B, 2018, J GT LAKES RES
24	BAK YS;YOO KC;IL LEE J;IL YOON H	GLACIAL-INTERGLACIAL RECORDS FROM SEDIMENTS IN POWELL BASIN, ANTARCTICA	ANTARCTIC SCIENCE	ANTARCT. SCI.	30	6	371-378	ARTICLE	ARTICLE	DIATOM ZONES; GC01-PW02; GC03-PW02; MIS 6	SOUTHERN-OCEAN SEDIMENTS; SEASONAL DIATOM RECORD; WESTERN ROSS SEA;;PRYDZ BAY; ICE; BIOGEOGRAPHY; ASSEMBLAGES; SHELF; TAXA; DEEP	PALAEOENVIRONMENTAL HISTORY IS RECONSTRUCTED FROM DIATOMS IN TWO SEDIMENT CORES, GC01- PW02 AND GC03-PW02, RECOVERED FROM POWELL BASIN, ANTARCTICA. A TOTAL OF 43 SPECIES BELONGING TO 21 GENERA ARE IDENTIFIED FROM GC01-PW02. A TOTAL OF 61 SPECIES BELONGING TO 27 GENERA ARE IDENTIFIED FROM GC03-PW02. THE NUMBER OF DIATOM VALVES G(-1) OF DRY SEDIMENT RANGES FROM 0.1-48.3 X 10(6) VALVES G(-1). BASED …	BAK, YS (REPRINT AUTHOR), CHONBUK NATL UNIV, EARTH \& ENVIRONM SYST RES CTR, JEONJU 54896, SOUTH KOREA.; BAK, YOUNG-SUK, CHONBUK NATL UNIV, EARTH \& ENVIRONM SYST RES CTR, JEONJU 54896, SOUTH KOREA.; YOO, KYU-CHEUL, IL LEE, JAE, IL YOON, HO, KOREA POLAR RES INST, 26 SONGDOMIRAE RO, INCHEON 21990, SOUTH KOREA.	ABELMANN A, 1991, MAR CHEM, V35, P503, DOI 10.1016/S0304-4203(09)90040-8. ARMAND LK, 2005, PALAEOGEOGR PALAEOCL, V223, P93, DOI 10.1016/J.PALAEO.2005.02.015. BAK YS, 2017, ACTA GEOL SIN-ENGL, V91, P263, DOI 10.1111/1755-6724.13076. BARBARA L, 2010, QUATERNARY SCI REV, V29, P2731, DOI 10.1016/J.QUASCIREV.2010.06.027. BART PJ, 2011, MAR GEOL, V289, P86, DOI 10.1016/J.MARGEO.2011.09.005. CARSTENS J,…	0	2018	ENVIRONMENTAL SCIENCES; GEOGRAPHY, PHYSICAL; GEOSCIENCES, MULTIDISCIPLINARY	ISI000454297300006	10.1017/S0954102018000408	BAK, YS (REPRINT AUTHOR), CHONBUK NATL UNIV, EARTH \& ENVIRONM SYST RES CTR, JEONJU 54896, SOUTH KOREA	ISI	CHONBUK NATL UNIV;CHONBUK NATL UNIV;KOREA POLAR RES INST	CHONBUK NATL UNIV	NA	BAK YS, 2018, ANTARCT SCI
25	WANG S;WANG TT;TANG JP;WANG L;YANG Y;LIN HJ;CHANG HY;ZHOU XA;LI X;WANG M	LONGITUDINAL VARIATION IN FISH PREY UTILIZATION, TROPHIC GUILDS, AND INDICATOR SPECIES ALONG A LARGE SUBTROPICAL RIVER, CHINA	ECOLOGY AND EVOLUTION	ECOL. EVOL.	8	23	11467-11483	ARTICLE	ARTICLE	EAST RIVER; FISH FEEDING HABIT; PREDATOR-PREY LINK; PREY TAXA; STOMACH;CONTENT ANALYSIS; TROPHIC STRUCTURE	ENVIRONMENTAL GRADIENTS; ECOLOGICAL INTEGRITY; STREAM; ASSEMBLAGES;;PATTERNS; FOOD; FAUNA; FRAMEWORK; MODEL	DUE TO THE HETEROGENEOUS DISTRIBUTION OF RESOURCES ALONG LARGE RIVERS, UNDERSTANDING PREY UTILIZATION BY BASIN-SCALE FISH ASSEMBLAGES REMAINS A CHALLENGE, AND THUS, RECOGNIZING REGIONAL FISH TROPHIC GUILDS AND INDICATOR SPECIES IS IMPORTANT. WE ANALYZED THE STOMACH CONTENTS OF 96 FISH SPECIES ALONG THE SUBTROPICAL EAST RIVER IN CHINA AND IDENTIFIED 8 PREY ITEMS (29 SUBCATEGORIES). SITE-SPECIFIC D…	YANG, Y (REPRINT AUTHOR), JINAN UNIV, DEPT ECOL, RES CTR HYDROBIOL, 601 HUANGPU RD WEST, GUANGZHOU 510632, GUANGDONG, PEOPLES R CHINA.; LIN, HJ (REPRINT AUTHOR), NATL CHUNG HSING UNIV, DEPT LIFE SCI \& INNOVAT, 145 XINGDA RD, TAICHUNG 402, TAIWAN.; LIN, HJ (REPRINT AUTHOR), NATL CHUNG HSING UNIV, DEV CTR SUSTAINABLE AGR, 145 XINGDA RD, TAICHUNG 402, TAIWAN.; WANG, SAI, TANG, JIN-PENG, WANG, LIN, …	AARTS BGW, 2003, HYDROBIOLOGIA, V500, P157, DOI 10.1023/A:1024638726162. AARTS BGW, 2004, RIVER RES APPL, V20, P3, DOI 10.1002/RRA.720. ADITE A, 1997, ECOSCIENCE, V4, P6, DOI 10.1080/11956860.1997.11682371. ANGERMEIER PL, 1983, ENVIRON BIOL FISH, V9, P117, DOI 10.1007/BF00690857. BAKER R, 2014, FISH FISH, V15, P170, DOI 10.1111/FAF.12026. BARBOUR MT, 1999, RAPID BIOASSESSMENT. BORCARD D, 2011, US…	0	2018	ECOLOGY; EVOLUTIONARY BIOLOGY	ISI000454107200008	10.1002/ECE3.4577	YANG, Y (REPRINT AUTHOR), JINAN UNIV, DEPT ECOL, RES CTR HYDROBIOL, 601 HUANGPU RD WEST, GUANGZHOU 510632, GUANGDONG, PEOPLES R CHINA	ISI	JINAN UNIV;NATL CHUNG HSING UNIV;NATL CHUNG HSING UNIV;JINAN UNIV;JINAN UNIV;GUANGZHOU INST GEOCHEM;NATL CHUNG HSING UNIV;NATL CHUNG HSING UNIV	JINAN UNIV	NA	WANG S, 2018, ECOL EVOL
26	TANKOVIC MS;BARICEVIC A;PERUSCO VS;MELZER RR;LOPEZ AI;DOEMEL JS;HESS M;KUZAT N;PFANNKUCHEN DM;PFANNKUCHEN M	EXPERIMENTAL EVIDENCE FOR SHAPING AND BLOOM INDUCING EFFECTS OF DECAPOD LARVAE OF XANTHO PORESSA (OLIVI, 1792) ON MARINE PHYTOPLANKTON	JOURNAL OF THE MARINE BIOLOGICAL ASSOCIATION OF THE UNITED KINGDOM	J. MAR. BIOL. ASSOC. U.K.	98	8	1881-1887	ARTICLE	ARTICLE; PROCEEDINGS PAPER	XANTHO PORESSA; GRAZING; DECAPODA; ZOEA I; SKELETONEMA MARINOI;;PSEUDO-NITZSCHIA CALLIANTHA; PLEUROSIGMA PLANCTONICUM; CHAETOCEROS;DIDYMUS; BACILLARIA PAXILLIFERA; DIATOMS; CHAIN LENGTH; BLOOM INDUCTION	SURVIVAL; ROLES	TO STUDY ZOOPLANKTON-PHYTOPLANKTON RELATIONSHIPS IN THE DIATOM-DOMINATED PLANKTON COMMUNITIES OF THE NORTHERN ADRIATIC WE PERFORMED FEEDING EXPERIMENTS WITH DIATOMS AND ZOEA I LARVAE OF THE BRACHYURAN XANTHO PORESSA. WE FOUND THAT ZOEA I OF X. PORESSA FEED ON DIATOMS OF DIFFERENT FORMS (CENTRIC, PENNATE, COLONY FORMING, SINGLE CELLED, WITH OR WITHOUT SETAE) AND SIZE CLASSES. IN A LABORATORY SETUP…	BARICEVIC, A (REPRINT AUTHOR), RUDJER BOSKOVIC INST, CTR MARINE RES, G PALIAGA 5, ROVINJ 52210, CROATIA.; TANKOVIC, MIRTA SMODLAKA, BARICEVIC, ANA, PERUSCO, VICTOR STINGA, KUZAT, NATASA, PFANNKUCHEN, DANIELA MARIC, PFANNKUCHEN, MARTIN, RUDJER BOSKOVIC INST, CTR MARINE RES, G PALIAGA 5, ROVINJ 52210, CROATIA.; MELZER, ROLAND R., BAVARIAN STATE COLLECT ZOOL SNSB, MUNCHHAUSENSTR 21, D-81247 MUNICH, …	ANGER K., 2001, BIOL DECAPOD CRUSTAC. BJAERKE O, 2015, J PLANKTON RES, V37, P1110, DOI 10.1093/PLANKT/FBV076. COPPARI M, 2016, J EXP MAR BIOL ECOL, V477, P57, DOI 10.1016/J.JEMBE.2016.01.004. FILEMAN ES, 2014, MAR BIOL, V161, P2479, DOI 10.1007/S00227-014-2520-9. FRANKS PJS, 2001, J PLANKTON RES, V23, P1433, DOI 10.1093/PLANKT/23.12.1433. GEORGE JA, 2015, LIMNOL OCEANOGR, V60, P110, DOI 10.1002/L…	1	2018	MARINE \& FRESHWATER BIOLOGY	ISI000454077300005	10.1017/S0025315418000449	BARICEVIC, A (REPRINT AUTHOR), RUDJER BOSKOVIC INST, CTR MARINE RES, G PALIAGA 5, ROVINJ 52210, CROATIA	ISI	RUDJER BOSKOVIC INST;RUDJER BOSKOVIC INST;BAVARIAN STATE COLLECT ZOOL SNSB;LUDWIG MAXIMILIANS UNIV MUNCHEN;GEOBIOCTR LMU;UNIV DUISBURG ESSEN	RUDJER BOSKOVIC INST	NA	TANKOVIC MS, 2018, J MAR BIOL ASSOC U K
27	BHARATHI MD;PATRA S;SUNDARAMOORTHY S;MADESWARAN P;CHANDRASEKAR D;SUNDARAMANICKAM A	SEASONAL VARIABILITY IN PLANKTON FOOD WEB COMPOSITION IN TUTICORIN COASTAL WATERS, SOUTH EAST COAST OF INDIA	MARINE POLLUTION BULLETIN	MAR. POLLUT. BULL.	137	NA	408-417	ARTICLE	ARTICLE	RAINFALL; NUTRIENTS; TSM; PLANKTON; FOOD WEB; GRAZERS	PHYTOPLANKTON BIOMASS; ARABIAN SEA; NUTRIENT; DYNAMICS; BAY;;EUTROPHICATION; PRODUCTIVITY; ZOOPLANKTON; FISHERIES; QUALITY	TO UNDERSTAND THE IMPACT OF SEASONAL VARIABILITY ON PLANKTON FOOD WEB COMPOSITION IN TROPICAL COASTAL WATERS, SAMPLES WERE COLLECTED FROM THREE LOCATIONS ALONG TUTICORIN COASTAL WATERS DURING POSTMONSOON, SUMMER, AND NORTHEAST (NE) MONSOON SEASONS. DURING THE NE MONSOON, THE TOTAL SUSPENDED MATTER (TSM) AND NUTRIENT CONCENTRATIONS WERE RELATIVELY HIGHER, WHEREAS SALINITY AND PLANKTON (PHYTOPLANKT…	BHARATHI, MD (REPRINT AUTHOR), NATL CTR COASTAL RES, 2ND FLOOR,NIOT CAMPUS, MADRAS 600100, TAMIL NADU, INDIA.; BHARATHI, M. D., PATRA, SIVAJI, SUNDARAMOORTHY, S., MADESWARAN, P., CHANDRASEKAR, D., NATL CTR COASTAL RES, 2ND FLOOR,NIOT CAMPUS, MADRAS 600100, TAMIL NADU, INDIA.; SUNDARAMANICKAM, A., ANNAMALAI UNIV, FAC MARINE SCI, CAS MARINE BIOL, PARANGIPETTAI 608502, INDIA.	ALBERTO WD, 2001, WATER RES, V35, P2881, DOI 10.1016/S0043-1354(00)00592-3. ANAND J. B. D., 2015, AM J ENG RES, V4, P203. ANAND J. B. D., 2015, INT J GEOL AGR ENV S, V3, P10. ANANTHAN G., 2004, J AQUA B, V19, P67. BALAKRISHNAN S, 2017, APPL WATER SCI, V7, P1881, DOI 10.1007/S13201-015-0363-2. BALIARSINGH S. K., 2012, INTERNATIONAL JOURNAL OF MODERN BOTANY, V2, P40, DOI 10.5923/J.IJMB.20120203.02.…	0	2018	ENVIRONMENTAL SCIENCES; MARINE \& FRESHWATER BIOLOGY	ISI000453490300046	10.1016/J.MARPOLBUL.2018.10.042	BHARATHI, MD (REPRINT AUTHOR), NATL CTR COASTAL RES, 2ND FLOOR,NIOT CAMPUS, MADRAS 600100, TAMIL NADU, INDIA	ISI	NATL CTR COASTAL RES;NATL CTR COASTAL RES;ANNAMALAI UNIV	NATL CTR COASTAL RES	NA	BHARATHI MD, 2018, MAR POLLUT BULL
28	LI H;ZHANG Y;LIANG Y;CHEN J;ZHU Y;ZHAO Y;JIAO N	IMPACTS OF MARICULTURAL ACTIVITIES ON CHARACTERISTICS OF DISSOLVED ORGANIC CARBON AND NUTRIENTS IN A TYPICAL RAFT-CULTURE AREA OF THE YELLOW SEA, NORTH CHINA	MARINE POLLUTION BULLETIN	MAR. POLLUT. BULL.	137	NA	456-464	ARTICLE	ARTICLE	AILIAN BAY; DISSOLVED ORGANIC CARBON; KELP; MARICULTURE; NUTRIENTS;;SHELLFISH	MULTI-TROPHIC AQUACULTURE; SANGGOU BAY; INTEGRATED AQUACULTURE;;CRASSOSTREA-GIGAS; MATTER; NITROGEN; SEAWEED; FLUORESCENCE; PACIFIC;;SYSTEM	AILIAN BAY IS AN INTEGRATED MULTI-TROPHIC AQUACULTURE BAY WITH APPROXIMATELY 60 YEARS MARICULTURAL ACTIVITIES IN NORTH CHINA. THE FLOATING RAFT CULTURE OF KELP AND SHELLFISH IS THE UNIQUE MARICULTURE MODE. IN THIS STUDY, THE IMPACTS OF INTENSIVE MARICULTURE ACTIVITIES ON SEASONAL CARBON AND NUTRIENT DYNAMICS IN AILIAN BAY WERE SYSTEMATICALLY ANALYSED VIA SEASONAL SURVEYS BETWEEN 2015 AND 2016. TH…	ZHANG, YY (REPRINT AUTHOR), CHINESE ACAD SCI, QINGDAO INST BIOENERGY \& BIOPROC TECHNOL, SHANDONG PROV KEY LAB ENERGY GENET, KEY LAB BIOFUELS, QINGDAO 266101, PEOPLES R CHINA.; LI, HONGMEI, ZHANG, YONGYU, LIANG, YANTAO, CHEN, JING, ZHU, YUCHENG, CHINESE ACAD SCI, QINGDAO INST BIOENERGY \& BIOPROC TECHNOL, SHANDONG PROV KEY LAB ENERGY GENET, KEY LAB BIOFUELS, QINGDAO 266101, PEOPLES R CHINA.; ZHAN…	ABDULLAH MI, 2004, J MAR BIOL ASSOC UK, V84, P887, DOI 10.1017/S002531540401015XH. AGAWIN NSR, 2000, LIMNOL OCEANOGR, V45, P591, DOI 10.4319/LO.2000.45.3.0591. [ANONYMOUS], 2017, RONGCHENG FISHERY TE.	0	2018	ENVIRONMENTAL SCIENCES; MARINE \& FRESHWATER BIOLOGY	ISI000453490300051	10.1016/J.MARPOLBUL.2018.10.048	ZHANG, YY (REPRINT AUTHOR), CHINESE ACAD SCI, QINGDAO INST BIOENERGY \& BIOPROC TECHNOL, SHANDONG PROV KEY LAB ENERGY GENET, KEY LAB BIOFUELS, QINGDAO 266101, PEOPLES R CHINA	ISI	QINGDAO INST BIOENERGY AND BIOPROC TECHNOL;QINGDAO INST BIOENERGY AND BIOPROC TECHNOL;XIAMEN UNIV;SHANDONG MARINE RESOURCE AND ENVIRONM RES INST	QINGDAO INST BIOENERGY AND BIOPROC TECHNOL	NA	LI H, 2018, MAR POLLUT BULL
29	KOPPRIO GA;DUTTO MS;GARZON CARDON JE;GAERDES A;LARA RJ;GRAEVE M	BIOGEOCHEMICAL MARKERS ACROSS A POLLUTION GRADIENT IN A PATAGONIAN ESTUARY: A MULTIDIMENSIONAL APPROACH OF FATTY ACIDS AND STABLE ISOTOPES	MARINE POLLUTION BULLETIN	MAR. POLLUT. BULL.	137	NA	617-626	ARTICLE	ARTICLE	ORGANIC MATTER; SEWAGE; BACTERIA; AMMONIUM; 18:1(N-7); N-15 DEPLETION	PARTICULATE ORGANIC-MATTER; HUMAN-IMPACTED ESTUARY; FOOD WEBS; TROPHIC;INTERACTIONS; SALINE LAKE; FRESH-WATER; C/N RATIOS; NITROGEN; CARBON;;BAY	A COMBINED APPROACH MERGING STABLE ISOTOPES AND FATTY ACIDS WAS APPLIED TO STUDY ANTHROPOGENIC POLLUTION IN THE RFO NEGRO ESTUARY. FATTY ACID MARKERS OF VEGETAL DETRITUS INDICATED CONSIDERABLE ALLOCHTHONOUS INPUTS AT FRESHWATER SITES. CORRELATIVE EVIDENCE OF DIATOM FATTY ACIDS, DELTA C-13, CHLOROPHYLL AND PARTICULATE ORGANIC MATTER SUGGESTED THE IMPORTANCE OF DIATOMS FOR THE AUTOCHTHONOUS ORGANIC…	KOPPRIO, GA (REPRINT AUTHOR), LEIBNIZ CTR TROP MARINE RES, FAHRENHEITSTR 6, D-28359 BREMEN, GERMANY.; KOPPRIO, G. A., GAERDES, A., LEIBNIZ CTR TROP MARINE RES, FAHRENHEITSTR 6, D-28359 BREMEN, GERMANY.; KOPPRIO, G. A., DUTTO, M. S., GARZON CARDON, J. E., LARA, R. J., CONSEJO NACL INVEST CIENT \& TECN, INST ARGENTINO OCEANOG, FLORIDA 4750,B8000FWB, BAHIA BLANCA, BUENOS AIRES, ARGENTINA.; GRAEVE, M…	ABRAMETO M. A., 2017, ECOL ENV, V216, P277, DOI [10.2495/WS170271, DOI 10.2495/WS170271].	0	2018	ENVIRONMENTAL SCIENCES; MARINE \& FRESHWATER BIOLOGY	ISI000453490300069	10.1016/J.MARPOLBUL.2018.10.059	KOPPRIO, GA (REPRINT AUTHOR), LEIBNIZ CTR TROP MARINE RES, FAHRENHEITSTR 6, D-28359 BREMEN, GERMANY	ISI	LEIBNIZ CTR TROP MARINE RES;LEIBNIZ CTR TROP MARINE RES;INST ARGENTINO OCEANOG;ALFRED WEGENER INST	LEIBNIZ CTR TROP MARINE RES	NA	KOPPRIO GA, 2018, MAR POLLUT BULL
30	MIKAELYAN AS;KUBRYAKOV AA;SILKIN VA;PAUTOVA LA;CHASOVNIKOV VK	REGIONAL CLIMATE AND PATTERNS OF PHYTOPLANKTON ANNUAL SUCCESSION IN THE CHEEKIER OPEN WATERS OF THE BLACK SEA	DEEP-SEA RESEARCH PART I-OCEANOGRAPHIC RESEARCH PAPERS	DEEP-SEA RES. PART I-OCEANOGR. RES. PAP.	142	NA	44-57	ARTICLE	ARTICLE	NA	LONG-TERM VARIATIONS; INTERANNUAL VARIABILITY; MESOSCALE VARIABILITY;;CHLOROPHYLL; GROWTH; NUTRIENT; DIATOMS; COCCOLITHOPHORIDS; ASSIMILATION;;DYNAMICS	THE ANNUAL SUCCESSION OF PHYTOPLANKTON OF THE OPEN WATERS OF THE BLACK SEA WAS INVESTIGATED ON THE BASIS OF A DATABASE COVERING THE 30-YEAR PERIOD FROM 1985 TO 2014. SEASONAL VARIATIONS OF THE TAXONOMIC COMPOSITION WERE ANALYSED WITH REGARD TO WEATHER CONDITIONS AND THE PHYSICAL AND CHEMICAL PROPERTIES OF THE ENVIRONMENT. TWO DIFFERENT PATTERNS OF ANNUAL PHYTOPLANKTON SUCCESSION WERE REVEALED FOR…	MIKAELYAN, AS (REPRINT AUTHOR), RUSSIAN ACAD SCI, SHIRSHOV INST OCEANOL, 36 NAKHIMOVSKI PROSP, MOSCOW 117997, RUSSIA.; MIKAELYAN, ALEXANDER S., SILKIN, VLADIMIR A., PAUTOVA, LARISA A., CHASOVNIKOV, VALERIY K., RUSSIAN ACAD SCI, SHIRSHOV INST OCEANOL, 36 NAKHIMOVSKI PROSP, MOSCOW 117997, RUSSIA.; KUBRYAKOV, ARSENY A., RUSSIAN ACAD SCI, INST MARINE HYDROPHYS, 2 KOPITANSKAYA SP, SEVASTOPOL 299011, R…	ANDERSON DM, 2002, ESTUARIES, V25, P704, DOI 10.1007/BF02804901. BEARDALL J, 2004, PHYCOLOGIA, V43, P26, DOI 10.2216/I0031-8884-43-1-26.1. BELOGORSKAYA EV, 1965, DISTRIBUTION PHYTOPL, P36. BERSENEVA GP, 2004, OCEANOLOGY+, V44, P362. [У� .. BURENKOV V.I.], 2011, [С�Ы �Ы СТЦ �Я СС, CURRENT PROBLEMS IN REMOTE SENSING OF THE EARTH FROM SPACE, SOVREMENNYE PROBLEMY DISTANTSIONNOGO ZONDIROVANIYA ZEMLI I…	0	2018	OCEANOGRAPHY	ISI000453491000004	10.1016/J.DSR.2018.08.001	MIKAELYAN, AS (REPRINT AUTHOR), RUSSIAN ACAD SCI, SHIRSHOV INST OCEANOL, 36 NAKHIMOVSKI PROSP, MOSCOW 117997, RUSSIA	ISI	SHIRSHOV INST OCEANOL;SHIRSHOV INST OCEANOL;INST MARINE HYDROPHYS	SHIRSHOV INST OCEANOL	NA	MIKAELYAN AS, 2018, DEEP-SEA RES PART I-OCEANOGR RES PAP
31	RITZMAN J;BRODBECK A;BROSTROM S;MCGREW S;DREYER S;KLINGER T;MOORE SK	ECONOMIC AND SOCIOCULTURAL IMPACTS OF FISHERIES CLOSURES IN TWO FISHING-DEPENDENT COMMUNITIES FOLLOWING THE MASSIVE 2015 US WEST COAST HARMFUL ALGAL BLOOM	HARMFUL ALGAE	HARMFUL ALGAE	80	NA	35-45	ARTICLE	ARTICLE	DOMOIC ACID; PSEUDO-NITZSCHIA; FISHERIES CLOSURES; ECONOMIC IMPACTS;;SOCIOCULTURAL IMPACTS; COMMUNITY RESILIENCE	ADAPTATION; FRAMEWORK; BUSINESS; MODEL	IN THE SPRING OF 2015, A MASSIVE HARMFUL ALGAL BLOOM (HAB) OF THE TOXIN-PRODUCING DIATOM PSEUDO-NITZSCHM OCCURRED ON THE U.S. WEST COAST, RESULTING IN THE LARGEST RECORDED OUTBREAK OF THE TOXIN DOMOIC ACID AND CAUSING FISHERIES CLOSURES. CLOSURES EXTENDED INTO 2016 AND GENERATED AN ECONOMIC SHOCK FOR COASTAL FISHING COMMUNITIES. THIS STUDY EXAMINES THE ECONOMIC AND SOCIOCULTURAL IMPACTS OF THE DU…	MOORE, SK (REPRINT AUTHOR), NOAA, ENVIRONM \& FISHERIES SCI DIV, NORTHWEST FISHERIES SCI CTR, NATL MARINE FISHERIES SERV, 2725 MONTLAKE BLVD E, SEATTLE, WA 98112 USA.; RITZMAN, JERILYN, BRODBECK, AMY, BROSTROM, SARA, MCGREW, SCOTT, DREYER, STACIA, KLINGER, TERRIE, UNIV WASHINGTON, SCH MARINE \& ENVIRONM AFFAIRS, 3707 BROOKLYN AVE NE, SEATTLE, WA 98105 USA.; DREYER, STACIA, ARIZONA STATE UNIV, SCH…	ABRAMSON DM, 2015, J BEHAV HEALTH SER R, V42, P42, DOI 10.1007/S11414-014-9410-2. AL-MARSHUDI A. S., 2006, MARINE RESOURCE EC, V21, P221, DOI DOI 10.1086/MRE.21.2.42629506. ANDERSON LM, 2003, AM J PREV MED, V24, P12, DOI 10.1016/S0749-3797(02)00652-9. ANDREATTA S, 2010, HUM ORGAN, V69, P180, DOI 10.17730/HUMO.69.2.U41204X144664240. BAUER M, 2006, HARR HD HARMFUL ALGA, P58. BAUER M, 2010, FRONT EC…	0	2018	MARINE \& FRESHWATER BIOLOGY	ISI000453621000003	10.1016/J.HAL.2018.09.002	MOORE, SK (REPRINT AUTHOR), NOAA, ENVIRONM \& FISHERIES SCI DIV, NORTHWEST FISHERIES SCI CTR, NATL MARINE FISHERIES SERV, 2725 MONTLAKE BLVD E, SEATTLE, WA 98112 USA	ISI	NORTHWEST FISHERIES SCI CTR;UNIV WASHINGTON;ARIZONA STATE UNIV;NORTHWEST FISHERIES SCI CTR	NORTHWEST FISHERIES SCI CTR	NA	RITZMAN J, 2018, HARMFUL ALGAE
32	YANG H;HOCHBERG R	ULTRASTRUCTURAL AND ELEMENTAL CHARACTERIZATION OF THE EXTRACORPOREAL TUBE OF THE SESSILE ROTIFER FLOSCULARIA CONIFERA (ROTIFERA: GNESIOTROCHA)	INVERTEBRATE BIOLOGY	INVERTEBR. BIOL.	137	4	319-328	ARTICLE	ARTICLE	ALLOCHTHONOUS; PELLETS; SECRETION; SESSILE; SILICON	APPENDICULARIA; HOUSE	ROTIFERS ARE AQUATIC MICROINVERTEBRATES THAT LIVE IN THE PLANKTON OR IN THE BENTHOS, WHICH MAY INCLUDE A VARIETY OF MACROPHYTES. AMONG THESE PERIPHYTIC FORMS OF ROTIFERS, SOME HAVE TAKEN UP A SESSILE EXISTENCE AND SECRETE PROTECTIVE TUBES AROUND THEIR BODIES. ONE TYPE OF TUBE COMMON TO SPECIES OF FLOSCULARIA IS MADE OF SMALL ROUND PELLETS. TO DATE, THE BUILDING PROCESS AND SOME FINE STRUCTURAL DE…	YANG, H (REPRINT AUTHOR), UNIV MASSACHUSETTS, COLL SCI, LOWELL, MA 01854 USA.; YANG, HUI, UNIV MASSACHUSETTS, COLL SCI, LOWELL, MA 01854 USA.; HOCHBERG, RICK, UNIV MASSACHUSETTS LOWELL, BIOL SCI, LOWELL, MA 01854 USA.	BANSIL R, 2006, CURR OPIN COLLOID IN, V11, P164, DOI 10.1016/J.COCIS.2005.11.001. BANSIL R, 2018, ADV DRUG DELIVER REV, V124, P3, DOI 10.1016/J.ADDR.2017.09.023. BONE Q, 2003, J MAR BIOL ASSOC UK, V83, P907, DOI 10.1017/S002531540300804XH. CUBITT C., 1872, MONTHLY MICROSCOPICA, V8, P5, DOI [10. 1111/J. 1365-2818. 1872. TB02160. X, DOI 10.1111/J.1365-2818.1872.TB02160.X].	0	2018	MARINE \& FRESHWATER BIOLOGY; ZOOLOGY	ISI000453559500004	10.1111/IVB.12230	YANG, H (REPRINT AUTHOR), UNIV MASSACHUSETTS, COLL SCI, LOWELL, MA 01854 USA	ISI	UNIV MASSACHUSETTS;UNIV MASSACHUSETTS;UNIV MASSACHUSETTS LOWELL	UNIV MASSACHUSETTS	NA	YANG H, 2018, INVERTEBR BIOL
33	FLORES-MELO X;SCHLOSS IR;CHAVANNE C;ALMANDOZ GO;LATORRE M;FERREYRA GA	PHYTOPLANKTON ECOLOGY DURING A SPRING-NEAP TIDAL CYCLE IN THE SOUTHERN TIDAL FRONT OF SAN JORGE GULF, PATAGONIA	OCEANOGRAPHY	OCEANOGRAPHY	31	4	70-80	ARTICLE	ARTICLE	NA	CARBON; NITROGEN; GROWTH; STOICHIOMETRY; FLUORESCENCE; VARIABILITY;;DIATOMS; VOLUME; SEA	TIDAL FRONTS ARE INTERFACES THAT SEPARATE STRATIFIED FROM MIXED WATERS. `THE STRATIFIED SURFACE ZONE OF A FRONT HAS LOWER INORGANIC NUTRIENT CONCENTRATIONS THAN THE MIXED SIDE, AND THUS, PHYTOPLANKTON ASSEMBLAGES ARE EXPECTED TO DIFFER FROM ONE SIDE OF THE FRONT TO THE OTHER. HERE, WE CHARACTERIZE THE PHYSICS, NUTRIENT DYNAMICS, AND BIOLOGY OF THE SOUTHERN FRONT IN SAN JORGE GULF (SJG), ARGENTINA…	FLORES-MELO, X (REPRINT AUTHOR), CONSEJO NACL INVEST CIENT \& TECN, CTR AUSTRAL INVEST CIENT CADIC, USHUAIA, TIERRA FUEGO, ARGENTINA.; FLORES-MELO, XIMENA, CONSEJO NACL INVEST CIENT \& TECN, CTR AUSTRAL INVEST CIENT CADIC, USHUAIA, TIERRA FUEGO, ARGENTINA.; SCHLOSS, IRENE R., CADIC, INST ANTARTICO ARGENTINE, USHUAIA, TIERRA FUEGO, ARGENTINA.; SCHLOSS, IRENE R., CHAVANNE, CEDRIC, FERREYRA, GUSTAVO…	ACHA E. M, 2015, ECOLOGICAL PROCESSES. AKSELMAN R, 1996, THESIS. BARROS V. R, 1983, BIBLIOTECA CTR NACL, V69. BELZILE C, 2015, J INVERTEBR PATHOL, V132, P201, DOI 10.1016/J.JIP.2015.10.006. BERTILSSON S, 2003, LIMNOL OCEANOGR, V48, P1721, DOI 10.4319/LO.2003.48.5.1721. BORSHEIM KY, 1987, MAR ECOL PROG SER, V36, P171, DOI 10.3354/MEPS036171. CARON DA, 1995, DEEP-SEA RES PT I, V42, P943, DOI 10.101…	2	2018	OCEANOGRAPHY	ISI000453412900011	10.5670/OCEANOG.2018.412	FLORES-MELO, X (REPRINT AUTHOR), CONSEJO NACL INVEST CIENT \& TECN, CTR AUSTRAL INVEST CIENT CADIC, USHUAIA, TIERRA FUEGO, ARGENTINA	ISI	CTR AUSTRAL INVEST CIENT CADIC;CTR AUSTRAL INVEST CIENT CADIC;SCHLOSS;UNIV QUEBEC RIMOUSKI;UNIV NACL TIERRA DEL FUEGO;UNIV NACL LA PLATA;CTR NACL PATAGON CENPAT	CTR AUSTRAL INVEST CIENT CADIC	NA	FLORES-MELO X, 2018, OCEANOGRAPHY
34	FAYE S;ROCHON A;ST-ONGE G	DISTRIBUTION OF MODERN DINOFLAGELLATE CYST ASSEMBLAGES IN SURFACE SEDIMENTS OF SAN JORGE GULF (PATAGONIA, ARGENTINA)	OCEANOGRAPHY	OCEANOGRAPHY	31	4	122-131	ARTICLE	ARTICLE	NA	SURFICIAL SEDIMENTS; FEEDING-BEHAVIOR; OCEAN; SEA; GROWTH; CHLOROPHYLL;;VARIABILITY; HEMISPHERE; PACIFIC; NORTH	THE PRESENCE OF UPWELLING SYSTEMS AND OCEANIC FRONTS MAKES THE SOUTHWEST ATLANTIC OCEAN A REGION OF HIGH PRIMARY PRODUCTIVITY. THESE SAME CONDITIONS ARE PRESENT IN SAN JORGE GULF (SJG) ALONG THE SOUTHERN ARGENTINIAN COAST, WHERE DINOFLAGELLATES AND DIATOMS DOMINATE PRIMARY PRODUCTION. THE DISTRIBUTION OF THESE MICROORGANISMS, INCLUDING THE CYSTS PRODUCED BY SOME DINOFLAGELLATES DURING THEIR LIFE …	FAYE, S (REPRINT AUTHOR), INST SCI MER RIMOUSKI ISMER, QUEBEC OCEAN, PQ, CANADA.; FAYE, S (REPRINT AUTHOR), UNIV QUEBEC RIMOUSKI, GEOTOP, RIMOUSKI, PQ, CANADA.; FAYE, SIMON, INST SCI MER RIMOUSKI ISMER, QUEBEC OCEAN, PQ, CANADA.; FAYE, SIMON, ROCHON, ANDRE, ST-ONGE, GUILLAUME, UNIV QUEBEC RIMOUSKI, GEOTOP, RIMOUSKI, PQ, CANADA.; ROCHON, ANDRE, UNIV QUEBEC RIMOUSKI, ISMER, RIMOUSKI, PQ, CANADA.; S…	ARAVENA JC, 2009, INT J CLIMATOL, V29, P2106, DOI 10.1002/JOC.1761. BIANCHI AA, 2005, J GEOPHYS RES-OCEANS, V110, DOI 10.1029/2004JC002488. BOGUS K, 2014, J PHYCOL, V50, P254, DOI 10.1111/JPY.12170. BRANDHORST W, 1971, SERIE INFORM TECNICA, V29. BUJAK JP, 1984, MICROPALEONTOLOGY, V30, P180, DOI 10.2307/1485717. CARBAJAL JC, 2018, OCEANOGRAPHY, V31, P60, DOI 10.5670/OCEANOG.2018.411. DALE B, 1976,…	0	2018	OCEANOGRAPHY	ISI000453412900016	10.5670/OCEANOG.2018.416	FAYE, S (REPRINT AUTHOR), INST SCI MER RIMOUSKI ISMER, QUEBEC OCEAN, PQ, CANADA	ISI	INST SCI MER RIMOUSKI ISMER;UNIV QUEBEC RIMOUSKI;INST SCI MER RIMOUSKI ISMER;UNIV QUEBEC RIMOUSKI;UNIV QUEBEC RIMOUSKI;UNIV QUEBEC RIMOUSKI	INST SCI MER RIMOUSKI ISMER	NA	FAYE S, 2018, OCEANOGRAPHY
35	KROCK B;FERRARIO ME;AKSELMAN R;MONTOYA NG	MARINE BIOTOXINS AND SHELLFISH POISONING EVENTS AND THEIR CAUSATIVE ORGANISMS IN ARGENTINE MARINE WATERS	OCEANOGRAPHY	OCEANOGRAPHY	31	4	132-144	ARTICLE	ARTICLE	NA	GENUS PSEUDO-NITZSCHIA; SOUTHERN SOUTH-AMERICA; TAMARENSE LEBOUR BALECH;;BUENOS-AIRES PROVINCE; ALEXANDRIUM-TAMARENSE; DOMOIC ACID; SHELF WATERS;;SOUTHWESTERN ATLANTIC; OKADAIC ACID; GOLFO-NUEVO	IN THE ARGENTINE SEA, MARINE PHYCOTOXINS OF MICROALGAL ORIGIN ASSOCIATED WITH FIVE SHELLFISH POISONING SYNDROMES HAVE BEEN REPORTED. THE MOST PROBLEMATIC IN TERMS OF TOXICITY AND GEOGRAPHIC DISTRIBUTION IS PARALYTIC SHELLFISH POISONING (PSP), FOLLOWED BY DIARRHETIC SHELLFISH POISONING (DSP). IN CONTRAST, AMNESIC SHELLFISH POISONING (ASP), SPIROIMINE SHELLFISH POISONING (SSP), AND AZASPIRACID SHEL…	KROCK, B (REPRINT AUTHOR), ALFRED WEGENER INST HELMHOLTZ ZENTRUM POLAR \& MEE, BREMERHAVEN, GERMANY.; KROCK, BERND, ALFRED WEGENER INST HELMHOLTZ ZENTRUM POLAR \& MEE, BREMERHAVEN, GERMANY.; FERRARIO, MARTHA E., UNIV NACL LA PLATA, FAC CIENCIAS NAT \& MUSEO, DIV FICOL, HERBARIUM, LA PLATA, BUENOS AIRES, ARGENTINA.; FERRARIO, MARTHA E., CONSEJO NACL INVEST CIENT \& TECN, BUENOS AIRES, DF, ARGENTIN…	AKSELMAN R, 1998, HARMFUL MICROALGAE, P122. AKSELMAN R, 1996, THESIS. AKSELMAN R., 1994, 101 IOC, V101, P2. AKSELMAN R, 2008, P 12 INT C HARMF ALG, P243. AKSELMAN R, 2015, HARMFUL ALGAE, V45, P40, DOI 10.1016/J.HAL.2015.03.001. AKSELMAN R, 2014, REV BIOL MAR OCEANOG, V49, P511, DOI 10.4067/S0718-19572014000300008. AKSELMAN R, 2012, HARMFUL ALGAE, V19, P30, DOI 10.1016/J.HAL.2012.05.004. ALFONSO A…	1	2018	OCEANOGRAPHY	ISI000453412900017	10.5670/OCEANOG.2018.403	KROCK, B (REPRINT AUTHOR), ALFRED WEGENER INST HELMHOLTZ ZENTRUM POLAR \& MEE, BREMERHAVEN, GERMANY	ISI	ALFRED WEGENER INST HELMHOLTZ ZENTRUM POLAR AND MEE;ALFRED WEGENER INST HELMHOLTZ ZENTRUM POLAR AND MEE;UNIV NACL LA PLATA;BUENOS AIRES;INST NACL INVEST AND DESARROLLO PESQUERO INIDEP	ALFRED WEGENER INST HELMHOLTZ ZENTRUM POLAR AND MEE	NA	KROCK B, 2018, OCEANOGRAPHY
36	ALBERT RM;BAMFORD MK;STANISTREET IG;STOLLHOFEN H;RIVERA-RONDON CA;NJAU JK;BLUMENSCHINE RJ	RIVER-FED WETLAND PALAEOVEGETATION AND PALAEOECOLOGY AT THE HWK W SITE, BED I, OLDUVAI GORGE	REVIEW OF PALAEOBOTANY AND PALYNOLOGY	REV. PALAEOBOT. PALYNOLOGY	259	NA	223-241	ARTICLE	ARTICLE	HOMININS; TUFF ID-IE INTERVAL PALAEOFACIES; PALEOVEGETATION; PHYTOLITHS;;MACROPLANT FOSSILS; DIATOMS	OKAVANGO FAN; ARCHAEOLOGICAL RECORD; PHYTOLITH ASSEMBLAGES;;PLIO-PLEISTOCENE; FLK NORTH; LAND-USE; 1.84 MA; TANZANIA; BASIN;;CLASSIFICATION	PALAEOLANDSCAPE STUDIES ARE AN ESSENTIAL TOOL FOR UNDERSTANDING ADAPTATION AND USE OF PLANT- AND WATER-RELATED AFFORDANCES BY HOMININS. A NUMBER OF HIGH-RESOLUTION PALAEOLANDSCAPE ANALYSES HAVE BEEN CARRIED OUT AT OLDUVAI GORGE (NORTHERN TANZANIA) OVER THE LAST TWO DECADES BUT NONE HAVE FOCUSED ON THE TUFF ID-IE STRATIGRAPHIC INTERVAL (1.83-1.84 MA). AT LOCALITY HWK W, THIS INTERVAL PRESENTS EART…	ALBERT, RM (REPRINT AUTHOR), UNIV BARCELONA, DEPT HIST \& ARCHAEOL, ERAAUB, C MONTALEGRE 6-8, BARCELONA 08001, SPAIN.; ALBERT, R. M., ICREA, PG LLUIS CO 23, BARCELONA 08010, SPAIN.; ALBERT, R. M., UNIV BARCELONA, DEPT HIST \& ARCHAEOL, ERAAUB, C MONTALEGRE 6-8, BARCELONA 08001, SPAIN.; ALBERT, R. M., BAMFORD, M. K., BLUMENSCHINE, R. J., UNIV WITWATERSRAND, EVOLUTIONARY STUDIES INST, P BAG 3, ZA-2…	ALBERT RM, 2015, PALAEOGEOGR PALAEOCL, V426, P34, DOI 10.1016/J.PALAEO.2015.02.022. ALBERT RM, 1999, J ARCHAEOL SCI, V26, P1249, DOI 10.1006/JASC.1999.0355. ALBERT RM, 2006, QUATERN INT, V148, P78, DOI 10.1016/J.QUAINT.2005.11.026. ALBERT RM, 2001, PHYTOLITHS: APPLICATIONS IN EARTH SCIENCES AND HUMAN HISTORY, P251. ALEXANDRE A, 1997, PALAEOGEOGR PALAEOCL, V136, P213, DOI 10.1016/S0031-0182(97)000…	0	2018	PLANT SCIENCES; PALEONTOLOGY	ISI000453622000020	10.1016/J.REVPALBO.2018.09.010	ALBERT, RM (REPRINT AUTHOR), UNIV BARCELONA, DEPT HIST \& ARCHAEOL, ERAAUB, C MONTALEGRE 6-8, BARCELONA 08001, SPAIN	ISI	UNIV BARCELONA;UNIV BARCELONA;UNIV WITWATERSRAND;UNIV WITWATERSRAND;UNIV LIVERPOOL;STONE AGE INST;FRIEDRICH ALEXANDER UNIV FAU ERLANGEN NURNBERG;PONTIFICIA UNIV JAVERIANA;INDIANA UNIV;BLUMENSCHINE	UNIV BARCELONA	NA	ALBERT RM, 2018, REV PALAEOBOT PALYNOLOGY
37	ROBINSON A;BOUMAN HA;TILSTONE GH;SATHYENDRANATH S	HIGH PHOTOSYNTHETIC RATES ASSOCIATED WITH PICO AND NANOPHYTOPLANKTON COMMUNITIES AND HIGH STRATIFICATION INDEX IN THE NORTH WEST ATLANTIC	CONTINENTAL SHELF RESEARCH	CONT. SHELF RES.	171	NA	126-139	ARTICLE	ARTICLE	ATLANTIC OCEAN; PHYTOPLANKTON SIZE; PHYTOPLANKTON SUCCESSION;;PHOTOSYNTHESIS PARAMETERS	SIZE-FRACTIONATED PHYTOPLANKTON; LIGHT-SATURATED PHOTOSYNTHESIS;;BIOOPTICAL CHARACTERISTICS; PIGMENT SIGNATURES; POTENTIAL FATE; CARBON;EXPORT; OCEAN; TEMPERATURE; VARIABILITY; ABSORPTION	THE BIOLOGICAL DYNAMICS OF PELAGIC MARINE ECOSYSTEMS ARE STRONGLY INFLUENCED BY THE SIZE STRUCTURE AND ECOLOGICAL SUCCESSION OF PHYTOPLANKTON, WHICH IN TURN MODIFIES PHOTOSYNTHETIC EFFICIENCY. VARIABILITY IN PHOTOSYNTHETIC RATES IS CLOSELY COUPLED WITH CHANGES IN COMMUNITY STRUCTURE, BUT IT IS DIFFICULT TO OBTAIN COINCIDENT DATA AT HIGH ENOUGH RESOLUTION TO CHARACTERISE THESE CHANGES. IN THIS STU…	TILSTONE, GH (REPRINT AUTHOR), PLYMOUTH MARINE LAB, PROSPECT PL, PLYMOUTH PL1 3DH, DEVON, ENGLAND.; ROBINSON, ALEX, BOUMAN, HEATHER A., UNIV OXFORD, DEPT EARTH SCI, SOUTH PARKS RD, OXFORD OX1 3AN, ENGLAND.; TILSTONE, GAVIN H., SATHYENDRANATH, SHUBHA, PLYMOUTH MARINE LAB, PROSPECT PL, PLYMOUTH PL1 3DH, DEVON, ENGLAND.; ROBINSON, ALEX, CTR ECOL \& HYDROL, MACLEAN BLDG,BENSON LANE, WALLINGFORD OX10 …	ALVAIN S, 2008, GLOBAL BIOGEOCHEM CY, V22, DOI 10.1029/2007GB003154. ALVAREZ E, 2014, J PLANKTON RES, V36, P170, DOI 10.1093/PLANKT/FBT069. ALVAREZ E, 2011, J PLANKTON RES, V33, P1119, DOI 10.1093/PLANKT/FBR012. ANDERSEN RA, 1996, DEEP-SEA RES PT II, V43, P517, DOI 10.1016/0967-0645(95)00095-X. ANNING T, 2000, LIMNOL OCEANOGR, V45, P1807, DOI 10.4319/LO.2000.45.8.1807. ANTONOV J. I., 2010, WORLD …	0	2018	OCEANOGRAPHY	ISI000453493900011	10.1016/J.CSR.2018.10.010	TILSTONE, GH (REPRINT AUTHOR), PLYMOUTH MARINE LAB, PROSPECT PL, PLYMOUTH PL1 3DH, DEVON, ENGLAND	ISI	PLYMOUTH MARINE LAB;UNIV OXFORD;PLYMOUTH MARINE LAB;CTR ECOL AND HYDROL	PLYMOUTH MARINE LAB	NA	ROBINSON A, 2018, CONT SHELF RES
38	YUAN H;SONG J;XING J;LI X;LI N;DUAN L;QU B;WANG Y	SPATIAL AND SEASONAL VARIATIONS, PARTITIONING AND FLUXES OF DISSOLVED AND PARTICULATE NUTRIENTS IN JIAOZHOU BAY	CONTINENTAL SHELF RESEARCH	CONT. SHELF RES.	171	NA	140-149	ARTICLE	ARTICLE	NUTRIENTS; DYNAMICS; PARTITIONING; FLUXES; JIAOZHOU BAY; YELLOW SEA	ORGANIC-MATTER; PHYTOPLANKTON COMMUNITY; RIVER ESTUARY; NITROGEN;;PHOSPHORUS; DYNAMICS; CARBON; DIATOM; BLOOMS; SEA	THE SPATIAL AND TEMPORAL DYNAMICS OF BOTH DISSOLVED AND PARTICULATE NUTRIENTS WERE STUDIED DURING 2015-2016 IN THE JIAOZHOU BAY (JZB), A DEEPLY ANTHROPOGENIC IMPACT ECOSYSTEM IN CHINA. THE DISSOLVED INORGANIC NUTRIENTS WAS MAINLY FROM THE WASTEWATER AND RIVERINE INPUTS WHICH IS DEMONSTRATED FROM THE NEGATIVE CORRELATION BETWEEN NUTRIENTS WITH SALINITY AND THEIR HIGHER LEVELS DISTRIBUTION OBSERVED…	YUAN, HM, SONG, JM (REPRINT AUTHOR), CHINESE ACAD SCI, INST OCEANOL, KEY LAB MARINE ECOL \& ENVIRONM SCI, QINGDAO 266071, PEOPLES R CHINA.; YUAN, HUAMAO, SONG, JINMING, XING, JIANWEI, LI, XUEGANG, LI, NING, DUAN, LIQIN, QU, BAOXIAO, WANG, YIDONG, CHINESE ACAD SCI, INST OCEANOL, KEY LAB MARINE ECOL \& ENVIRONM SCI, QINGDAO 266071, PEOPLES R CHINA.; YUAN, HUAMAO, SONG, JINMING, LI, XUEGANG, UNIV CH…	ALVAREZ-SALGADO XA, 2006, J GEOPHYS RES-OCEANS, V111, DOI 10.1029/2004JC002473. BERMAN T, 1997, J PLANKTON RES, V19, P577, DOI 10.1093/PLANKT/19.5.577. BJORKMAN KM, 2003, LIMNOL OCEANOGR, V48, P1049. BOGE G, 2013, MAR POLLUT BULL, V74, P413, DOI 10.1016/J.MARPOLBUL.2013.06.003. BRONK DA, 2007, BIOGEOSCIENCES, V4, P283, DOI 10.5194/BG-4-283-2007. CAI YH, 2012, ESTUAR COAST SHELF S, V96, P96, DOI 1…	0	2018	OCEANOGRAPHY	ISI000453493900012	10.1016/J.CSR.2018.11.004	YUAN, HM, SONG, JM (REPRINT AUTHOR), CHINESE ACAD SCI, INST OCEANOL, KEY LAB MARINE ECOL \& ENVIRONM SCI, QINGDAO 266071, PEOPLES R CHINA	ISI	INST OCEANOL;INST OCEANOL;UNIV CHINESE ACAD SCI;QINGDAO NATL LAB MARINE SCI AND TECHNOL;CHINESE ACAD SCI	INST OCEANOL	NA	YUAN H, 2018, CONT SHELF RES
39	RAZA MA;SARASWAT R;BHADRA SR;NAIK DK;KHARE N;GOVIL P;MAZUMDER A	INVERTED SEDIMENTS IN THE COASTAL ANTARCTIC LAKE: EVIDENCE OF PALEOSTORM ?	POLAR SCIENCE	POLAR SCI.	18	NA	213-219	ARTICLE	ARTICLE	LAKE; ANTARCTICA; INVERTED; DIATOM; FORAMINIFERA; PALEOSTORM	SOUTH-CAROLINA COAST; VESTFOLD HILLS; PALEOSALINITY HISTORY; LARSEMANN;HILLS; BUNGER HILLS; PRYDZ BAY; CLIMATE; DIATOMS; ISLAND; FORAMINIFERA	THE FAUNAL (FORAMINIFERAL AND DIATOM ABUNDANCE) AND SEDIMENTOLOGICAL ANALYSIS WAS CARRIED OUT ON TWO CORES COLLECTED FROM A COASTAL LAKE IN THE VESTFOLD HILLS REGION OF ANTARCTICA. OUT OF A COUPLE OF CORES COLLECTED FROM THE SAME LAKE, THE ONE CLOSER TO THE MARINE INLET, CONTAINED ABUNDANT FORAMINIFERA AND THE DIATOMS WERE DOMINANT IN THE SECOND CORE. THE RADIOCARBON DATING OF THE ORGANIC MATTER …	SARASWAT, R (REPRINT AUTHOR), NATL INST OCEANOG, MICROPALEONTOL LAB, PANAJI, GOA, INDIA.; RAZA, M. A., SARASWAT, R., BHADRA, S. R., NATL INST OCEANOG, MICROPALEONTOL LAB, PANAJI, GOA, INDIA.; RAZA, M. A., GEOL SURVEY INDIA, FARIDABAD, INDIA.; NAIK, DINESH K., BANARAS HINDU UNIV, DEPT GEOL, VARANASI, UTTAR PRADESH, INDIA.; KHARE, N., MINIST EARTH SCI, DELHI, INDIA.; GOVIL, P., MAZUMDER, A., BIRBAL…	ADAMSON D. A., 1986, ANTARCTIC OASIS TERR, P63. AL-HANDAL AY, 2008, BOT MAR, V51, P411, DOI 10.1515/BOT.2008.053. BENTLEY SJ, 2002, MAR GEOL, V186, P423, DOI 10.1016/S0025-3227(02)00297-9. BERKMAN PA, 1998, ANTARCT SCI, V10, P345, DOI 10.1017/S0954102098000406. BIRD MI, 1991, PALAEOGEOGR PALAEOCL, V84, P109, DOI 10.1016/0031-0182(91)90039-T. BURGESS JS, 1994, ANTARCT SCI, V6, P491. CHANG GC, 2001…	1	2018	ECOLOGY; GEOSCIENCES, MULTIDISCIPLINARY	ISI000452591600024	10.1016/J.POLAR.2018.04.002	SARASWAT, R (REPRINT AUTHOR), NATL INST OCEANOG, MICROPALEONTOL LAB, PANAJI, GOA, INDIA	ISI	NATL INST OCEANOG;NATL INST OCEANOG;BANARAS HINDU UNIV;MINIST EARTH SCI;BIRBAL SAHNI INST PALEOSCI	NATL INST OCEANOG	NA	RAZA MA, 2018, POLAR SCI
40	MIETTINEN A	DIATOMS IN ARCTIC REGIONS: POTENTIAL TOOLS TO DECIPHER ENVIRONMENTAL CHANGES	POLAR SCIENCE	POLAR SCI.	18	NA	220-226	ARTICLE	REVIEW	DIATOMS; RECONSTRUCTION METHODS; SEA SURFACE TEMPERATURE; SEA ICE;;ARCTIC	SEA-SURFACE TEMPERATURE; PARTIAL LEAST-SQUARES; WEST GREENLAND; HOLOCENE;CLIMATE; ICE VARIABILITY; NORTH-ATLANTIC; DISKO BUGT; RECONSTRUCTION;;ASSEMBLAGES; ICELAND	PALEOCLIMATE RESEARCH DEFINE THE BASELINES FOR THE NATURAL CLIMATE CHANGE AND IS IMPERATIVE TO HELP US TO SET THE RECENT OBSERVED CHANGES IN THE LONG-TERM NATURAL CLIMATE CONTEXT. FOSSIL MARINE DIATOMS HAVE PROVED TO BE AN EXCELLENT TOOLS FOR THE PALEOCLIMATIC RECONSTRUCTIONS, E.G. FOR THE RECONSTRUCTION OF SEA SURFACE TEMPERATURE (SST) AND SEA ICE. A NUMBER OF STUDIES HAVE BEEN CONDUCTED FROM TH…	MIETTINEN, A (REPRINT AUTHOR), NORWEGIAN POLAR RES INST, FRAM CTR, N-9296 TROMSO, NORWAY.; MIETTINEN, ARTO, NORWEGIAN POLAR RES INST, FRAM CTR, N-9296 TROMSO, NORWAY.	AAGAARD K, 1994, GEOPHYS MONOGR SER, V85, P5, DOI DOI 10.1029/GM085P0005. ANDERSEN C, 2004, QUATERNARY SCI REV, V23, P2155, DOI 10.1016/J.QUASCIREV.2004.08.004. ANDERSEN C, 2004, PALEOCEANOGRAPHY, V19, DOI 10.1029/2002PA000873. BELT ST, 2007, ORG GEOCHEM, V38, P16, DOI 10.1016/J.ORGGEOCHEM.2006.09.013. BELT ST, 2017, ORG GEOCHEM, V110, P65, DOI 10.1016/J.ORGGEOCHEM.2017.05.007. BELT ST, 2013, QUA…	1	2018	ECOLOGY; GEOSCIENCES, MULTIDISCIPLINARY	ISI000452591600025	10.1016/J.POLAR.2018.04.001	MIETTINEN, A (REPRINT AUTHOR), NORWEGIAN POLAR RES INST, FRAM CTR, N-9296 TROMSO, NORWAY	ISI	NORWEGIAN POLAR RES INST;NORWEGIAN POLAR RES INST	NORWEGIAN POLAR RES INST	NA	MIETTINEN A, 2018, POLAR SCI
41	STELBRINK B;JOVANOVSKA E;LEVKOV Z;OGNJANOVA-RUMENOVA N;WILKE T;ALBRECHT C	DIATOMS DO RADIATE: EVIDENCE FOR A FRESHWATER SPECIES FLOCK	JOURNAL OF EVOLUTIONARY BIOLOGY	J. EVOL. BIOL.	31	12	1969-1975	ARTICLE	ARTICLE	ANCIENT LAKES; ANEUMASTUS; MOLECULAR CLOCK; PHYLOGENETIC ANALYSES;;SEDIMENT RECORD	MOLECULAR PHYLOGENY; ANCIENT LAKES; BACILLARIOPHYTA; EVOLUTION; FOSSIL;;EXTINCTION; RESILIENCE; SPECIATION; MACEDONIA; PRESPA	DUE TO THE UBIQUITY AND HIGH DISPERSAL CAPACITY OF UNICELLULAR EUKARYOTES, THEIR OFTEN EXTRAORDINARY DIVERSITY FOUND IN ISOLATED AND LONG-LIVED ECOSYSTEMS SUCH AS ANCIENT LAKES IS TYPICALLY ATTRIBUTED TO MULTIPLE COLONIZATION EVENTS RATHER THAN TO IN SITU SPECIATION. HOWEVER, RESPECTIVE EVOLUTIONARY STUDIES ARE VERY SCARCE AND THE OFTEN HIGH NUMBER OF SPECIES FLOCKS IN ANCIENT LAKES ACROSS MULTIC…	STELBRINK, B (REPRINT AUTHOR), JUSTUS LIEBIG UNIV GIESSEN, DEPT ANIM ECOL \& SYSTEMAT, HEINRICH BUFF RING 26-32, D-35392 GIESSEN, GERMANY.; STELBRINK, BJOERN, JOVANOVSKA, ELENA, WILKE, THOMAS, ALBRECHT, CHRISTIAN, JUSTUS LIEBIG UNIV GIESSEN, DEPT ANIM ECOL \& SYSTEMAT, HEINRICH BUFF RING 26-32, D-35392 GIESSEN, GERMANY.; LEVKOV, ZLATKO, SS CYRIL \& METHODIUS UNIV, INST BIOL, FAC NAT SCI, SKOPJE, …	ANNENKOVA NV, 2015, ISME J, V9, P1821, DOI 10.1038/ISMEJ.2014.267. ASHWORTH MP, 2017, PROTIST, V168, P48, DOI 10.1016/J.PROTIS.2016.11.001. ASHWORTH MP, 2013, J PHYCOL, V49, P1207, DOI 10.1111/JPY.12131. BRUDER K, 2007, NOVA HEDWIGIA, V85, P331, DOI 10.1127/0029-5035/2007/0085-0331. COHEN A.S, 2003, PALEOLIMNOLOGY HIST. COHEN AS, 2012, HYDROBIOLOGIA, V682, P3, DOI 10.1007/S10750-010-0546-7. DRUMM…	0	2018	ECOLOGY; EVOLUTIONARY BIOLOGY; GENETICS \& HEREDITY	ISI000452501800018	10.1111/JEB.13368	STELBRINK, B (REPRINT AUTHOR), JUSTUS LIEBIG UNIV GIESSEN, DEPT ANIM ECOL \& SYSTEMAT, HEINRICH BUFF RING 26-32, D-35392 GIESSEN, GERMANY	ISI	JUSTUS LIEBIG UNIV GIESSEN;JUSTUS LIEBIG UNIV GIESSEN;SS CYRIL AND METHODIUS UNIV;INST GEOL	JUSTUS LIEBIG UNIV GIESSEN	NA	STELBRINK B, 2018, J EVOL BIOL
42	GODINHO L;SILVA A;CASTELO BRANCO MA;MARQUES A;COSTA PR	EVALUATION OF INTRACELLULAR AND EXTRACELLULAR DOMOIC ACID CONTENT IN PSEUDO-NITZSCHIA MULTISERIES CELL CULTURES UNDER DIFFERENT LIGHT REGIMES	TOXICON	TOXICON	155	NA	27-31	ARTICLE	ARTICLE	DOMOIC ACID; PSEUDO-NITZSCHIA; DISSOLVED FRACTION; INTRACELLULAR;CONTENT; LC-MS/MS	PUNGENS F-MULTISERIES; BACILLARIOPHYCEAE; GROWTH; SEA; PHOTOSYNTHESIS;;PHYTOPLANKTON; TEMPERATURE; DIVERSITY; PHOSPHATE; HASLE	PSEUDO-NITZSCHIA MULTISERIES IS A DIATOM SPECIES ASSOCIATED WITH THE PRODUCTION OF DOMOIC ACID (DA), A WATER SOLUBLE NEUROTOXIN THAT IS EASILY TRANSFERRED UP IN THE FOOD WEB, CAUSING DEVASTATING EFFECTS ON TOP MARINE ORGANISMS AND HUMANS. DESPITE STUDIES ON PSEUDO-NITZSCHIA ARE RELEVANT TO HUMAN HEALTH SAFETY, PARTITIONING OF MARINE TOXINS BETWEEN INTRACELLULAR AND EXTRACELLULAR FRACTIONS ARE POO…	COSTA, PR (REPRINT AUTHOR), IPMA, AVE BRASILIA, P-1449006 LISBON, PORTUGAL.; GODINHO, LIA, SILVA, ALEXANDRA, CASTELO BRANCO, MARIA ANA, MARQUES, ANTONIO, COSTA, PEDRO REIS, IPMA, AVE BRASILIA, P-1449006 LISBON, PORTUGAL.; MARQUES, ANTONIO, UNIV PORTO, CIIMAR, RUA BRAGAS 289, P-4050123 PORTO, PORTUGAL.; SILVA, ALEXANDRA, COSTA, PEDRO REIS, UNIV ALGARVE, CCMAR, CAMPUS GAMBELAS, P-8005139 FARO, PORT…	AMATO A, 2010, TOXICON, V55, P157, DOI 10.1016/J.TOXICON.2009.07.005. ANDERSEN RA, 2005, ALGAL CULTURING TECH. ANDERSON CR, 2006, MAR ECOL PROG SER, V327, P119, DOI 10.3354/MEPS327119. BATES S. S., 1998, PHYSL ECOLOGY HARMFU, V41, P405. BATES SS, 1991, CAN J FISH AQUAT SCI, V48, P1136, DOI 10.1139/F91-137. BATES SS, 1998, PHYSL ECOLOGY HARMFU, P267. BELTRAN AS, 1997, TOXICON, V35, P447, DOI 10.10…	1	2018	PHARMACOLOGY \& PHARMACY; TOXICOLOGY	ISI000452569000004	10.1016/J.TOXICON.2018.10.003	COSTA, PR (REPRINT AUTHOR), IPMA, AVE BRASILIA, P-1449006 LISBON, PORTUGAL	ISI	UNIV PORTO;UNIV ALGARVE	NOTREPORTED	NA	GODINHO L, 2018, TOXICON
43	LEFRANCOIS E;APOTHELOZ-PERRET-GENTIL L;BLANCHER P;BOTREAU S;CHARDON C;CREPIN L;CORDIER T;CORDONIER A;DOMAIZON I;FERRARI BJD;GUEGUEN J;HUSTACHE JC;JACAS L;JACQUET S;LACROIX S;MAZENQ AL;PAWLOWSKA A;PERNEY P;PAWLOWSKI J;RIMET F;RUBIN JF;TREVISAN D;VIVIEN R;BOUCHEZ A	DEVELOPMENT AND IMPLEMENTATION OF ECO-GENOMIC TOOLS FOR AQUATIC ECOSYSTEM BIOMONITORING: THE SYNAQUA FRENCH-SWISS PROGRAM	ENVIRONMENTAL SCIENCE AND POLLUTION RESEARCH	ENVIRON. SCI. POLLUT. RES.	25	34	33858-33866	ARTICLE	ARTICLE	METABARCODING; BIOINDICATION; WATER QUALITY ASSESSMENT; DIATOMS; AQUATIC;OLIGOCHAETES	OLIGOCHAETE COMMUNITIES; SEDIMENTS; ASSEMBLAGES; DIVERSITY; RECOVERY;;QUALITY; STATE	THE EFFECTIVENESS OF ENVIRONMENTAL PROTECTION MEASURES IS BASED ON THE EARLY IDENTIFICATION AND DIAGNOSIS OF ANTHROPOGENIC PRESSURES. SIMILARLY, RESTORATION ACTIONS REQUIRE PRECISE MONITORING OF CHANGES IN THE ECOLOGICAL QUALITY OF ECOSYSTEMS, IN ORDER TO HIGHLIGHT THEIR EFFECTIVENESS. MONITORING THE ECOLOGICAL QUALITY RELIES ON BIOINDICATORS, WHICH ARE ORGANISMS REVEALING THE PRESSURES EXERTED O…	LEFRANCOIS, E (REPRINT AUTHOR), ECOINEAU, F-34980 MONTFERRIER SUR LEZ, FRANCE.; LEFRANCOIS, E (REPRINT AUTHOR), USMB, UMR CARRTEL, INRA, F-74200 THONON LES BAINS, FRANCE.; LEFRANCOIS, ESTELLE, ECOINEAU, F-34980 MONTFERRIER SUR LEZ, FRANCE.; LEFRANCOIS, ESTELLE, CHARDON, CECILE, CREPIN, LAURA, DOMAIZON, ISABELLE, GUEGUEN, JULIE, HUSTACHE, JEAN-CHRISTOPHE, JACAS, LOUIS, JACQUET, STEPHAN, LACROIX, S…	AFNOR, 2016, NF T 90 393 QUAL EAU, P1. APOTHELOZ-PERRET-GENTIL L, 2017, MOL ECOL RESOUR, V17, P1231, DOI 10.1111/1755-0998.12668. BAIRD DJ, 2012, MOL ECOL, V21, P2039, DOI 10.1111/J.1365-294X.2012.05519.X. CARPENTER SR, 2011, ANNU REV ENV RESOUR, V36, P75, DOI 10.1146/ANNUREV-ENVIRON-021810-094524. CORDIER T, 2017, ENVIRON SCI TECHNOL, V51, P9118, DOI 10.1021/ACS.EST.7B01518. COSTE M, 2009, ECOL …	0	2018	ENVIRONMENTAL SCIENCES	ISI000451954700004	10.1007/S11356-018-2172-2	LEFRANCOIS, E (REPRINT AUTHOR), ECOINEAU, F-34980 MONTFERRIER SUR LEZ, FRANCE	ISI	UNIV GENEVA;SWISS CTR APPL ECOTOCICOL;CAMPUS BIOTECH INNOVAT PK	NOTREPORTED	NA	LEFRANCOIS E, 2018, ENVIRON SCI POLLUT RES
44	RUIZ SH;PERDRIAL J;SEGRAVES D	EVALUATION OF CORROSION CONTROL PRODUCTS ON A DISTRIBUTION SYSTEM THROUGH CROWDSOURCING	ENVIRONMENTAL SCIENCE AND POLLUTION RESEARCH	ENVIRON. SCI. POLLUT. RES.	25	34	34487-34495	ARTICLE	ARTICLE	CORROSION; CROWDSOURCING; LEAD; RED WATER; ORTHOPHOSPHATE;;POLYPHOSPHATE; MIC; DISTRIBUTION SYSTEM	CITIZEN SCIENCE; WATER	CROWDSOURCING OF CITIZENS WAS USED TO DETERMINE THE EFFECTIVENESS OF CORROSION CONTROL IN A WATER DISTRIBUTION SYSTEM. THIS STUDY EXAMINES THE FREQUENCY AND SEVERITY OF RED WATER COMPLAINTS OVER A PERIOD OF 4YEARS, AND TWO DIFFERENT CORROSION CONTROL CHEMICALS, POLYPHOSPHATE AND ZINC ORTHOPHOSPHATE. THE DATA REVEALED THAT THE FREQUENCY OF RED WATER COMPLAINTS WAS HIGHER WHEN USING ZINC ORTHOPHOSP…	RUIZ, SH (REPRINT AUTHOR), WATER QUAL DIV, 3827 W HEFNER RD, OKLAHOMA CITY, OK 73120 USA.; RUIZ, SELENE HERNANDEZ, WATER QUAL DIV, 3827 W HEFNER RD, OKLAHOMA CITY, OK 73120 USA.; PERDRIAL, JULIA, UNIV VERMONT, DEPT GEOL, DELEHANTY HALL,ROOM 213C, BURLINGTON, VT 05405 USA.; SEGRAVES, DUSTIN, 420 W MAIN ST, OKLAHOMA CITY, OK 73102 USA.	[ANONYMOUS], 1999, D2688 ASTM.	0	2018	ENVIRONMENTAL SCIENCES	ISI000451954700058	10.1007/S11356-018-3361-8	RUIZ, SH (REPRINT AUTHOR), WATER QUAL DIV, 3827 W HEFNER RD, OKLAHOMA CITY, OK 73120 USA	ISI	UNIV VERMONT	NOTREPORTED	NA	RUIZ SH, 2018, ENVIRON SCI POLLUT RES
45	LEWITUS E;BITTNER L;MALVIYA S;BOWLER C;MORLON H	CLADE-SPECIFIC DIVERSIFICATION DYNAMICS OF MARINE DIATOMS SINCE THE JURASSIC (VOL 2, 1993, 2018)	NATURE ECOLOGY AND EVOLUTION	NAT. ECOL. EVOL.	2	12	1993	ARTICLE	CORRECTION	NA	NA	NA	NA	LEWITUS E, 2018, NAT ECOL EVOL, V2, P1993, DOI 10.1038/S41559-018-0740-Y.	1	2018	ECOLOGY; EVOLUTIONARY BIOLOGY	ISI000450904100027	10.1038/S41559-018-0740-Y	NA	ISI	NA	NOTREPORTED	NA	LEWITUS E, 2018, NAT ECOL EVOL
46	SMETACEK V	SEEING IS BELIEVING: DIATOMS AND THE OCEAN CARBON CYCLE REVISITED	PROTIST	PROTIST	169	6	791-802	ARTICLE	ARTICLE	NA	IRON FERTILIZATION	TERRESTRIAL ECOLOGISTS AND BIOGEOCHEMISTS ARE IN DIRECT CONTACT WITH THEIR OBJECTS OF STUDY VIA SENSE ORGANS EVOLVED IN THOSE ENVIRONMENTS; THEY HENCE SHARE A COMMON AWARENESS BECAUSE THEY CAN ALL SEE THE WHOLE ELEPHANT, AS IN THE ANCIENT INDIAN PARABLE. PELAGIC ECOLOGISTS AND BIOGEOCHEMISTS ON THE OTHER HAND ARE THE BLIND MEN GROPING DIFFERENT PARTS OF THE ELEPHANT - THE PROTIST-DOMINATED BIOME …	SMETACEK, V (REPRINT AUTHOR), HELMHOLTZ ZENTRUM POLAR \& MEERESFORSCH, ALFRED WEGENER INST, HANDELSHAFEN 12, D-27570 BREMERHAVEN, GERMANY.; SMETACEK, VICTOR, HELMHOLTZ ZENTRUM POLAR \& MEERESFORSCH, ALFRED WEGENER INST, HANDELSHAFEN 12, D-27570 BREMERHAVEN, GERMANY.	ABELMANN A, 2006, PALEOCEANOGRAPHY, V21, DOI 10.1029/2005PA001199. ASSMY P, 2013, P NATL ACAD SCI USA, V110, P20633, DOI 10.1073/PNAS.1309345110. BUESSELER KO, 2008, SCIENCE, V319, P162, DOI 10.1126/SCIENCE.1154305. HAMM CE, 2003, NATURE, V421, P841, DOI 10.1038/NATURE01416. HAMM CE, 1999, MAR ECOL PROG SER, V187, P101, DOI 10.3354/MEPS187101. HAMM CHRISTIAN, 2007, P311, DOI 10.1016/B978-01237051…	0	2018	MICROBIOLOGY	ISI000452432800001	10.1016/J.PROTIS.2018.08.004	SMETACEK, V (REPRINT AUTHOR), HELMHOLTZ ZENTRUM POLAR \& MEERESFORSCH, ALFRED WEGENER INST, HANDELSHAFEN 12, D-27570 BREMERHAVEN, GERMANY	ISI	HELMHOLTZ ZENTRUM POLAR AND MEERESFORSCH;HELMHOLTZ ZENTRUM POLAR AND MEERESFORSCH	HELMHOLTZ ZENTRUM POLAR AND MEERESFORSCH	NA	SMETACEK V, 2018, PROTIST
47	GARGAS CB;THERIOT EC;ASHWORTH MP;JOHANSEN JR	PHYLOGENETIC ANALYSIS REVEALS THAT THE `RADIAL CENTRIC' DIATOM ORTHOSEIRA THWAITES (ORTHOSEIRACEAE, BACILLARIOPHYTA) IS A MEMBER OF A `MULTIPOLAR' DIATOM LINEAGE	PROTIST	PROTIST	169	6	803-825	ARTICLE	ARTICLE	CHAETOCEROTOPHYCIDAE; ORTHOSEIRALES; MEDIOPHYCEAE; MAXIMUM LIKELIHOOD;;TERRESTRIAL; AEROPHILIC	MOLECULAR PHYLOGENY; ISLAND; GENUS; EVOLUTION; FOSSIL; BIDDULPHIACEAE;;MORPHOLOGY; SYSTEM; MODELS; ORIGIN	THE DIATOM GENUS ORTHOSEIRA THWAITES (BACILLARIOPHYTA) IS A UBIQUITOUS TAXON IN AERIAL DIATOM ASSEMBLAGES, WITH SPECIES FOUND GLOBALLY. CYLINDRICAL CELL SHAPE AND RADIAL SYMMETRY OF THIS GENUS HAS LED TO ITS HISTORICAL PLACEMENT IN THE COSCINODISCOPHYCEAE ('RADIAL CENTRIC' DIATOMS), BUT ITS SYSTEMATIC RELATIONSHIPS HAVE REMAINED UNCERTAIN. WE PRESENT A FIVE-GENE PHYLOGENY, BASED ON NUCLEAR (NSSU …	GARGAS, CB (REPRINT AUTHOR), JOHN CARROLL UNIV, DEPT BIOL, UNIVERSITY HTS, OH 44118 USA.; GARGAS, CB (REPRINT AUTHOR), 1 JOHN CARROLL BLVD, UNIVERSITY HTS, OH 44118 USA.; GARGAS, CORY BATES, JOHANSEN, JEFFREY RANDOLPH, JOHN CARROLL UNIV, DEPT BIOL, UNIVERSITY HTS, OH 44118 USA.; ASHWORTH, MATT P., UNIV TEXAS AUSTIN, DEPT MOL BIOSCI, UTEX CULTURE COLLECT ALGAE, AUSTIN, TX 78705 USA.; THERIOT, EDWA…	ALVERSON AJ, 2007, MOL PHYLOGENET EVOL, V45, P193, DOI 10.1016/J.YMPEV.2007.03.024. ANDERSEN RA, ALGAL CULTURING TECH. ASHWORTH MP, 2013, J PHYCOL, V49, P1207, DOI 10.1111/JPY.12131. ASHWORTH MP, 2012, PHYCOLOGIA, V51, P684, DOI 10.2216/12-004.1. BENSON DA, 2005, NUCLEIC ACIDS RES, V33, PD34, DOI 10.1093/NAR/GKI063. BILOFSKY HS, 1986, NUCLEIC ACIDS RES, V14, P1, DOI 10.1093/NAR/14.1.1. BURGE D., …	0	2018	MICROBIOLOGY	ISI000452432800002	10.1016/J.PROTIS.2018.08.005	GARGAS, CB (REPRINT AUTHOR), JOHN CARROLL UNIV, DEPT BIOL, UNIVERSITY HTS, OH 44118 USA	ISI	JOHN CARROLL UNIV;NA;JOHN CARROLL UNIV;UNIV TEXAS AUSTIN;UNIV TEXAS AUSTIN;UNIV SOUTH BOHEMIA;NA	JOHN CARROLL UNIV	NA	GARGAS CB, 2018, PROTIST
48	BESZTERI S;THOMAS S;BENES V;HARMS L;TRIMBORN S	THE RESPONSE OF THREE SOUTHERN OCEAN PHYTOPLANKTON SPECIES TO OCEAN ACIDIFICATION AND LIGHT AVAILABILITY: A TRANSCRIPTOMIC STUDY	PROTIST	PROTIST	169	6	958-975	ARTICLE	ARTICLE	DIATOM; CLIMATE CHANGE; MULTIPLE STRESSORS; GENE EXPRESSION; PHAEOCYSTIS	DIATOM THALASSIOSIRA-PSEUDONANA; PHOTOSYNTHETIC CARBON ASSIMILATION;;MARINE DIATOM; PHOTOPHYSIOLOGICAL RESPONSES; PHAEODACTYLUM-TRICORNUTUM;;CONCENTRATING MECHANISM; ELEVATED CO2; LOCALIZATION; ACQUISITION;;EXPRESSION	OCEAN ACIDIFICATION (OA) AND HIGH LIGHT WAS FOUND TO NEGATIVELY AFFECT THE ANTARCTIC KEY SPECIES PHAEOCYSTIS ANTARCTICA, FRAGILARIOPSIS KERGUELENSIS AND CHAETOCEROS DEBILIS. TO UNRAVEL THE UNDERLYING PHYSIOLOGICAL RESPONSE AT THE TRANSCRIPTOMIC LEVEL, THESE SPECIES WERE GROWN UNDER AMBIENT AND ELEVATED PCO(2) COMBINED WITH LOW OR HIGH LIGHT. RNA SEQUENCING REVEALED THAT THE HAPTOPHYTE WAS MUCH MO…	BESZTERI, S (REPRINT AUTHOR), ALFRED WEGENER INST, HELMHOLTZ CTR MARINE \& POLAR RES, HANDELSHAFEN 12, D-27570 BREMERHAVEN, GERMANY.; BESZTERI, SARA, THOMAS, SILKE, HARMS, LARS, TRIMBORN, SCARLETT, ALFRED WEGENER INST, HELMHOLTZ CTR MARINE \& POLAR RES, HANDELSHAFEN 12, D-27570 BREMERHAVEN, GERMANY.; BENES, VLADIMIR, EUROPEAN MOL BIOL LAB, HEIDELBERG, GERMANY.; TRIMBORN, SCARLETT, UNIV BREMEN, MA…	BATHELLIER C, 2018, PLANT CELL ENVIRON, V41, P705, DOI 10.1111/PCE.13149. BOLGER AM, 2014, BIOINFORMATICS, V30, P2114, DOI 10.1093/BIOINFORMATICS/BTU170. BOYD PW, 2016, NAT CLIM CHANGE, V6, P207, DOI [10.1038/NCLIMATE2811, 10.1038/NCLIMATE2811].	0	2018	MICROBIOLOGY	ISI000452432800009	10.1016/J.PROTIS.2018.08.003	BESZTERI, S (REPRINT AUTHOR), ALFRED WEGENER INST, HELMHOLTZ CTR MARINE \& POLAR RES, HANDELSHAFEN 12, D-27570 BREMERHAVEN, GERMANY	ISI	ALFRED WEGENER INST;ALFRED WEGENER INST;EUROPEAN MOL BIOL LAB;UNIV BREMEN	ALFRED WEGENER INST	NA	BESZTERI S, 2018, PROTIST
49	XUE Q;WANG R;XU W;WANG J;TAN L	THE STRESSES OF ALLELOCHEMICALS ISOLATED FROM CULTURE SOLUTION OF DIATOM PHAEODACTYLUM TRICORNUTUM BOHLIN ON GROWTH AND PHYSIOLOGY OF TWO MARINE ALGAE	AQUATIC TOXICOLOGY	AQUAT. TOXICOL.	205	NA	51-57	ARTICLE	ARTICLE	PHAEODACTYLUM TRICORNUTUM BOHLIN; PROROCENTRUM DONGHAIENSE LU;;DUNALIELLA SALINE TEODORESCO; FILTRATE EXTRACTS; FLOW CYTOMETRY;;PHYSIOLOGICAL CHARACTERS	CYANOBACTERIUM MICROCYSTIS-AERUGINOSA; PROROCENTRUM-DONGHAIENSE;;OXIDATIVE DAMAGE; FLOW-CYTOMETRY; DINOFLAGELLATE; INHIBITION;;PHOTOSYNTHESIS; BLOOMS; DUNALIELLA; RADIATION	THE ALLELOPATHIC EFFECTS OF EXTRACTS ISOLATED FROM THE CULTURE FILTRATE OF DIATOM PHAEODACTYLUM TRICONUTUM BOHLIN ON TYPICAL MARINE MICROALGAE PROROCENTRUM DONGHAIENSE LU AND DUNALIELLA SALINA TEODORESCO WERE INVESTIGATED BY DETERMINING DIFFERENT PHYSIOLOGICAL AND BIOCHEMICAL PARAMETERS, SUCH AS GROWTH RATE, MEMBRANE SYSTEMS AND ESTERASE ACTIVITY UNDER CONTROLLED LABORATORY CONDITIONS. THE GROWTH…	WANG, JT (REPRINT AUTHOR), OCEAN UNIV CHINA, KEY LAB MARINE CHEM THEORY \& TECHNOL, MINIST EDUC, QINGDAO 266100, PEOPLES R CHINA.; XUE, QIAONA, WANG, RUI, XU, WENJING, WANG, JIANGTAO, TAN, LIJU, OCEAN UNIV CHINA, KEY LAB MARINE CHEM THEORY \& TECHNOL, MINIST EDUC, QINGDAO 266100, PEOPLES R CHINA.	ANDERSON DM, 2012, ANNU REV MAR SCI, V4, P143, DOI 10.1146/ANNUREV-MARINE-120308-081121. BACKER LC, 2015, TOXINS, V7, P1048, DOI 10.3390/TOXINS7041048. BATES GW, 1983, PLANTA, V159, P231, DOI 10.1007/BF00397530. BRACK W, 1998, ECOTOX ENVIRON SAFE, V40, P34, DOI 10.1006/EESA.1997.1639. CAI ZP, 2014, OCEANOLOGIA, V56, P639, DOI 10.5697/OC.56-3.639. CAI ZP, 2009, AQUAC RES, V40, P1559, DOI 10.1111/J…	0	2018	MARINE \& FRESHWATER BIOLOGY; TOXICOLOGY	ISI000451494000006	10.1016/J.AQUATOX.2018.10.004	WANG, JT (REPRINT AUTHOR), OCEAN UNIV CHINA, KEY LAB MARINE CHEM THEORY \& TECHNOL, MINIST EDUC, QINGDAO 266100, PEOPLES R CHINA	ISI	OCEAN UNIV CHINA;OCEAN UNIV CHINA	OCEAN UNIV CHINA	NA	XUE Q, 2018, AQUAT TOXICOL
50	LEMLEY DA;NUNES M;ADAMS JB	ESTUARINE ALGAL RESPONSES TO INCREASING NITRATE CONCENTRATIONS DURING CLOSED MOUTH CONDITIONS OF OLIGOTROPHIC SYSTEMS: A LABORATORY MICROCOSM EXPERIMENT	BOTANICA MARINA	BOT. MARINA	61	6	559-572	ARTICLE	ARTICLE	EUTROPHICATION; FILAMENTOUS ALGAE; INORGANIC NITROGEN;;MICROPHYTOBENTHOS; PHYTOPLANKTON	TEMPORARILY OPEN/CLOSED ESTUARY; FREE-FLOATING PLANTS; GREAT BRAK;ESTUARY; MACROALGAL BLOOMS; WATER-QUALITY; PHYTOPLANKTON;;EUTROPHICATION; NUTRIENT; TEMPERATE; MICROALGAE	THE INCREASING INCIDENCE OF EUTROPHICATION HAS POTENTIALLY DETRIMENTAL SOCIO-ECONOMIC AND ECOLOGICAL CONSEQUENCES. THIS STUDY AIMED TO ELUCIDATE THE TEMPORAL DYNAMICS OF ALGAL COMMUNITIES IN RESPONSE TO INCREASING INITIAL CONCENTRATIONS OF INORGANIC NITROGEN (PARTICULARLY NITRATE)-CENTRAL COMPONENTS OF EUTROPHICATION. A CONTAINED MICROCOSM EXPERIMENT WAS DESIGNED TO MIMIC THE CONDITIONS OF SHALLO…	LEMLEY, DA (REPRINT AUTHOR), NELSON MANDELA UNIV, INST COASTAL \& MARINE RES, BOT DEPT, POB 77000, ZA-6031 PORT ELIZABETH, SOUTH AFRICA.; LEMLEY, DA (REPRINT AUTHOR), NELSON MANDELA UNIV, DST NRF RES CHAIR SHALLOW WATER ECOSYST, ZA-6031 PORT ELIZABETH, SOUTH AFRICA.; LEMLEY, DANIEL ALAN, NUNES, MONIQUE, ADAMS, JANINE BARBARA, NELSON MANDELA UNIV, INST COASTAL \& MARINE RES, BOT DEPT, POB 77000, Z…	AGATZ M, 1999, HELGOLAND MAR RES, V53, P92, DOI 10.1007/PL00012144. BATE GC, 2013, WATER SA, V39, P105, DOI 10.4314/WSA.V39I1.11. BATE GC, 1975, J APPL ECOL, V12, P941, DOI 10.2307/2402100. BENTON TG, 2007, TRENDS ECOL EVOL, V22, P516, DOI 10.1016/J.TREE.2007.08.003. CLARK WJ, 1981, J FRESHWATER ECOL, V1, P237, DOI 10.1080/02705060.1981.9664036. CLOERN JE, 2016, GLOBAL CHANGE BIOL, V22, P513, DOI…	0	2018	PLANT SCIENCES; MARINE \& FRESHWATER BIOLOGY	ISI000451799800004	10.1515/BOT-2018-0027	LEMLEY, DA (REPRINT AUTHOR), NELSON MANDELA UNIV, INST COASTAL \& MARINE RES, BOT DEPT, POB 77000, ZA-6031 PORT ELIZABETH, SOUTH AFRICA	ISI	NELSON MANDELA UNIV;NELSON MANDELA UNIV;NELSON MANDELA UNIV;NELSON MANDELA UNIV	NELSON MANDELA UNIV	NA	LEMLEY DA, 2018, BOT MARINA
51	RIAUX-GOBIN C;ECTOR L;WITKOWSKI A;IGERSHEIM A	ACHNANTHALES FROM HISTORICAL GRUNOW COLLECTION IN PORTO SUBZANSKI, CROATIA	BOTANICA MARINA	BOT. MARINA	61	6	573-593	ARTICLE	ARTICLE	ACCESSION BOOK; COCCONEIS SUBZANSKIENSIS; CROATIA; GRUNOW COLLECTION;;ULTRASTRUCTURE	NOV BACILLARIOPHYTA; COCCONEIS; TYPIFICATION; DIATOMS; MORPHOLOGY;;EHRENBERG; GREGORY; OCEAN; TAXA	IN THE HISTORICAL GRUNOW COLLECTION IN VIENNA, A PIECE OF A BROKEN SLIDE COVERED WITH MICA CONTAINED DIATOM MATERIAL FROM PORTO SUBZANSKI, A COASTAL ENVIRONMENT IN CROATIA. THIS MATERIAL WAS EXAMINED IN SCANNING ELECTRON MICROSCOPY. SEVERAL POORLY DOCUMENTED OR IMPROPERLY ASSIGNED TAXA WITHIN THE ACHNANTHALES, NAMELY IN AMPHICOCCONEIS AND COCCONEIS, WERE RE-EXAMINED. A NEW COMBINATION OF AMPHICOC…	RIAUX-GOBIN, C (REPRINT AUTHOR), PSL RES UNIV, CRIOBE USR3278, CNRS UPVD EPHE, PERPIGNAN, FRANCE.; RIAUX-GOBIN, C (REPRINT AUTHOR), UNIV PERPIGNAN, LAB EXCELLENCE CORAIL, PERPIGNAN, FRANCE.; RIAUX-GOBIN, CATHERINE, PSL RES UNIV, CRIOBE USR3278, CNRS UPVD EPHE, PERPIGNAN, FRANCE.; RIAUX-GOBIN, CATHERINE, UNIV PERPIGNAN, LAB EXCELLENCE CORAIL, PERPIGNAN, FRANCE.; ECTOR, LUC, LUXEMBOURG INST SCI \& …	AL-HANDAL AY, 2014, PHYTOTAXA, V181, P216, DOI 10.11646/PHYTOTAXA.181.4.2. CHOLNOKY B. J., 1963, BOT MAR, V5, P38, DOI 10.1515/BOTM.1963.5.2-3.38. CLEVE P. T, 1895, K SVENSKA VETENSKAPS, V27, P1. CLEVE-EULER ASTRID, 1953, K SVENSKA VETENSKAPSAKAD HANDL, V4, P1. DE STEFANO M, 2003, EUR J PHYCOL, V38, P361, DOI 10.1080/09670260310001612646. DE STEFANO M, 2000, EUR J PHYCOL, V35, P225. DE STEFANO M.…	0	2018	PLANT SCIENCES; MARINE \& FRESHWATER BIOLOGY	ISI000451799800005	10.1515/BOT-2018-0045	RIAUX-GOBIN, C (REPRINT AUTHOR), PSL RES UNIV, CRIOBE USR3278, CNRS UPVD EPHE, PERPIGNAN, FRANCE	ISI	PSL RES UNIV;UNIV PERPIGNAN;PSL RES UNIV;UNIV PERPIGNAN;LUXEMBOURG INST SCI AND TECHNOL;UNIV SZCZECIN	PSL RES UNIV	NA	RIAUX-GOBIN C, 2018, BOT MARINA
52	BARRAQUAND F;PICOCHE C;MAURER D;CARASSOU L;AUBY I	COASTAL PHYTOPLANKTON COMMUNITY DYNAMICS AND COEXISTENCE DRIVEN BY INTRAGROUP DENSITY-DEPENDENCE, LIGHT AND HYDRODYNAMICS	OIKOS	OIKOS	127	12	1834-1852	ARTICLE	ARTICLE	COMPETITION; DIATOMS; DINOFLAGELLATES; HYDRODYNAMICS; INTERACTIONS; MAR;;MUTUALISM; NETWORK; POPULATION DYNAMICS; SEASONALITY; TIME SERIES	TIME-SERIES; INTERANNUAL VARIABILITY; APPARENT COMPETITION;;POPULATION-DYNAMICS; SPECIES COEXISTENCE; FUNCTIONAL TRAITS; ARCACHON;BAY; FOOD-WEB; PLANKTON; MARINE	PHYTOPLANKTONIC COMMUNITIES MAINTAIN A HIGH DIVERSITY IN A SEEMINGLY HOMOGENEOUS ENVIRONMENT, COMPETING FOR THE SAME SET OF RESOURCES. MANY THEORIES HAVE BEEN PROPOSED TO EXPLAIN THIS COEXISTENCE DESPITE LIKELY COMPETITION, SUCH AS CONTRASTED RESPONSES TO TEMPORAL ENVIRONMENTAL VARIATION. HOWEVER, THEORY HAS DEVELOPED AT A FASTER PACE THAN EMPIRICAL EVALUATION USING FIELD DATA, WHICH REQUIRES INF…	BARRAQUAND, F (REPRINT AUTHOR), UNIV BORDEAUX, INTEGRAT \& THEORET ECOL, LABEX COTE, BAT B2,ALLEE GEOFFROY ST HILAIRE, FR-33615 PESSAC, FRANCE.; BARRAQUAND, F., PICOCHE, C., CARASSOU, L., UNIV BORDEAUX, INTEGRAT \& THEORET ECOL, LABEX COTE, BAT B2,ALLEE GEOFFROY ST HILAIRE, FR-33615 PESSAC, FRANCE.; BARRAQUAND, F., CNRS, INST MATH BORDEAUX, TALENCE, FRANCE.; MAURER, D., AUBY, I., IFREMER, LER ARC…	ABBOTT KC, 2009, ECOLOGY, V90, P1268, DOI 10.1890/08-0487.1. ABRAMS PA, 1998, ECOLOGY, V79, P201, DOI 10.1890/0012-9658(1998)079[0201:ACOAMS]2.0.CO;2.	0	2018	ECOLOGY	ISI000451851200012	10.1111/OIK.05361	BARRAQUAND, F (REPRINT AUTHOR), UNIV BORDEAUX, INTEGRAT \& THEORET ECOL, LABEX COTE, BAT B2,ALLEE GEOFFROY ST HILAIRE, FR-33615 PESSAC, FRANCE	ISI	UNIV BORDEAUX;UNIV BORDEAUX;INST MATH BORDEAUX	UNIV BORDEAUX	NA	BARRAQUAND F, 2018, OIKOS
53	SAHOO G;ANSARI ZA	SEASONALITY AND VERTICAL DISTRIBUTION OF EPIPHYTIC DIATOMS ON THE PNEUMATOPHORE SURFACE OF MANGROVE AVICENNIA OFFICINALIS L.	MARINE BIODIVERSITY	MAR. BIODIVERS.	48	4	2033-2041	ARTICLE	ARTICLE	PNEUMATOPHORES; EPIPHYTIC DIATOMS; SEASONALITY; VERTICAL DISTRIBUTION;;INDIA	EPIBIOTIC COMMUNITY; MARINE; DESICCATION; FORESTS; RESISTANCE; IMPACT	MANGROVE PNEUMATOPHORES (RESPIRATORY ROOTS) FORM A UNIQUE HABITAT ABOUT WHICH VERY LITTLE ECOLOGICAL INFORMATION IS AVAILABLE. IN THIS STUDY, EPIPHYTIC DIATOMS ON THE PNEUMATOPHORE SURFACE OF AVICENNIA OFFICINALIS (L.) WERE INVESTIGATED WITH A FOCUS ON THEIR SEASONAL AND VERTICAL DISTRIBUTION. THE RESULTS INDICATED THAT AMONG THE SEASONS, HIGHEST DIATOM ABUNDANCE WAS OBSERVED IN MONSOON. VERTICAL…	SAHOO, G (REPRINT AUTHOR), CSIR, BIOFOULING \& BIOINVAS DIV, NATL INST OCEANOG, PANAJI 403004, GOA, INDIA.; SAHOO, GOBARDHAN, CSIR, BIOFOULING \& BIOINVAS DIV, NATL INST OCEANOG, PANAJI 403004, GOA, INDIA.; ANSARI, ZAKIR ALI, CSIR, BIOL OCEANOG DIV, NATL INST OCEANOG, PANAJI 403004, GOA, INDIA.	ANDRADI-BROWN DA, 2013, ENVIRON EVID, V2, DOI 10.1186/2047-2382-2-20. BELTRONES DAS, 2006, REV BIOL TROP, V54, P287. BHOSLE NB, 1995, BOT MAR, V38, P103, DOI 10.1515/BOTM.1995.38.1-6.103. BRANDER LM, 2012, ECOSYST SERV, V1, P62, DOI 10.1016/J.ECOSER.2012.06.003. CANNICCI S, 2008, AQUAT BOT, V89, P186, DOI 10.1016/J.AQUABOT.2008.01.009. CHEN CP, 2010, ECOL INDIC, V10, P143, DOI 10.1016/J.ECOLIND.2…	1	2018	BIODIVERSITY CONSERVATION; MARINE \& FRESHWATER BIOLOGY	ISI000451344500027	10.1007/S12526-017-0723-2	SAHOO, G (REPRINT AUTHOR), CSIR, BIOFOULING \& BIOINVAS DIV, NATL INST OCEANOG, PANAJI 403004, GOA, INDIA	ISI	NATL INST OCEANOG;NATL INST OCEANOG;NATL INST OCEANOG	NATL INST OCEANOG	NA	SAHOO G, 2018, MAR BIODIVERS
54	UNFRIED F;BECKER S;ROBB CS;HEHEMANN JH;MARKERT S;HEIDEN SE;HINZKE T;BECHER D;REINTJES G;KRUEGER K;AVCI B;KAPPELMANN L;HAHNKE RL;FISCHER T;HARDER J;TEELING H;FUCHS B;BARBEYRON T;AMANN RI;SCHWEDER T	ADAPTIVE MECHANISMS THAT PROVIDE COMPETITIVE ADVANTAGES TO MARINE BACTEROIDETES DURING MICROALGAL BLOOMS	ISME JOURNAL	ISME J.	12	12	2894-2906	ARTICLE	ARTICLE	NA	POLYSACCHARIDE UTILIZATION LOCI; CARBOHYDRATE-ACTIVE ENZYMES;;DEGRADATION; BACTERIA; PHYTOPLANKTON; REVEALS; BACTERIOPLANKTON;;IDENTIFICATION; SUCCESSION; MICROBIOTA	POLYSACCHARIDE DEGRADATION BY HETEROTROPHIC MICROBES IS A KEY PROCESS WITHIN EARTH'S CARBON CYCLE. HERE, WE USE ENVIRONMENTAL PROTEOMICS AND METAGENOMICS IN COMBINATION WITH CULTIVATION EXPERIMENTS AND BIOCHEMICAL CHARACTERIZATIONS TO INVESTIGATE THE MOLECULAR DETAILS OF IN SITU POLYSACCHARIDE DEGRADATION MECHANISMS DURING MICROALGAL BLOOMS. FOR THIS, WE USE LAMINARIN AS A MODEL POLYSACCHARIDE. L…	SCHWEDER, T (REPRINT AUTHOR), ERNST MORITZ ARNDT UNIV GREIFSWALD, PHARMACEUT BIOTECHNOL, GREIFSWALD, GERMANY.; SCHWEDER, T (REPRINT AUTHOR), INST MARINE BIOTECHNOL, GREIFSWALD, GERMANY.; UNFRIED, FRANK, MARKERT, STEPHANIE, HEIDEN, STEFAN E., HINZKE, TJORVEN, SCHWEDER, THOMAS, ERNST MORITZ ARNDT UNIV GREIFSWALD, PHARMACEUT BIOTECHNOL, GREIFSWALD, GERMANY.; UNFRIED, FRANK, BECKER, STEFAN, ROBB, CRA…	ADAMS PD, 2010, ACTA CRYSTALLOGR D, V66, P213, DOI 10.1107/S0907444909052925. ALDERKAMP AC, 2007, FEMS MICROBIOL ECOL, V59, P108, DOI 10.1111/J.1574-6941.2006.00219.X. ARNOSTI C, 2005, AQUAT MICROB ECOL, V38, P135, DOI 10.3354/AME038135. BARBEYRON T, 2016, ENVIRON MICROBIOL, V18, P4610, DOI 10.1111/1462-2920.13584. BAUER M, 2006, ENVIRON MICROBIOL, V8, P2201, DOI 10.1111/J.1462-2920.2006.01152.X.…	1	2018	ECOLOGY; MICROBIOLOGY	ISI000450781600007	10.1038/S41396-018-0243-5	SCHWEDER, T (REPRINT AUTHOR), ERNST MORITZ ARNDT UNIV GREIFSWALD, PHARMACEUT BIOTECHNOL, GREIFSWALD, GERMANY	ISI	ERNST MORITZ ARNDT UNIV GREIFSWALD;SCHWEDER;ERNST MORITZ ARNDT UNIV GREIFSWALD;FISCHER;SCHWEDER;UNIV BREMEN;ERNST MORITZ ARNDT UNIV GREIFSWALD;DEUTSCH SAMMLUNG MIKROORGANISM ZELLKULTUR GMBH;PIERRE AND MARIE CURIE UNIV	ERNST MORITZ ARNDT UNIV GREIFSWALD	NA	UNFRIED F, 2018, ISME J
55	SUNDQVIST L;GODHE A;JONSSON PR;SEFBOM J	THE ANCHORING EFFECT-LONG-TERM DORMANCY AND GENETIC POPULATION STRUCTURE	ISME JOURNAL	ISME J.	12	12	2929-2941	ARTICLE	ARTICLE	NA	NITZSCHIA-PUNGENS BACILLARIOPHYCEAE; ALEXANDRIUM-FUNDYENSE CYSTS;;FRESH-WATER ZOOPLANKTON; MARINE DIATOM; GENOTYPIC DIVERSITY; BLOOM;DEVELOPMENT; LOCAL ADAPTATION; SPRING BLOOM; SEED BANKS; EGG BANKS	UNDERSTANDING THE GENETIC STRUCTURE OF POPULATIONS IS KEY TO REVEALING PAST AND PRESENT DEMOGRAPHIC AND EVOLUTIONARY PROCESSES IN A SPECIES. IN THE PAST DECADE HIGH GENETIC DIFFERENTIATION HAS BEEN OBSERVED IN MANY MICROBIAL SPECIES CHALLENGING THE PREVIOUS VIEW OF COSMOPOLITAN DISTRIBUTION. POPULATIONS HAVE DISPLAYED HIGH GENETIC DIFFERENTIATION, EVEN AT SMALL SPATIAL SCALES, DESPITE APPARENT HI…	SEFBOM, J (REPRINT AUTHOR), UNIV GOTHENBURG, DEPT MARINE SCI, BOX 461, SE-40530 GOTHENBURG, SWEDEN.; SUNDQVIST, LISA, GODHE, ANNA, SEFBOM, JOSEFIN, UNIV GOTHENBURG, DEPT MARINE SCI, BOX 461, SE-40530 GOTHENBURG, SWEDEN.; JONSSON, PER R., UNIV GOTHENBURG, DEPT MARINE SCI TJARNO, SE-45296 STROMSTAD, SWEDEN.; SEFBOM, JOSEFIN, UNIV GHENT, DEPT BIOL, LAB PROTISTOL \& AQUAT ECOL, KRIJGSLAAN 281-S8, B-9…	ADAMS NG, 2009, J PHYCOL, V45, P1037, DOI 10.1111/J.1529-8817.2009.00746.X. ALPERMANN TJ, 2010, J PHYCOL, V46, P18, DOI 10.1111/J.1529-8817.2009.00767.X. ALPERMANN TJ, 2009, MOL ECOL, V18, P2122, DOI 10.1111/J.1365-294X.2009.04165.X. ANDERSON D.M., 1989, ICLARM CONFERENCE PROCEEDINGS, P81. ANDERSON DM, 1983, MAR BIOL, V76, P179, DOI 10.1007/BF00392734. ANDERSON DM, 2014, DEEP-SEA RES PT II, V103,…	0	2018	ECOLOGY; MICROBIOLOGY	ISI000450781600010	10.1038/S41396-018-0216-8	SEFBOM, J (REPRINT AUTHOR), UNIV GOTHENBURG, DEPT MARINE SCI, BOX 461, SE-40530 GOTHENBURG, SWEDEN	ISI	UNIV GOTHENBURG;UNIV GOTHENBURG;UNIV GOTHENBURG;UNIV GHENT	UNIV GOTHENBURG	NA	SUNDQVIST L, 2018, ISME J
56	RAD-MENENDEZ C;GERPHAGNON M;GARVETTO A;ARCE P;BADIS Y;SIME-NGANDO T;GACHON CMM	REDISCOVERING ZYGORHIZIDIUM AFFLUENS CANTER: MOLECULAR TAXONOMY, INFECTIOUS CYCLE, AND CRYOPRESERVATION OF A CHYTRID INFECTING THE BLOOM-FORMING DIATOM ASTERIONELLA FORMOSA	APPLIED AND ENVIRONMENTAL MICROBIOLOGY	APPL. ENVIRON. MICROBIOL.	84	23	NA	ARTICLE	ARTICLE	BIOBANKING; BLOOM DYNAMICS; CHYTRIDIOMYCOTA; CRYOPRESERVATION; MOLECULAR;METHODS; PATHOSYSTEM; PHYTOPATHOGENS; PHYTOPLANKTON	CALCOFLUOR WHITE; AQUATIC ECOSYSTEMS; PARASITIC CHYTRIDS; FUNGAL;PARASITES; SEQUENCE DATA; CHYTRIDIOMYCOTA; PHYTOPLANKTON;;LOBULOMYCETALES; PLANKTONICUM; DIVERSITY	PARASITIC CHYTRIDIOMYCOTA (CHYTRIDS) ARE ECOLOGICALLY SIGNIFICANT IN VARIOUS AQUATIC ECOSYSTEMS, NOTABLY THROUGH THEIR ROLES IN CONTROLLING BLOOM-FORMING PHYTOPLANKTON POPULATIONS AND IN FACILITATING THE TRANSFER OF NUTRIENTS FROM INEDIBLE ALGAE TO HIGHER TROPHIC LEVELS. THE DIVERSITY AND STUDY OF THESE OBLIGATE PARASITES, WHILE CRITICAL TO UNDERSTAND THE INTERACTIONS BETWEEN PATHOGENS AND THEIR …	GACHON, CMM (REPRINT AUTHOR), SCOTTISH MARINE INST, SCOTTISH ASSOC MARINE SCI, OBAN, ARGYLL, SCOTLAND.; RAD-MENENDEZ, CECILIA, SCOTTISH MARINE INST, SCOTTISH ASSOC MARINE SCI, CULTURE COLLECT ALGAE \& PROTOZOA, OBAN, ARGYLL, SCOTLAND.; GERPHAGNON, MELANIE, GARVETTO, ANDREA, ARCE, PAOLA, BADIS, YACINE, GACHON, CLAIRE M. M., SCOTTISH MARINE INST, SCOTTISH ASSOC MARINE SCI, OBAN, ARGYLL, SCOTLAND.; …	ANDREWS S, 2010, FASTQC QUALITY CONTR. BEAKES GW, 1992, MYCOL RES, V96, P1047, DOI 10.1016/S0953-7562(09)80115-9. BEAKES GW, 1993, MYCOL RES, V97, P1059, DOI 10.1016/S0953-7562(09)80507-8. BEAKES GW, 1988, CAN J BOT, V66, P1054, DOI 10.1139/B88-151. BERGLUND DL, 1987, CYTOMETRY, V8, P421, DOI 10.1002/CYTO.990080412. BOLGER AM, 2014, BIOINFORMATICS, V30, P2114, DOI 10.1093/BIOINFORMATICS/BTU170. B…	0	2018	BIOTECHNOLOGY \& APPLIED MICROBIOLOGY; MICROBIOLOGY	ISI000450438700011	10.1128/AEM.01826-18	GACHON, CMM (REPRINT AUTHOR), SCOTTISH MARINE INST, SCOTTISH ASSOC MARINE SCI, OBAN, ARGYLL, SCOTLAND	ISI	SCOTTISH MARINE INST;CULTURE COLLECT ALGAE AND PROTOZOA;SCOTTISH MARINE INST;UNIV CLERMONT AUVERGNE	SCOTTISH MARINE INST	NA	RAD-MENENDEZ C, 2018, APPL ENVIRON MICROBIOL
57	GRACA MAS;CALLISTO M;BARBOSA JEL;FIRMIANO KR;FRANCA J;GONCALVES JUNIOR JF	TOP-DOWN AND BOTTOM-UP CONTROL OF EPILITHIC PERIPHYTON IN A TROPICAL STREAM	FRESHWATER SCIENCE	FRESHW. SCI.	37	4	857-869	ARTICLE	ARTICLE	GRAZING; DEFORESTATION; PRIMARY PRODUCTION; SCRAPERS; PREDATOR CONTROL;;FOOD WEBS	FUNCTIONAL FEEDING GROUPS; ATLANTIC FOREST STREAM; BENTHIC;MACROINVERTEBRATES; LITTER DECOMPOSITION; RESOURCE LIMITATION;;NEOTROPICAL STREAMS; PRIMARY PRODUCERS; ALGAL COMMUNITY; LEAF-LITTER;;FOOD SOURCE	TROPICAL FORESTS ARE CHARACTERIZED BY HIGH TREE BIOMASS THAT FORMS A DENSE CANOPY, THEREBY REDUCING THE AMOUNT OF LIGHT THAT REACHES FOREST STREAMS. FOREST STREAMS ARE LIKELY TO RECEIVE LARGE AMOUNTS OF ORGANIC MATTER IN THE FORM OF LEAF LITTER AND ALSO HAVE LOW PRIMARY PRODUCTION RELATIVE TO MORE OPEN FORESTED SYSTEMS. FOREST CLEARING CAN, THEREFORE, AFFECT THE IN-STREAM CARBON CYCLE BY INCREASI…	GRACA, MAS (REPRINT AUTHOR), UNIV COIMBRA, MARE MARINE \& ENVIRONM SCI CTR, COIMBRA, PORTUGAL.; GRACA, MAS (REPRINT AUTHOR), UNIV COIMBRA, DEPT LIFE SCI, COIMBRA, PORTUGAL.; GRACA, MANUEL A. S., UNIV COIMBRA, MARE MARINE \& ENVIRONM SCI CTR, COIMBRA, PORTUGAL.; GRACA, MANUEL A. S., UNIV COIMBRA, DEPT LIFE SCI, COIMBRA, PORTUGAL.; CALLISTO, MARCOS, FIRMIANO, KELE R., FRANCA, JULIANA, UNIV FED MINA…	ABELHO M, 2001, SCIENTIFICWORLDJOURNAL, V1, P656. AGRA J. U. M, 2014, THESIS. ALVAREZ M, 2005, OECOLOGIA, V142, P576, DOI 10.1007/S00442-004-1759-0. ALVAREZ M, 2014, OIKOS, V123, P120, DOI 10.1111/J.1600-0706.2013.00397.X. APHA, 2005, STANDARD METHODS EXA. DOS SANTOS IGA, 2015, IHERINGIA SER ZOOL, V105, P84, DOI 10.1590/1678-4766201510518493. ARTIGAS J, 2013, ENVIRON RES LETT, V8, DOI 10.1088/174…	0	2018	ECOLOGY; MARINE \& FRESHWATER BIOLOGY	ISI000450678000013	10.1086/700886	GRACA, MAS (REPRINT AUTHOR), UNIV COIMBRA, MARE MARINE \& ENVIRONM SCI CTR, COIMBRA, PORTUGAL	ISI	UNIV COIMBRA;UNIV COIMBRA;UNIV COIMBRA;UNIV COIMBRA;UNIV FED MINAS GERAIS;UNIV ESTADUAL PARAIBA;UNIV BRASILIA	UNIV COIMBRA	NA	GRACA MAS, 2018, FRESHW SCI
58	FELL SC;CARRIVICK JL;KELLY MG;FUEREDER L;BROWN LE	DECLINING GLACIER COVER THREATENS THE BIODIVERSITY OF ALPINE RIVER DIATOM ASSEMBLAGES	GLOBAL CHANGE BIOLOGY	GLOB. CHANGE BIOL.	24	12	5828-5840	ARTICLE	ARTICLE	ALGAE; ALPS; CLIMATE CHANGE; DIATOM; GLACIER RETREAT; MOUNTAIN RIVERS	STREAM PERIPHYTON; FUNCTIONAL TRAITS; BENTHIC DIATOMS; CLIMATE-CHANGE;;ALPS; ECOSYSTEM; ECOLOGY; INVERTEBRATES; SYSTEMS; HABITAT	CLIMATE CHANGE POSES A CONSIDERABLE THREAT TO THE BIODIVERSITY OF HIGH ALTITUDE ECOSYSTEMS WORLDWIDE, INCLUDING COLD-WATER RIVER SYSTEMS THAT ARE RESPONDING RAPIDLY TO A SHRINKING CRYOSPHERE. MOST RECENT RESEARCH HAS DEMONSTRATED THE SEVERE VULNERABILITY OF RIVER INVERTEBRATES TO GLACIER RETREAT BUT EFFECTS UPON OTHER AQUATIC GROUPS REMAIN POORLY QUANTIFIED. USING NEW DATA SETS FROM THE EUROPEAN …	BROWN, LE (REPRINT AUTHOR), UNIV LEEDS, SCH GEOG \& WATER LEEDS, LEEDS, W YORKSHIRE, ENGLAND.; FELL, SARAH C., CARRIVICK, JONATHAN L., BROWN, LEE E., UNIV LEEDS, SCH GEOG \& WATER LEEDS, LEEDS, W YORKSHIRE, ENGLAND.; KELLY, MARTYN G., BOWBURN CONSULTANCY, DURHAM, ENGLAND.; FUEREDER, LEOPOLD, UNIV INNSBRUCK, INST ECOL, INNSBRUCK, AUSTRIA.	BASELGA A., 2017, BETAPART PARTITIONIN. BATTARBEE RW, 1982, LIMNOL OCEANOGR, V27, P184, DOI 10.4319/LO.1982.27.1.0184. BATTIN TJ, 2016, NAT REV MICROBIOL, V14, P251, DOI 10.1038/NRMICRO.2016.15. BIGGS BJF, 1998, ARCH HYDROBIOL, V143, P21. BONA F, 2012, RIVER RES APPL, V28, P1289, DOI 10.1002/RRA.1517. BROWN LE, 2003, ARCT ANTARCT ALP RES, V35, P313, DOI 10.1657/1523-0430(2003)035[0313:ASHCAA]2.0.…	0	2018	BIODIVERSITY CONSERVATION; ECOLOGY; ENVIRONMENTAL SCIENCES	ISI000449650600019	10.1111/GCB.14454	BROWN, LE (REPRINT AUTHOR), UNIV LEEDS, SCH GEOG \& WATER LEEDS, LEEDS, W YORKSHIRE, ENGLAND	ISI	UNIV LEEDS;UNIV LEEDS;UNIV INNSBRUCK	UNIV LEEDS	NA	FELL SC, 2018, GLOB CHANGE BIOL
59	TEITTINEN A;WECKSTROM J;SOININEN J	CELL SIZE AND ACID TOLERANCE CONSTRAIN POND DIATOM DISTRIBUTIONS IN THE SUBARCTIC	FRESHWATER BIOLOGY	FRESHW. BIOL.	63	12	1569-1578	ARTICLE	ARTICLE	BODY SIZE; ELEVATIONAL GRADIENT; NICHE CHARACTERISTICS; SPECIES TRAITS;;SUBARCTIC	NICHE BREADTH; REGIONAL OCCUPANCY; ELEVATIONAL PATTERNS; FUNCTIONAL;DIVERSITY; ECOLOGICAL GUILDS; LOCAL ABUNDANCE; RANGE SIZE; BODY-SIZE;;LAKES; DISPERSAL	NICHE CHARACTERISTICS AND TRAITS AFFECT SPECIES DISTRIBUTIONS. HOWEVER, THEIR EFFECTS ON THE DISTRIBUTION OF MICROORGANISMS REMAIN UNDERSTUDIED, ESPECIALLY IN SUBARCTIC REGIONS. OUR AIM WAS TO DETERMINE THE EFFECTS OF SPECIES NICHE CHARACTERISTICS AND TRAITS ON BENTHIC DIATOM (BACILLARIOPHYCEAE) ELEVATIONAL DISTRIBUTIONS, AND TO IDENTIFY THE KEY DRIVERS OF TRAIT DIVERSITY ACROSS CLIMATE-SENSITIVE…	TEITTINEN, A (REPRINT AUTHOR), UNIV HELSINKI, DEPT GEOSCI \& GEOG, HELSINKI, FINLAND.; TEITTINEN, ANETTE, SOININEN, JANNE, UNIV HELSINKI, DEPT GEOSCI \& GEOG, HELSINKI, FINLAND.; WECKSTROM, JAN, UNIV HELSINKI, ECOSYST \& ENVIRONM RES PROGRAMME, FAC BIOL \& ENVIRONM SCI, HELSINKI, FINLAND.; WECKSTROM, JAN, UNIV HELSINKI, HELSINKI INST SUSTAINABIL SCI HELSUS, HELSINKI, FINLAND.	BASSLER C, 2016, ECOGRAPHY, V39, P689, DOI 10.1111/ECOG.01789. BENNETT JR, 2010, GLOBAL ECOL BIOGEOGR, V19, P724, DOI 10.1111/J.1466-8238.2010.00548.X. BERTHON V, 2011, HYDROBIOLOGIA, V673, P259, DOI 10.1007/S10750-011-0786-1. BIGGS J, 2005, AQUAT CONSERV, V15, P693, DOI 10.1002/AQC.745. BROWN JH, 1984, AM NAT, V124, P255, DOI 10.1086/284267. BRYANT JA, 2008, P NATL ACAD SCI USA, V105, P11505, DO…	0	2018	ECOLOGY; MARINE \& FRESHWATER BIOLOGY	ISI000450068500008	10.1111/FWB.13186	TEITTINEN, A (REPRINT AUTHOR), UNIV HELSINKI, DEPT GEOSCI \& GEOG, HELSINKI, FINLAND	ISI	UNIV HELSINKI;UNIV HELSINKI;UNIV HELSINKI;UNIV HELSINKI	UNIV HELSINKI	NA	TEITTINEN A, 2018, FRESHW BIOL
60	HASSAN GS	WITHIN VERSUS BETWEEN-LAKE VARIABILITY OF SEDIMENTARY DIATOMS: THE ROLE OF SAMPLING EFFORT IN CAPTURING ASSEMBLAGE COMPOSITION IN ENVIRONMENTALLY HETEROGENEOUS SHALLOW LAKES	JOURNAL OF PALEOLIMNOLOGY	J. PALEOLIMN.	60	4	525-541	ARTICLE	ARTICLE	DIATOMS; WITHIN-LAKE VARIABILITY; BETWEEN-LAKE VARIABILITY;;REPRESENTATIVENESS; SURFACE SEDIMENT SAMPLES; PAMPAS	SPATIAL VARIABILITY; DEATH ASSEMBLAGES; FOSSIL ASSEMBLAGES; SURFACE;SEDIMENTS; PRESERVATION; ARGENTINA; ABUNDANCE; STREAM;;REPRESENTATIVENESS; RECONSTRUCTIONS	THE EFFECT OF WITHIN-LAKE DIATOM ASSEMBLAGES VARIABILITY ON SAMPLE REPRESENTATIVITY AND ITS SUBSEQUENT IMPACT ON BETWEEN-LAKE COMPARISONS WERE ADDRESSED IN THREE ENVIRONMENTALLY HETEROGENEOUS SHALLOW LAKES FROM THE ARGENTINEAN PAMPAS. SURFACE SEDIMENT SAMPLES WERE COLLECTED FROM THE OPEN WATERS AND THE HIGHLY VEGETATED LITTORAL AREAS ON A SEASONAL BASIS AND ANALYZED FOR DIATOM ASSEMBLAGES COMPOSI…	HASSAN, GS (REPRINT AUTHOR), UNIV NACL MAR DEL PLATA, CONICET, ANEXO FAC CIENCIAS EXACTAS \& NAT, IIMYC, JUAN B JUSTO 2550, MAR DEL PLATA, ARGENTINA.; HASSAN, GABRIELA S., UNIV NACL MAR DEL PLATA, CONICET, ANEXO FAC CIENCIAS EXACTAS \& NAT, IIMYC, JUAN B JUSTO 2550, MAR DEL PLATA, ARGENTINA.	ADLER S, 2007, J PALEOLIMNOL, V37, P573, DOI 10.1007/S10933-006-9054-1. ANDERSON MJ, 2006, ECOL LETT, V9, P683, DOI 10.1111/J.1461-0248.2006.00926.X. ANDERSON N J, 1990, JOURNAL OF PALEOLIMNOLOGY, V4, P43. BARKER T, 2010, FRESHWATER BIOL, V55, P1145, DOI 10.1111/J.1365-2427.2009.02339.X. BENNETT JR, 2014, J APPL ECOL, V51, P1722, DOI 10.1111/1365-2664.12312. BENNINGTON JB, 1999, PALAIOS, V14, P50…	0	2018	ENVIRONMENTAL SCIENCES; GEOSCIENCES, MULTIDISCIPLINARY; LIMNOLOGY	ISI000450129900005	10.1007/S10933-018-0038-8	HASSAN, GS (REPRINT AUTHOR), UNIV NACL MAR DEL PLATA, CONICET, ANEXO FAC CIENCIAS EXACTAS \& NAT, IIMYC, JUAN B JUSTO 2550, MAR DEL PLATA, ARGENTINA	ISI	UNIV NACL MAR DEL PLATA;UNIV NACL MAR DEL PLATA	UNIV NACL MAR DEL PLATA	NA	HASSAN GS, 2018, J PALEOLIMN
61	RUWER DT;BERNARDES MC;RODRIGUES L	DIATOM RESPONSES TO ENVIRONMENTAL CHANGES IN THE UPPER PARANA RIVER FLOODPLAIN (BRAZIL) DURING THE LAST SIMILAR TO 1000YEARS	JOURNAL OF PALEOLIMNOLOGY	J. PALEOLIMN.	60	4	543-551	ARTICLE	ARTICLE	BIOINDICATORS; DIATOMS; ENVIRONMENTAL CHANGES; FLUVIAL ISLAND; GUILDS;;PALEOLIMNOLOGY	WATER-LEVEL FLUCTUATIONS; ECOLOGICAL GUILDS; LAKE; BACILLARIOPHYCEAE;;ASSEMBLAGES; CALIBRATION; ECOSYSTEM; NUTRIENT	THE FLOODPLAIN OF THE UPPER PARANA RIVER, BRAZIL, IS STRONGLY INFLUENCED BY HYDROLOGY, WHICH IN TURN AFFECTS GEOMORPHOLOGICAL AND ENVIRONMENTAL CONDITIONS, AND CONTROLS THE FORM OF ISLANDS IN THE RIVER. SUCH ISLANDS DEVELOP BY DEPOSITION OF RIVER-BORNE SEDIMENT THAT CREATES SMALL LATERAL SEDIMENT BARS. GEOMORPHOLOGICAL PROCESSES CAN PRODUCE A VARIETY OF AQUATIC ENVIRONMENTS ON SUCH ISLANDS, E.G. …	RUWER, DT (REPRINT AUTHOR), UNIV ESTADUAL MARINGA, POSTGRAD COURSE ECOL CONTINENTAL AQUAT ENVIRONM P, COLOMBO AVE 5790, BR-87020900 MARINGA, PR, BRAZIL.; RUWER, DAIANE TREVISAN, RODRIGUES, LILIANA, UNIV ESTADUAL MARINGA, POSTGRAD COURSE ECOL CONTINENTAL AQUAT ENVIRONM P, COLOMBO AVE 5790, BR-87020900 MARINGA, PR, BRAZIL.; BERNARDES, MARCELO CORREA, FED FLUMINENSE UNIV, POSTGRAD GEOCHEM, INST CHEM…	ALGARTE VM, 2016, ECOL INDIC, V69, P407, DOI 10.1016/J.ECOLIND.2016.04.049. B-BERES V, 2016, ECOL INDIC, V64, P31, DOI 10.1016/J.ECOLIND.2015.12.031. BATTARBEE R.W., 2001, TRACKING ENV CHANGE. BATTARBEE RW, 2005, FRESHWATER BIOL, V50, P1772, DOI 10.1111/J.1365-2427.2005.01427.X. BATTARBEE RW, 1986, HDB HOLOCENE PALEOEC. CANTONATI M, 2009, EUR J PHYCOL, V44, P15, DOI 10.1080/09670260802079335. COM…	0	2018	ENVIRONMENTAL SCIENCES; GEOSCIENCES, MULTIDISCIPLINARY; LIMNOLOGY	ISI000450129900006	10.1007/S10933-018-0039-7	RUWER, DT (REPRINT AUTHOR), UNIV ESTADUAL MARINGA, POSTGRAD COURSE ECOL CONTINENTAL AQUAT ENVIRONM P, COLOMBO AVE 5790, BR-87020900 MARINGA, PR, BRAZIL	ISI	UNIV ESTADUAL MARINGA;UNIV ESTADUAL MARINGA;FED FLUMINENSE UNIV;UNIV ESTADUAL MARINGA	UNIV ESTADUAL MARINGA	NA	RUWER DT, 2018, J PALEOLIMN
62	CHO A;CHEONG D;KIM JC;YANG DY;LEE JY;KASHIMA K;KATSUKI K	HOLOCENE CLIMATE AND ENVIRONMENTAL CHANGES INFERRED FROM SEDIMENT CHARACTERISTICS AND DIATOM ASSEMBLAGES IN A CORE FROM HWAJINPO LAGOON, KOREA	JOURNAL OF PALEOLIMNOLOGY	J. PALEOLIMN.	60	4	553-570	ARTICLE	ARTICLE	LAGOON; DIATOM; PALEOENVIRONMENTAL CHANGE; PALEOCLIMATE; SEDIMENT CORE;;KOREA	SEA-LEVEL CHANGES; EASTERN COAST; EVOLUTION; AGE; VEGETATION; RECORD;;REGION; KIGAM	HWAJINPO IS THE LARGEST LAGOON IN KOREA AND IS LOCATED ALONG THE EAST COAST OF THE COUNTRY. IT POSSESSES HOLOCENE SEDIMENTS THAT PROVIDE AN IMPORTANT RECORD OF PAST CLIMATE CHANGE. WE STUDIED THE EVOLUTION OF HWAJINPO LAGOON USING GRAIN SIZE DATA AND DIATOM ASSEMBLAGES IN AN 11.0-M CORE (HJ02), WHICH WAS OBTAINED AT THE MOUTH OF A SMALL RIVER THAT DRAINS INTO THE LAGOON. CORE CHRONOLOGY WAS ESTAB…	KATSUKI, K (REPRINT AUTHOR), SHIMANE UNIV, ESTUARY RES CTR, MATSUE, SHIMANE 6908504, JAPAN.; CHO, ARA, KASHIMA, KAORU, KYUSHU UNIV, DEPT EARTH \& PLANETARY SCI, FAC SCI, FUKUOKA, FUKUOKA 8190395, JAPAN.; CHO, ARA, KIM, JIN CHEUL, YANG, DONG-YOON, LEE, JIN-YOUNG, KOREA INST GEOSCI \& MINERAL RESOURCES, GEOL RES DEPT, DAEJEON 305350, SOUTH KOREA.; CHO, ARA, CHEONG, DAEKYO, KANGWON NATL UNIV, DIV GE…	ABU-ZIED RH, 2015, HOLOCENE, V25, P1301, DOI 10.1177/0959683615584204. [ANONYMOUS], 2006, HIST GEOGR KOR.	0	2018	ENVIRONMENTAL SCIENCES; GEOSCIENCES, MULTIDISCIPLINARY; LIMNOLOGY	ISI000450129900007	10.1007/S10933-018-0040-1	KATSUKI, K (REPRINT AUTHOR), SHIMANE UNIV, ESTUARY RES CTR, MATSUE, SHIMANE 6908504, JAPAN	ISI	SHIMANE UNIV;KYUSHU UNIV;KOREA INST GEOSCI AND MINERAL RESOURCES;KANGWON NATL UNIV;SHIMANE UNIV	SHIMANE UNIV	NA	CHO A, 2018, J PALEOLIMN
63	SIRINGAN FP;RACASA EDR;DAVID CPC;SABAN RC	INCREASE IN DISSOLVED SILICA OF RIVERS DUE TO A VOLCANIC ERUPTION IN AN ESTUARINE BAY (SORSOGON BAY, PHILIPPINES)	ESTUARIES AND COASTS	ESTUARIES COASTS	41	8	2277-2288	ARTICLE	ARTICLE	SILICIC ACID; DISSOLVED SILICA; HARMFUL ALGAL BLOOMS; MT; BULUSAN;ERUPTION; PHYTOPLANKTON ASSEMBLAGE CHANGE; SORSOGON BAY	SURFACE OCEAN; COASTAL ZONE; WORLD OCEAN; ASH; FLUXES; WATER;;BIOGEOCHEMISTRY; ASSEMBLAGES; DIATOM; LAKE	MOUNT BULUSAN, THE PHILIPPINES' FOURTH MOST ACTIVE VOLCANO, ERUPTED IN FEBRUARY 21, 2011, SENDING VOLCANIC ASH AND PYROCLASTIC MATERIALS TO ITS SURROUNDING RIVERS. THE WATERS DRAINED INTO THE ESTUARY OF HARMFUL ALGAL BLOOMS PLAGUED SORSOGON BAY. WE AIM TO DETERMINE THE IMPACT OF THE 2011 VOLCANIC ERUPTION AND THE PRECEDING VOLCANIC ASH EMISSIONS TO THE DISSOLVED SILICA CONCENTRATION OF RIVERS DRA…	RACASA, EDR (REPRINT AUTHOR), UNIV PHILIPPINES, MARINE SCI INST, QUEZON CITY 1101, PHILIPPINES.; SIRINGAN, FERNANDO P., RACASA, ERWIN DON R., SABAN, RHODELYN C., UNIV PHILIPPINES, MARINE SCI INST, QUEZON CITY 1101, PHILIPPINES.; DAVID, CARLOS PRIMO C., UNIV PHILIPPINES, NATL INST GEOL SCI, QUEZON CITY 1101, PHILIPPINES.	ACHTERBERG EP, 2013, GEOPHYS RES LETT, V40, P921, DOI 10.1002/GRL.50221. AMERICAN PUBLIC HEALTH ASSOCIATION (APHA)/AMERICAN WATER WORKS ASSOCIATION (AWWA)/WATER ENVIRONMENT FEDERATION (WEF), 1985, STANDARD METHODS EXA. BONDOC KGV, 2016, NAT COMMUN, V7, DOI 10.1038/NCOMMS10540. BORNAS M.A.V, 2011, 21 FEBRUARY 2011 ERU. BUREAU OF ENERGY DEVELOPMENT, 1985, GEOL MAP BIC SHELF L. BUREAU OF FISHERIES A…	0	2018	ENVIRONMENTAL SCIENCES; MARINE \& FRESHWATER BIOLOGY	ISI000448508400009	10.1007/S12237-018-0428-1	RACASA, EDR (REPRINT AUTHOR), UNIV PHILIPPINES, MARINE SCI INST, QUEZON CITY 1101, PHILIPPINES	ISI	UNIV PHILIPPINES;UNIV PHILIPPINES;UNIV PHILIPPINES	UNIV PHILIPPINES	NA	SIRINGAN FP, 2018, ESTUARIES COASTS
64	BESTERMAN AF;PACE ML	DO MACROALGAL MATS IMPACT MICROPHYTOBENTHOS ON MUDFLATS? EVIDENCE FROM A META-ANALYSIS, COMPARATIVE SURVEY, AND LARGE-SCALE MANIPULATION	ESTUARIES AND COASTS	ESTUARIES COASTS	41	8	2304-2316	ARTICLE	ARTICLE	COMPETITION; MICROPHYTOBENTHOS; MACROALGAE; INVASIVE; GRACILARIA;VERMICULOPHYLLA; DIATOMS	GRACILARIA-VERMICULOPHYLLA RHODOPHYTA; WATER SEDIMENT SYSTEM; BENTHIC;MICROALGAE; MICROBIAL COMMUNITY; ORGANIC-COMPOUNDS; COASTAL BAYS;;SHALLOW; NITROGEN; ECOSYSTEM; LAGOON	EUTROPHICATION AND SPECIES INTRODUCTIONS HAVE RESULTED IN INCREASED MACROALGAL BIOMASS IN COASTAL ECOSYSTEMS AROUND THE GLOBE. MACROALGAL MATS MAY COMPETE WITH MICROPHYTOBENTHOS (MPB) FOR LIGHT AND NUTRIENTS AND, DUE TO THEIR POSITION IN THE CANOPY, HAVE A NEGATIVE IMPACT ON MPB BIOMASS. WE TESTED THIS EFFECT BY CONDUCTING A META-ANALYSIS OF PRIOR EXPERIMENTS, AS WELL AS A COMPARATIVE SURVEY, AND…	BESTERMAN, AF (REPRINT AUTHOR), UNIV VIRGINIA, DEPT ENVIRONM SCI, 291 MCCORMICK RD,CLARK HALL, CHARLOTTESVILLE, VA 22903 USA.; BESTERMAN, ALICE F., PACE, MICHAEL L., UNIV VIRGINIA, DEPT ENVIRONM SCI, 291 MCCORMICK RD,CLARK HALL, CHARLOTTESVILLE, VA 22903 USA.	BOHORQUEZ J, 2013, MAR POLLUT BULL, V70, P10, DOI 10.1016/J.MARPOLBUL.2013.02.002. BYERS JE, 2012, BIOL INVASIONS, V14, P2587, DOI 10.1007/S10530-012-0254-5. CAHOON LB, 1999, OCEANOGR MAR BIOL, V37, P47. CARPENTER SR, 1996, ECOLOGY, V77, P677, DOI 10.2307/2265490. CARPENTIER A, 2014, J SEA RES, V92, P86, DOI 10.1016/J.SEARES.2013.10.007. CORZO A, 2009, MAR ECOL PROG SER, V380, P81, DOI 10.3354/ME…	0	2018	ENVIRONMENTAL SCIENCES; MARINE \& FRESHWATER BIOLOGY	ISI000448508400011	10.1007/S12237-018-0418-3	BESTERMAN, AF (REPRINT AUTHOR), UNIV VIRGINIA, DEPT ENVIRONM SCI, 291 MCCORMICK RD,CLARK HALL, CHARLOTTESVILLE, VA 22903 USA	ISI	UNIV VIRGINIA;UNIV VIRGINIA	UNIV VIRGINIA	NA	BESTERMAN AF, 2018, ESTUARIES COASTS
65	GAO G;XU Z;SHI Q;WU H	INCREASED CO2 EXACERBATES THE STRESS OF ULTRAVIOLET RADIATION ON PHOTOSYSTEM II FUNCTION IN THE DIATOM THALASSIOSIRA WEISSFLOGII	ENVIRONMENTAL AND EXPERIMENTAL BOTANY	ENVIRON. EXP. BOT.	156	NA	96-105	ARTICLE	ARTICLE	DIATOM; OCEAN ACIDIFICATION; PHOTOINACTIVATION; PHOTOSYSTEM II; RUBISCO;;ULTRAVIOLET RADIATION	SOLAR UV-RADIATION; OCEAN ACIDIFICATION; B RADIATION;;MARINE-PHYTOPLANKTON; SKELETONEMA-COSTATUM; PLANKTONIC DIATOMS; CARBON;ACQUISITION; CENTRIC DIATOMS; ELEVATED CO2; PCC 6803	DIATOMS USUALLY DOMINATE PHYTOPLANKTON COMMUNITY IN COASTAL WATERS AND EXPERIENCE RAPID CHANGES OF UNDERWATER LIGHT. HOWEVER, LITTLE IS KNOWN REGARDING HOW INCREASED CO2 WOULD AFFECT DIATOMS' CAPACITY IN DEALING WITH CHANGING PHOTOSYNTHETICALLY ACTIVE RADIATION (PAR) AND ULTRAVIOLET RADIATION (UVR). HERE, WE CULTURED A GLOBALLY ABUNDANT DIATOM THALASSIOSIRA WEISSFLOGII UNDER TWO LEVELS OF CO2 (40…	WU, HY (REPRINT AUTHOR), LUDONG UNIV, COLL LIFE SCI, YANTAI 264025, PEOPLES R CHINA.; GAO, GUANG, XU, ZHIGUANG, WU, HONGYAN, LUDONG UNIV, COLL LIFE SCI, YANTAI 264025, PEOPLES R CHINA.; SHI, QI, WU, HONGYAN, HUBEI UNIV TECHNOL, WUHAN 430068, HUBEI, PEOPLES R CHINA.; GAO, GUANG, HUAIHAI INST TECHNOL, JIANGSU KEY LAB MARINE RESOURCES \& ENVIRONM, LINNYUNGANG 222005, PEOPLES R CHINA.	ANDRADY A, 2017, PHOTOCH PHOTOBIO SCI, V16, P107, DOI 10.1039/C7PP90001E. BAIS AF, 2015, PHOTOCH PHOTOBIO SCI, V14, P19, DOI 10.1039/C4PP90032D. BIEHLER K, 1996, PLANT PHYSIOL, V112, P265, DOI 10.1104/PP.112.1.265. BOELEN P, 2000, MAR ECOL PROG SER, V193, P1, DOI 10.3354/MEPS193001. BOELEN P, 2011, J EXP MAR BIOL ECOL, V406, P38, DOI 10.1016/J.JEMBE.2011.06.012. BROWN CM, 2008, MAR BIOL, V154, P4…	0	2018	PLANT SCIENCES; ENVIRONMENTAL SCIENCES	ISI000448093600010	10.1016/J.ENVEXPBOT.2018.08.031	WU, HY (REPRINT AUTHOR), LUDONG UNIV, COLL LIFE SCI, YANTAI 264025, PEOPLES R CHINA	ISI	LUDONG UNIV;LUDONG UNIV;HUBEI UNIV TECHNOL;HUAIHAI INST TECHNOL	LUDONG UNIV	NA	GAO G, 2018, ENVIRON EXP BOT
66	HEDAYATKHAH A;CRETOIU MS;EMTIAZI G;STAL LJ;BOLHUIS H	BIOREMEDIATION OF CHROMIUM CONTAMINATED WATER BY DIATOMS WITH CONCOMITANT LIPID ACCUMULATION FOR BIOFUEL PRODUCTION	JOURNAL OF ENVIRONMENTAL MANAGEMENT	J. ENVIRON. MANAGE.	227	NA	313-320	ARTICLE	ARTICLE	DIATOMS; CHROMIUM (VI); BIOREMEDIATION; LIPIDS	HEAVY-METAL REMOVAL; PHAEODACTYLUM-TRICORNUTUM; HEXAVALENT CHROMIUM;;NAVICULA PELLICULOSA; CULTURE-CONDITIONS; MICROALGAE; GROWTH; TOXICITY;;POLYSACCHARIDES; CYANOBACTERIA	HEXAVALENT CHROMIUM COMPOUNDS SUCH AS CHROMATE AND DICHROMATE, COMMONLY DESIGNATED AS CR (VI) COMPOUNDS, ARE WIDELY USED HEAVY METALS IN DIFFERENT INDUSTRIES AND ARE CONSIDERED HIGHLY TOXIC TO MOST LIFE FORMS. UNFORTUNATELY, THEY HAVE BECOME A MAJOR POLLUTANT OF GROUNDWATER AND RIVERS AROUND DICHROMATE USING INDUSTRIES. BIOREMEDIATION IS WIDELY USED TO DECREASE THE AMOUNT OF DICHROMATE IN WASTEWA…	EMTIAZI, G (REPRINT AUTHOR), UNIV ISFAHAN, DEPT MICROBIOL, ESFAHAN, IRAN.; HEDAYATKHAH, ABOLGHASEM, STAL, LUCAS J., BOLHUIS, HENK, ROYAL NETHERLANDS INST SEA RES, DEPT MARINE MICROBIOL \& BIOGEOCHEM, DEN BURG, NETHERLANDS.; HEDAYATKHAH, ABOLGHASEM, STAL, LUCAS J., BOLHUIS, HENK, UNIV UTRECHT, DEN BURG, NETHERLANDS.; HEDAYATKHAH, ABOLGHASEM, STAL, LUCAS J., UNIV AMSTERDAM, IBED, DEPT FRESHWATER \&…	ADMIRAAL W, 1977, MAR BIOL, V43, P307, DOI 10.1007/BF00396925. AGENCY FOR TOXIC SUBSTANCES AND DISEASE REGISTRY (ATSDR), 2012, US DEP HLTH HUM SERV. AMERICAN PUBLIC HEALTH ASSOCIATION (APHA), 1989, 3500CR APHA. BARRERA-DIAZ CE, 2012, J HAZARD MATER, V223, P1, DOI 10.1016/J.JHAZMAT.2012.04.054. BERTRAND M, 2005, PHOTOSYNTHETICA, V43, P345, DOI 10.1007/S11099-005-0058-2. BOROWITZKA MA, 1978, J PHYC…	0	2018	ENVIRONMENTAL SCIENCES	ISI000447570400032	10.1016/J.JENVMAN.2018.09.011	EMTIAZI, G (REPRINT AUTHOR), UNIV ISFAHAN, DEPT MICROBIOL, ESFAHAN, IRAN	ISI	UNIV ISFAHAN;ROYAL NETHERLANDS INST SEA RES;UNIV UTRECHT;UNIV AMSTERDAM;UNIV ISFAHAN;BIGELOW LAB OCEAN SCI	UNIV ISFAHAN	NA	HEDAYATKHAH A, 2018, J ENVIRON MANAGE
67	SHURYAK I	MODELING SPECIES RICHNESS AND ABUNDANCE OF PHYTOPLANKTON AND ZOOPLANKTON IN RADIOACTIVELY CONTAMINATED WATER BODIES	JOURNAL OF ENVIRONMENTAL RADIOACTIVITY	J. ENVIRON. RADIOACT.	192	NA	14-25	ARTICLE	ARTICLE	RADIOACTIVE CONTAMINATION; SPECIES RICHNESS; ABUNDANCE; MODELING; MAYAK;;PLANKTON	AQUATIC MICROBIAL MICROCOSM; IONIZING-RADIATION;;DEINOCOCCUS-RADIODURANS; GAMMA-RADIATION; COCCOMYXA-ACTINABIOTIS;;CELL-PROLIFERATION; MITOTIC DELAY; DOSE-RATES; IRRADIATION; DAMAGE	WATER BODIES POLLUTED BY THE MAYAK NUCLEAR PLANT IN RUSSIA PROVIDE VALUABLE INFORMATION ON MULTI-GENERATION EFFECTS OF RADIOACTIVE CONTAMINATION ON FRESHWATER ORGANISMS. FOR EXAMPLE, LAKE KARACHAY WAS PROBABLY THE MOST RADIOACTIVE LAKE IN THE WORLD: ITS WATER CONTAINED SIMILAR TO 2 X 10(7) BQ/L OF RADIONUCLIDES AND ESTIMATED DOSE RATES TO PLANKTON EXCEEDED 5 GY/H. WE PERFORMED QUANTITATIVE MODELI…	SHURYAK, I (REPRINT AUTHOR), COLUMBIA UNIV, CTR RADIOL RES, 630 WEST 168TH ST,VC-11-234-5, NEW YORK, NY 10032 USA.; SHURYAK, IGOR, COLUMBIA UNIV, CTR RADIOL RES, 630 WEST 168TH ST,VC-11-234-5, NEW YORK, NY 10032 USA.	ALONZO F, 2016, J ENVIRON RADIOACTIV, V152, P46, DOI 10.1016/J.JENVRAD.2015.11.001. ATAMANYUK N. I., 2016, ISSUES RAD SAF, V3, P3. ATAMANYUK NI, 2012, HEALTH PHYS, V103, P47, DOI 10.1097/HP.0B013E318249BEBF. BERESFORD NA, 2016, J ENVIRON RADIOACTIV, V157, P38, DOI 10.1016/J.JENVRAD.2016.01.023. BERESFORD NA, 2016, J ENVIRON RADIOACTIV, V157, P77, DOI 10.1016/J.JENVRAD.2016.02.003. BITTENCOURT-OLI…	1	2018	ENVIRONMENTAL SCIENCES	ISI000446289100003	10.1016/J.JENVRAD.2018.05.016	SHURYAK, I (REPRINT AUTHOR), COLUMBIA UNIV, CTR RADIOL RES, 630 WEST 168TH ST,VC-11-234-5, NEW YORK, NY 10032 USA	ISI	COLUMBIA UNIV;COLUMBIA UNIV	COLUMBIA UNIV	NA	SHURYAK I, 2018, J ENVIRON RADIOACT
68	GARCIA AFS;GARCIA AM;VOLLRATH SR;SCHNECK F;SILVA CFM;MARCHETTI IJ;VIEIRA JP	SPATIAL DIET OVERLAP AND FOOD RESOURCE IN TWO CONGENERIC MULLET SPECIES REVEALED BY STABLE ISOTOPES AND STOMACH CONTENT ANALYSES	COMMUNITY ECOLOGY	COMMUNITY ECOL.	19	2	116-124	ARTICLE	ARTICLE	ESTUARY; FOOD NICHE; ISOTOPIC NICHE; MARINE SURF-ZONE; MUGILIDAE;;SURF-ZONE DIATOMS; TROPHIC ECOLOGY	SOUTHERN BRAZIL; NICHE; AVAILABILITY; MUGILIDAE; ECOSYSTEM; PATTERNS;;ECOLOGY	FOOD PARTITIONING AMONG COEXISTING SPECIES IN DIFFERENT HABITATS REMAINS AN IMPORTANT RESEARCH TOPIC IN TROPHIC ECOLOGY. IN THIS WORK, WE COMBINED CARBON AND NITROGEN STABLE ISOTOPE RATIOS AND STOMACH CONTENT ANALYSES TO INVESTIGATE DIFFERENCES IN DIET AND NICHE OVERLAP OF TWO CONGENERIC JUVENILE MULLET SPECIES (MUGIL CUREMA AND MUGIL LIZA) COEXISTING IN A MARINE SURF-ZONE AND AN ESTUARINE ZONE I…	GARCIA, AFS (REPRINT AUTHOR), UNIV FED RIO GRANDE, PROGRAMA POSGRAD BIOL AMBIENTES AQUAT CONTINENTAI, RIO GRANDE, BRAZIL.; GARCIA, A. F. S., VOLLRATH, S. R., SILVA, C. F. M., UNIV FED RIO GRANDE, PROGRAMA POSGRAD BIOL AMBIENTES AQUAT CONTINENTAI, RIO GRANDE, BRAZIL.; GARCIA, A. M., MARCHETTI, I. J., VIEIRA, J. P., UNIV FED RIO GRANDE, INST OCEANOG, RIO GRANDE, BRAZIL.; SCHNECK, F., UNIV FED RIO G…	ABDELLAOUI S, 2017, J MARINE SYST, V173, P1, DOI 10.1016/JJMARSYS.2017.03.012. BASTOS RF, 2017, ECOL INDIC, V75, P234, DOI 10.1016/J.ECOLIND.2016.12.007. BEARHOP S, 2004, J ANIM ECOL, V73, P1007, DOI 10.1111/J.0021-8790.2004.00861.X. BERGESCH M., 1995, NERITICA, V1, P273. BIGGS B. J. F, 2000, STREAM PERIPHYTON MO. CARASSOU L, 2017, HYDROBIOLOGIA, V799, P327, DOI 10.1007/S10750-017-3230-3. CARDONA…	0	2018	ECOLOGY	ISI000446184200003	10.1556/168.2018.19.2.3	GARCIA, AFS (REPRINT AUTHOR), UNIV FED RIO GRANDE, PROGRAMA POSGRAD BIOL AMBIENTES AQUAT CONTINENTAI, RIO GRANDE, BRAZIL	ISI	UNIV FED RIO GRANDE;UNIV FED RIO GRANDE;UNIV FED RIO GRANDE;UNIV FED RIO GRANDE	UNIV FED RIO GRANDE	NA	GARCIA AFS, 2018, COMMUNITY ECOL
69	LIU H;GAO C;WANG G	UNDERSTAND THE RESILIENCE AND REGIME SHIFT OF THE WETLAND ECOSYSTEM AFTER HUMAN DISTURBANCES	SCIENCE OF THE TOTAL ENVIRONMENT	SCI. TOTAL ENVIRON.	643	NA	1031-1040	ARTICLE	ARTICLE	GEOCHEMISTRY; PALEOECOLOGY; ADAPTIVE CYCLE; REFERENCE CONDITIONS;;RESTORATION	POLYCYCLIC AROMATIC-HYDROCARBONS; EARLY WARNING SIGNAL; NORTHEAST CHINA;;SANJIANG PLAIN; PEAT BOG; JURA MOUNTAINS; CLIMATE-CHANGE; YR BP;;HOLOCENE; EVOLUTION	WETLAND PROTECTION AND RESTORATION ARE IMPORTANT FOR HUMAN'S SUSTAINABLE DEVELOPMENT, AND ASSESS THE RESILIENCE AND REGIME SHIFT OF WETLAND ECOSYSTEM UNDER HUMAN DISTURBANCES IS NECESSARY FOR THIS PURPOSE. GEOCHEMICAL RECORDS, INCLUDING NITROGEN (N), PHOSPHORUS (P), HEAVY METALS AND POLYCYCLIC AROMATIC HYDROCARBONS (PAHS) FROM SEVEN WETLAND CORES DATED BY PB-210 AND CS-137 ANALYSIS WERE USED TO I…	GAO, CY, WANG, GP (REPRINT AUTHOR), CHINESE ACAD SCI, NORTHEAST INST GEOG \& AGROECOL, KEY LAB WETLAND ECOL \& ENVIRONM, CHANGCHUN 130102, JILIN, PEOPLES R CHINA.; LIU, HANXIANG, GAO, CHUANYU, WANG, GUOPING, CHINESE ACAD SCI, NORTHEAST INST GEOG \& AGROECOL, KEY LAB WETLAND ECOL \& ENVIRONM, CHANGCHUN 130102, JILIN, PEOPLES R CHINA.; LIU, HANXIANG, UNIV CHINESE ACAD SCI, BEIJING 100049, PEOPLES R…	APPLEBY P. G., 1978, CATENA, V5, P1, DOI DOI 10.1016/S0341-8162(78)80002-2. BARBER KE, 1994, HOLOCENE, V4, P198, DOI DOI 10.1177/095968369400400209. BARBIERI M, 2014, J GEOCHEM EXPLOR, V143, P146, DOI 10.1016/J.GEXPLO.2014.04.001. BARBIERI M, 2013, J GEOCHEM EXPLOR, V126, P67, DOI 10.1016/J.GEXPLO.2012.12.014. BEAUGRAND G, 2004, PROG OCEANOGR, V60, P245, DOI 10.1016/J.POCEAN.2004.02.018. BIRKS HJ…	0	2018	ENVIRONMENTAL SCIENCES	ISI000444625900094	10.1016/J.SCITOTENV.2018.06.276	GAO, CY, WANG, GP (REPRINT AUTHOR), CHINESE ACAD SCI, NORTHEAST INST GEOG \& AGROECOL, KEY LAB WETLAND ECOL \& ENVIRONM, CHANGCHUN 130102, JILIN, PEOPLES R CHINA	ISI	NORTHEAST INST GEOG AND AGROECOL;NORTHEAST INST GEOG AND AGROECOL;UNIV CHINESE ACAD SCI	NORTHEAST INST GEOG AND AGROECOL	NA	LIU H, 2018, SCI TOTAL ENVIRON
70	DU X;ALMEIDA D;SONG D;ZHAO Z;LUO L;WANG C;LI J;WANG L;JI F;XU Q	EFFECTS OF ORGANIC CARBON ADDITION ON WATER QUALITY AND PHYTOPLANKTON ASSEMBLAGES IN BIOFLOC TECHNOLOGY PONDS	AQUACULTURE	AQUACULTURE	497	NA	155-163	ARTICLE	ARTICLE	BIOFLOC TECHNOLOGY; ECOLOGICAL STOICHIOMETRY; PHYTOPLANKTON ASSEMBLAGES;;AQUACULTURE PONDS	COMMON OFF-FLAVORS; LITOPENAEUS-VANNAMEI; WHITE SHRIMP; NITROGEN;;GROWTH; AQUACULTURE; STOICHIOMETRY; PHOSPHORUS; SYSTEMS; COMMUNITIES	THE AIM OF THIS STUDY WAS TO EVALUATE THE EFFECTS OF ORGANIC CARBON SOURCE ADDITION WITH HETEROTROPHIC BACTERIA (BACILLUS SP.) ON WATER QUALITY AND PHYTOPLANKTON ASSEMBLAGES IN BIOFLOC TECHNOLOGY (BFT) PONDS. WATER SAMPLES WERE COLLECTED BIWEEKLY FROM MAY TO SEPTEMBER 2015 TO ANALYSE THE PHYSICO-CHEMICAL PARAMETERS OF THE STUDY PONDS (I.E. BFT VS. CONTROL). THE STOICHIOMETRY AND COMPOSITION OF PH…	JI, F, XU, QY (REPRINT AUTHOR), CHINESE ACAD FISHERY SCI, HEILONGJIANG RIVER FISHERY RES INST, 232 HESONG ST, HARBIN 150010, HEILONGJIANG, PEOPLES R CHINA.; DU, XUE, SONG, DAN, ZHAO, ZHIGANG, LUO, LIANG, WANG, CHANG'AN, LI, JINNAN, WANG, LIANSHENG, JI, FENG, XU, QIYOU, CHINESE ACAD FISHERY SCI, HEILONGJIANG RIVER FISHERY RES INST, 232 HESONG ST, HARBIN 150010, HEILONGJIANG, PEOPLES R CHINA.; ALME…	[ANONYMOUS], 2015, R LANG ENV STAT COMP.	0	2018	FISHERIES; MARINE \& FRESHWATER BIOLOGY	ISI000442900300021	10.1016/J.AQUACULTURE.2018.07.058	JI, F, XU, QY (REPRINT AUTHOR), CHINESE ACAD FISHERY SCI, HEILONGJIANG RIVER FISHERY RES INST, 232 HESONG ST, HARBIN 150010, HEILONGJIANG, PEOPLES R CHINA	ISI	HEILONGJIANG RIVER FISHERY RES INST;HEILONGJIANG RIVER FISHERY RES INST;UNIV GIRONA;UNIV GIRONA;CEU UNIV	HEILONGJIANG RIVER FISHERY RES INST	NA	DU X, 2018, AQUACULTURE
71	SUN L;WANG H;KAN Y;WANG S	DISTRIBUTION OF PHYTOPLANKTON COMMUNITY AND ITS INFLUENCE FACTORS IN AN URBAN RIVER NETWORK, EAST CHINA	FRONTIERS OF ENVIRONMENTAL SCIENCE AND ENGINEERING	FRONT. ENV. SCI. ENG.	12	6	1��12��	ARTICLE	ARTICLE	PHYTOPLANKTON COMPOSITION; SPATIOTEMPORAL DISTRIBUTION; FUNCTIONAL;GROUPS; NITRATE NITROGEN; WINTER BLOOM	FUNCTIONAL-GROUPS; CHLAMYDOBOTRYS-STELLATA; FRESH-WATER; RESERVOIR;;ALGAE; CLASSIFICATION; NUTRIENTS; RESPONSES; DYNAMICS; MARINE	TO REVEAL THE DISTRIBUTION CHARACTERISTICS OF PHYTOPLANKTON AND THE MAIN INFLUENCE FACTORS UNDER DIFFERENT CONDITIONS IN THE URBAN RIVERS, THE INVESTIGATIONS WERE CONDUCTED DURING AUTUMN AND WINTER 2014 IN CHANGZHOU CITY, EAST CHINA. 178 TAXA OF PHYTOPLANKTON BELONGING TO 28 FUNCTIONAL ASSEMBLAGES WERE IDENTIFIED. IN AUTUMN, THE PHYTOPLANKTON COMMUNITY COMPOSITIONS HAVE HIGH SIMILARITY FOR ENHANC…	SUN, L, WANG, H (REPRINT AUTHOR), TSINGHUA UNIV, SCH ENVIRONM, STATE KEY JOINT LAB ENVIRONM SIMULAT \& POLLUT CON, BEIJING 100084, PEOPLES R CHINA.; SUN, L (REPRINT AUTHOR), TIANJIN NORMAL UNIV, COLL LIFE SCI, TIANJIN KEY LAB ANIM \& PLANT RESISTANCE, TIANJIN 300387, PEOPLES R CHINA.; SUN, LING, WANG, HUI, WANG, SHILIANG, TSINGHUA UNIV, SCH ENVIRONM, STATE KEY JOINT LAB ENVIRONM SIMULAT \& POLLUT…	ABONYI A, 2014, ECOL INDIC, V46, P11, DOI 10.1016/J.ECOLIND.2014.05.038. APHA, 2005, STANDARD METHODS EXA. ARVOLA L, 1998, ENVIRON INT, V24, P509, DOI 10.1016/S0160-4120(98)00045-2. BORICS G, 2014, ECOL INDIC, V45, P28, DOI 10.1016/J.ECOLIND.2014.03.011. CHEN J C, 2010, RESOURCES ENV YANGTZ, V19, P34. CHEN LINLI, 2014, RESEARCH OF ENVIRONMENTAL SCIENCES, V27, P1016. CONFORTI VISITACION, 1995, JOU…	0	2018	ENGINEERING, ENVIRONMENTAL; ENVIRONMENTAL SCIENCES	ISI000439519800001	10.1007/S11783-018-1062-7	SUN, L, WANG, H (REPRINT AUTHOR), TSINGHUA UNIV, SCH ENVIRONM, STATE KEY JOINT LAB ENVIRONM SIMULAT \& POLLUT CON, BEIJING 100084, PEOPLES R CHINA	ISI	TSINGHUA UNIV;TIANJIN NORMAL UNIV;TSINGHUA UNIV;TIANJIN NORMAL UNIV;TIANJIN ACAD ENVIRONM SCI;QUFU NORMAL UNIV	TSINGHUA UNIV	NA	SUN L, 2018, FRONT ENV SCI ENG
72	KIRSTEN KL;FELL J;FRENZEL P;MESCHNER S;KASPER T;WUENDSCH M;MEADOWS M;HABERZETTL T	THE SPATIAL HETEROGENEITY OF MICRO- AND MEIO-ORGANISMS AND THEIR SIGNIFICANCE IN UNDERSTANDING COASTAL SYSTEM DYNAMICS	ESTUARINE COASTAL AND SHELF SCIENCE	ESTUAR. COAST. SHELF SCI.	213	NA	98-107	ARTICLE	ARTICLE	BACILLARIOPHYCEAE; OSTRACODA; FORAMINIFERA; SURFACE SEDIMENTS; COASTAL;SYSTEM; LAKE CIRCULATION	BAR-BUILT ESTUARY; SOUTH-AFRICA; DIATOM ASSEMBLAGES; SEDIMENTS; LAKE;;OSTRACODA; PATTERNS; CAPE; DISTRIBUTIONS; COMMUNITIES	AN ARRAY OF SEDIMENT SURFACE SAMPLES COLLECTED FROM THE COASTAL LAKE EILANDVLEI AND ITS BAR-BUILT ESTUARY, ON THE SOUTHERN CAPE COAST, SOUTH AFRICA WERE ANALYSED FOR THEIR MICRO- AND MEIO-ORGANISM DIVERSITY TO UNDERSTAND THE COMPLEXITY IN THEIR DISTRIBUTION IN RELATION TO THEIR HABITAT AND IN RESPONSE TO PHYSICOCHEMICAL PARAMETERS. THE VARIATION IN THE DIATOM COMMUNITY PROVED TO BE A USEFUL PROXY…	KIRSTEN, KL (REPRINT AUTHOR), UNIV CAPE TOWN, DEPT ENVIRONM \& GEOG SCI, RONDEBOSCH, SOUTH AFRICA.; KIRSTEN, KELLY L., FELL, JESSICA, MEADOWS, MICHAEL, UNIV CAPE TOWN, DEPT ENVIRONM \& GEOG SCI, RONDEBOSCH, SOUTH AFRICA.; KIRSTEN, KELLY L., KASPER, THOMAS, WUENDSCH, MICHAEL, FRIEDRICH SCHILLER UNIV JENA, INST GEOG, DEPT PHYS GEOG, JENA, GERMANY.; FRENZEL, PETER, MESCHNER, STEPHANIE, FRIEDRICH SCH…	ALLANSON B., 1983, THE LIMNOLOGY OF THE, P35. AMSPOKER MC, 1978, J PHYCOL, V14, P387, DOI 10.1111/J.1529-8817.1978.TB02457.X. BATTARBEE RW, 1986, HDB HOLOCENE PALAEOE, P527. BEHRENS DK, 2013, GEOMORPHOLOGY, V189, P66, DOI 10.1016/J.GEOMORPH.2013.01.017. BELLINGER EG, 2010, JOHN, P1. BENSON R. H., 1964, ARTHROPODA, V5, P1. BERGER SA, 2007, OECOLOGIA, V150, P643, DOI 10.1007/S00442-006-0550-9. BLOT…	0	2018	MARINE \& FRESHWATER BIOLOGY; OCEANOGRAPHY	ISI000447544500009	10.1016/J.ECSS.2018.08.011	KIRSTEN, KL (REPRINT AUTHOR), UNIV CAPE TOWN, DEPT ENVIRONM \& GEOG SCI, RONDEBOSCH, SOUTH AFRICA	ISI	UNIV CAPE TOWN;UNIV CAPE TOWN;FRIEDRICH SCHILLER UNIV JENA;FRIEDRICH SCHILLER UNIV JENA;ERNST MORITZ ARNDT UNIV GREIFSWALD	UNIV CAPE TOWN	NA	KIRSTEN KL, 2018, ESTUAR COAST SHELF SCI
73	MEDLIN LK;JUGGINS S	MULTIVARIATE ANALYSES DOCUMENT HOST SPECIFICITY, DIFFERENCES IN THE DIATOM METAPHYTON VS. EPIPHYTON, AND SEASONALITY THAT STRUCTURE THE EPIPHYTIC DIATOM COMMUNITY	ESTUARINE COASTAL AND SHELF SCIENCE	ESTUAR. COAST. SHELF SCI.	213	NA	314-330	ARTICLE	ARTICLE	EPIPHYTIC DIATOMS; COMMUNITY COMPOSITION STATISTICS; MULTIVARIATE;ANALYSES	EELGRASS ZOSTERA-MARINA; LOUISIANA SALT-MARSH; CLADOPHORA-GLOMERATA;;PERIPHYTON COMMUNITIES; ARTIFICIAL MACROPHYTES; SPECIES-DIVERSITY;;YAQUINA-ESTUARY; ALGAE; PATTERNS; ECOLOGY	EPIPHYTIC DIATOM COMMUNITY STRUCTURE ASSOCIATED WITH SELECTED MACROALGAE COLLECTED FROM JETTIES AT GALVESTON, PORT ARANSAS, AND PORT ISABEL, TEXAS WAS INVESTIGATED USING MULTIVARIATE AND COMMUNITY STATISTICS. REDUNDANCY ANALYSES REVEALED COMMUNITY VARIATION ATTRIBUTABLE TO TREATMENT (4\% IN GALVESTON, UP TO 8-12\% AT PORT ISABEL AND PORT ARANSAS), TO HOST PLANT (6-9\%) AND TO SEASON (CA 14\%). SH…	MEDLIN, LK (REPRINT AUTHOR), MARINE BIOL ASSOC UK, PLYMOUTH PL1 2PB, DEVON, ENGLAND.; MEDLIN, LINDA K., MARINE BIOL ASSOC UK, PLYMOUTH PL1 2PB, DEVON, ENGLAND.; JUGGINS, STEVE, NEWCASTLE UNIV, NEWCASTLE UPON TYNE NE1 7RU, TYNE \& WEAR, ENGLAND.	ALEEM A A, 1969, PUBB STA ZOOL NAPOLI, V37, P332. ALEEM A. A., 1949, BOT NOTISER, V4, P414. ALEEM AA, 1950, J ECOL, V38, P75, DOI 10.2307/2256526. BAARDSETH E, 1973, NORWEGIAN JOURNAL OF BOTANY, V20, P79. BARBOSA M, 2014, MAR DRUGS, V12, P4934, DOI 10.3390/MD12094934. BEHRE K., 1943, VER I MEERES FORSCH, V4, P221. BHAT O. A., 2013, INT J SCI RES, V4, P2011. BLINDOW I, 1987, AQUAT BOT, V29, P157, …	0	2018	MARINE \& FRESHWATER BIOLOGY; OCEANOGRAPHY	ISI000447544500029	10.1016/J.ECSS.2018.06.011	MEDLIN, LK (REPRINT AUTHOR), MARINE BIOL ASSOC UK, PLYMOUTH PL1 2PB, DEVON, ENGLAND	ISI	MARINE BIOL ASSOC UK;MARINE BIOL ASSOC UK;NEWCASTLE UNIV	MARINE BIOL ASSOC UK	NA	MEDLIN LK, 2018, ESTUAR COAST SHELF SCI
74	MATUL A;SPIELHAGEN RF;KAZARINA G;KRUGLIKOVA S;DMITRENKO O;MOHAN R	WARM-WATER EVENTS IN THE EASTERN FRAM STRAIT DURING THE LAST 2000 YEARS AS REVEALED BY DIFFERENT MICROFOSSIL GROUPS	POLAR RESEARCH	POLAR RES.	37	1	NA	ARTICLE	ARTICLE	ARCTIC WARMING; LATE HOLOCENE; MICROPALAEONTOLOGY; SEA SURFACE;;SUBSURFACE PALAEOENVIRONMENTS	DIATOM NEODENTICULA-SEMINAE; AMPHIMELISSA-SETOSA CLEVE; SEA-SURFACE;TEMPERATURES; NORDIC SEAS; NORTH-ATLANTIC; HOLOCENE CLIMATE;;PHYTOPLANKTON BLOOMS; ARCTIC-OCEAN; 2 MILLENNIA; ICE-AGE	THE ENVIRONMENTAL SYSTEM OF THE NORTHERN NORDIC SEAS IS VERY SENSITIVE TO OCEANOGRAPHIC AND CLIMATIC CHANGES AT THE CONTACT OF COLD ARCTIC AND WARMER NORTH ATLANTIC WATERS. THESE CONTRASTS ARE REFLECTED IN THE ASSOCIATIONS OF MARINE MICROORGANISMS AND ARCHIVED IN THE BOTTOM SEDIMENTS. A MICROFOSSIL STUDY (DIATOMS, COCCOLITHS) OF LATE HOLOCENE SEDIMENTS IN CORE MSM5/5-712-1 FROM THE EASTERN FRAM S…	MATUL, A (REPRINT AUTHOR), SHIRSHOV INST OCEANOL, MARINE GEOL DEPT, NAHIMOVSKIY PROSPEKT 36, MOSCOW 117997, RUSSIA.; MATUL, ALEXANDER, KAZARINA, GALINA, KRUGLIKOVA, SVETLANA, DMITRENKO, OLGA, SHIRSHOV INST OCEANOL, MARINE GEOL DEPT, NAHIMOVSKIY PROSPEKT 36, MOSCOW 117997, RUSSIA.; SPIELHAGEN, ROBERT F., GEOMAR HELMHOLTZ CTR OCEAN RES, OCEAN CIRCULAT \& CLIMATE DYNAM DIV, KIEL, GERMANY.; MOHAN, RA…	ANDERSEN C, 2004, QUATERNARY SCI REV, V23, P2155, DOI 10.1016/J.QUASCIREV.2004.08.004. ANDERSEN C, 2004, PALEOCEANOGRAPHY, V19, DOI 10.1029/2002PA000873. ANDRULEIT HA, 1998, MAR MICROPALEONTOL, V35, P179, DOI 10.1016/S0377-8398(98)00021-8. ASSMY P, 2017, SCI REP-UK, V7, DOI 10.1038/SREP40850. BALDAUF J. G., 1986, GEOLOGICAL SOC SPECI, V21, P243. BAUCH H.A., 1999, LAND OCEAN SYSTEMS S, P601, DOI D…	0	2018	ECOLOGY; GEOSCIENCES, MULTIDISCIPLINARY; OCEANOGRAPHY	ISI000452037900001	10.1080/17518369.2018.1540243	MATUL, A (REPRINT AUTHOR), SHIRSHOV INST OCEANOL, MARINE GEOL DEPT, NAHIMOVSKIY PROSPEKT 36, MOSCOW 117997, RUSSIA	ISI	SHIRSHOV INST OCEANOL;SHIRSHOV INST OCEANOL;GEOMAR HELMHOLTZ CTR OCEAN RES;NATL CTR POLAR AND OCEAN RES	SHIRSHOV INST OCEANOL	NA	MATUL A, 2018, POLAR RES
75	NISSEN C;VOGT M;MUNNICH M;GRUBER N;HAUMANN FA	FACTORS CONTROLLING COCCOLITHOPHORE BIOGEOGRAPHY IN THE SOUTHERN OCEAN	BIOGEOSCIENCES	BIOGEOSCIENCES	15	22	6997-7024	ARTICLE	ARTICLE	NA	EMILIANIA-HUXLEYI BLOOM; COMMUNITY STRUCTURE; EXPORT PRODUCTION; CHEMTAX;ANALYSIS; MARINE PLANKTON; ORGANIC-CARBON; AUSTRAL SUMMER; GROWTH-RATES;;VIRAL LYSIS; PHYTOPLANKTON	THE BIOGEOGRAPHY OF SOUTHERN OCEAN PHYTOPLANKTON CONTROLS THE LOCAL BIOGEOCHEMISTRY AND THE EXPORT OF MACRONUTRIENTS TO LOWER LATITUDES AND DEPTH. OF PARTICULAR RELEVANCE IS THE COMPETITIVE INTERACTION BETWEEN COCCOLITHOPHORES AND DIATOMS, WITH THE FORMER BEING PREVALENT ALONG THE ``GREAT CALCITE BELT'' (40-60 DEGREES S), WHILE DIATOMS TEND TO	NISSEN, C (REPRINT AUTHOR), SWISS FED INST TECHNOL, INST BIOGEOCHEM \& POLLUTANT DYNAM, UNIV STR 16, CH-8092 ZURICH, SWITZERLAND.; NISSEN, CARA, VOGT, MEIKE, MUNNICH, MATTHIAS, GRUBER, NICOLAS, HAUMANN, F. ALEXANDER, SWISS FED INST TECHNOL, INST BIOGEOCHEM \& POLLUTANT DYNAM, UNIV STR 16, CH-8092 ZURICH, SWITZERLAND.	ANDERSON LA, 1994, GLOBAL BIOGEOCHEM CY, V8, P65, DOI 10.1029/93GB03318. ARCHER SD, 2001, AQUAT MICROB ECOL, V24, P225, DOI 10.3354/AME024225. ARMSTRONG RA, 2002, DEEP-SEA RES PT II, V49, P219. BALCH WM, 2014, LIMNOL OCEANOGR, V59, P1715, DOI 10.4319/LO.2014.59.5.1715. BALCH W. M., 2011, HYPOTHESIS J GEOPHYS, V116, DOI [10.1029/2011JC006941, DOI 10.1029/2011JC006941].	0	2018	ECOLOGY; GEOSCIENCES, MULTIDISCIPLINARY	ISI000450887500001	10.5194/BG-15-6997-2018	NISSEN, C (REPRINT AUTHOR), SWISS FED INST TECHNOL, INST BIOGEOCHEM \& POLLUTANT DYNAM, UNIV STR 16, CH-8092 ZURICH, SWITZERLAND	ISI	SWISS FED INST TECHNOL;SWISS FED INST TECHNOL	NOTDECLARED	NA	NISSEN C, 2018, BIOGEOSCIENCES
76	YADAV A;KUMAR D;SINGH RS;PANDEY LK;RAI J	SEASONAL VARIATIONS IN RESPONSE OF PERIPHYTIC ALGAL COMMUNITY TO NUTRIENT ENRICHMENT IN THE RIVER GANGA (VARANASI, INDIA)	ANNALES DE LIMNOLOGIE-INTERNATIONAL JOURNAL OF LIMNOLOGY	ANN. LIMNOL.-INT. J. LIMNOL.	54	NA	NA	ARTICLE	ARTICLE	PERIPHYTON; CHEMICAL DIFFUSING SUBSTRATE; NUTRIENT LIMITATION; NITROGEN;;PHOSPHORUS	CURRENT VELOCITY; FRESH-WATER; PHOSPHORUS; STREAMS; NITROGEN; BIOFILMS;;BIOMASS; GROWTH; EUTROPHICATION; LIMITATION	EFFECT OF NUTRIENT ENRICHMENT ON PERIPHYTON WAS STUDIED USING CHEMICAL DIFFUSING SUBSTRATES THAT RELEASED, SINGLY OR IN COMBINATION, PO43--P AND NITROGEN, BOTH NO3--N AND NH4+-N. THE STUDY WAS CARRIED OUT IN MARCH AND JUNE 2014 AS THESE TWO TIME PERIODS SHOWED ABUNDANCE OF DIFFERENT GROUPS OF ALGAE. WHEREAS DIATOMS AND GREEN ALGAE WERE ABUNDANT IN MARCH, CYANOBACTERIA DOMINATED IN JUNE. NITROGEN …	YADAV, A (REPRINT AUTHOR), BANARAS HINDU UNIV, INST SCI, DEPT BOT, LAB ALGAL BIOL, VARANASI 221005, UTTAR PRADESH, INDIA.; YADAV, ARPANA, RAI, JYOTI, BANARAS HINDU UNIV, INST SCI, DEPT BOT, LAB ALGAL BIOL, VARANASI 221005, UTTAR PRADESH, INDIA.; KUMAR, DHANANJAY, HNB GARHWAL UNIV, SCH LIFE SCI, DEPT BOT, SRINAGAR 246174, GARHWAL, INDIA.; SINGH, RAM SHARAN, INDIAN INST TECHNOL BHU, DEPT CHEM ENGN …	ALLAN JD, 1995, STREAM ECOLOGY STRUC. ALLEN NS, 1996, J N AM BENTHOL SOC, V15, P170, DOI 10.2307/1467946. ANSARI AA, 2011, EUTROPHICATION: CAUSES, CONSEQUENCES AND CONTROL, P1, DOI 10.1007/978-90-481-9625-8. BIGGS B. J. F, 2000, STREAM PERIPHYTON MO. CASARTELLI MR, 2015, INT REV HYDROBIOL, V100, P158, DOI 10.1002/IROH.201401773. CASTERLIN ME, 1977, HYDROBIOLOGIA, V54, P99, DOI 10.1007/BF00034983.…	0	2018	LIMNOLOGY	ISI000450744900001	10.1051/LIMN/2018025	YADAV, A (REPRINT AUTHOR), BANARAS HINDU UNIV, INST SCI, DEPT BOT, LAB ALGAL BIOL, VARANASI 221005, UTTAR PRADESH, INDIA	ISI	BANARAS HINDU UNIV;BANARAS HINDU UNIV;HNB GARHWAL UNIV;INDIAN INST TECHNOL BHU;MJP ROHILKHAND UNIV	BANARAS HINDU UNIV	NA	YADAV A, 2018, ANN LIMNOL -INT J LIMNOL
77	CASSARINO L;COATH CD;XAVIER JR;HENDRY KR	SILICON ISOTOPES OF DEEP SEA SPONGES: NEW INSIGHTS INTO BIOMINERALISATION AND SKELETAL STRUCTURE	BIOGEOSCIENCES	BIOGEOSCIENCES	15	22	6959-6977	ARTICLE	ARTICLE	NA	SILICEOUS SPICULES; MARINE SPONGES; MONORHAPHIS-CHUNI; BIOGENIC SILICA;;SOUTHERN-OCEAN; WATER SPONGES; FRACTIONATION; ATLANTIC; DIATOMS; CYCLE	THE SILICON ISOTOPIC COMPOSITION (DELTA SI-30) OF DEEP SEA SPONGES' SKELETAL ELEMENT - SPICULES - REFLECTS THE SILICIC ACID (DSI) CONCENTRATION OF THEIR SURROUNDING WATER AND CAN BE USED AS NATURAL ARCHIVES OF BOTTOM WATER NUTRIENTS. IN ORDER TO RECONSTRUCT THE PAST SILICA CYCLE ROBUSTLY, IT IS ESSENTIAL TO BETTER CONSTRAIN THE MECHANISMS OF BIOSILICIFICATION, WHICH ARE NOT YET WELL UNDERSTOOD. H…	CASSARINO, L (REPRINT AUTHOR), UNIV BRISTOL, SCH EARTH SCI, WILLS MEM BLDG,QUEENS RD, BRISTOL BS8 1RJ, AVON, ENGLAND.; CASSARINO, LUCIE, COATH, CHRISTOPHER D., HENDRY, KATHARINE R., UNIV BRISTOL, SCH EARTH SCI, WILLS MEM BLDG,QUEENS RD, BRISTOL BS8 1RJ, AVON, ENGLAND.; XAVIER, JOANA R., UNIV PORTO, CIIMAR INTERDISCIPLINARY CTR MARINE \& ENVIRONM RE, AVE GEN NORTON DE MATOS, P-4450208 MATOSINHOS, …	AIZENBERG J, 2005, SCIENCE, V309, P275, DOI 10.1126/SCIENCE.1112255. ANTCLIFFE JB, 2014, BIOL REV, V89, P972, DOI 10.1111/BRV.12090. CARDINAL D, 2003, J ANAL ATOM SPECTROM, V18, P213, DOI 10.1039/B210109B. CARDINAL D, 2007, MAR CHEM, V106, P46, DOI 10.1016/J.MARCHEM.2006.04.006. CHA JN, 1999, P NATL ACAD SCI USA, V96, P361, DOI 10.1073/PNAS.96.2.361. CROCE G, 2004, BIOPHYS J, V86, P526, DOI 10.10…	0	2018	ECOLOGY; GEOSCIENCES, MULTIDISCIPLINARY	ISI000450799700002	10.5194/BG-15-6959-2018	CASSARINO, L (REPRINT AUTHOR), UNIV BRISTOL, SCH EARTH SCI, WILLS MEM BLDG,QUEENS RD, BRISTOL BS8 1RJ, AVON, ENGLAND	ISI	UNIV BRISTOL;UNIV BRISTOL;UNIV PORTO;UNIV BERGEN;UNIV BERGEN	UNIV BRISTOL	NA	CASSARINO L, 2018, BIOGEOSCIENCES
78	STERN R;MOORE SK;TRAINER VL;BILL BD;FISCHER A;BATTEN S	SPATIAL AND TEMPORAL PATTERNS OF PSEUDO-NITZSCHIA GENETIC DIVERSITY IN THE NORTH PACIFIC OCEAN FROM THE CONTINUOUS PLANKTON RECORDER SURVEY	MARINE ECOLOGY PROGRESS SERIES	MAR. ECOL.-PROG. SER.	606	NA	7��28��	ARTICLE	ARTICLE	PSEUDO-NITZSCHIA; CONTINUOUS PLANKTON RECORDER; CPR; PACIFIC OCEAN;;HIGH-THROUGHPUT SEQUENCING; LARGE SUBUNIT RIBOSOMAL DNA; GENETIC;DIVERSITY; HARMFUL ALGAE	SP-NOV BACILLARIOPHYCEAE; DOMOIC ACID; WEST-COAST; PSEUDODELICATISSIMA;COMPLEX; MOLECULAR PHYLOGENY; MARINE ECOSYSTEMS; TOXIC DIATOMS;;HIGH-NITRATE; WATERS; MORPHOLOGY	SEVERAL SPECIES OF THE MARINE DIATOM PSEUDO-NITZSCHIA CAN PRODUCE THE NEUROTOXIN DOMOIC ACID THAT IS RESPONSIBLE FOR THE SEAFOOD-BORNE ILLNESS AMNESIC SHELLFISH POISONING IN HUMANS, MARINE WILDLIFE MORTALITIES AND PROLONGED CLOSURES OF FISHERIES RESULTING IN ECONOMIC LOSSES TO COASTAL COMMUNITIES. SINCE THE YEAR 2000, PSEUDO-NITZSCHIA SPECIES HAVE BEEN MONITORED IN THE PACIFIC OCEAN WITH THE CONT…	STERN, R (REPRINT AUTHOR), MARINE BIOL ASSOC UK, THE LAB, CITADEL HILL, PLYMOUTH PL1 2PB, DEVON, ENGLAND.; STERN, ROWENA, FISCHER, ASTRID, MARINE BIOL ASSOC UK, THE LAB, CITADEL HILL, PLYMOUTH PL1 2PB, DEVON, ENGLAND.; MOORE, STEPHANIE K., UNIV CORP ATMOSPHER RES, JOINT OFF SCI SUPPORT, NORTHWEST FISHERIES SCI CTR, 2725 MONTLAKE BLVD E, SEATTLE, WA 98112 USA.; TRAINER, VERA L., BILL, BRIAN D., NO…	AJANI P, 2013, J PHYCOL, V49, P765, DOI 10.1111/JPY.12087. AL-KANDARI M, 2012, THESIS. ALTSCHUL SF, 1990, J MOL BIOL, V215, P403, DOI 10.1016/S0022-2836(05)80360-2. AMATO A, 2008, PHYCOLOGIA, V47, P487, DOI 10.2216/07-92.1. AMATO A, 2007, PROTIST, V158, P193, DOI 10.1016/J.PROTIS.2006.10.001. ANDERSON D., 1995, ECOLOGY OCEANOGRAPHY. ANDREE KB, 2011, APPL ENVIRON MICROB, V77, P1651, DOI 10.1128/AE…	0	2018	ECOLOGY; MARINE \& FRESHWATER BIOLOGY; OCEANOGRAPHY	ISI000450352900002	10.3354/MEPS12711	STERN, R (REPRINT AUTHOR), MARINE BIOL ASSOC UK, THE LAB, CITADEL HILL, PLYMOUTH PL1 2PB, DEVON, ENGLAND	ISI	MARINE BIOL ASSOC UK;FISCHER;UNIV CORP ATMOSPHER RES;NORTHWEST FISHERIES SCI CTR;SIR ALISTER HARDY FDN OCEAN SCI	MARINE BIOL ASSOC UK	NA	STERN R, 2018, MAR ECOL -PROG SER
79	AJANI PA;KAHLKE T;SIBONI N;CARNEY R;MURRAY SA;SEYMOUR JR	THE MICROBIOME OF THE COSMOPOLITAN DIATOM LEPTOCYLINDRUS REVEALS SIGNIFICANT SPATIAL AND TEMPORAL VARIABILITY	FRONTIERS IN MICROBIOLOGY	FRONT. MICROBIOL.	9	NA	NA	ARTICLE	ARTICLE	DIATOM; BACTERIA; PHYCOSPHERE; NETWORK ANALYSIS; ROSEOVARIUS	BACTERIAL COMMUNITY; PHYTOPLANKTON BLOOMS; MARINE-PHYTOPLANKTON;;PSEUDO-NITZSCHIA; OPEN-OCEAN; DIVERSITY; DYNAMICS; VITAMIN-B-12;;AUSTRALIA; CULTURES	THE ECOLOGICAL INTERACTIONS BETWEEN PHYTOPLANKTON AND MARINE BACTERIA HAVE IMPORTANT IMPLICATIONS FOR THE PRODUCTIVITY AND BIOGEOCHEMISTRY OF OCEAN ECOSYSTEMS. IN THIS STUDY WE CHARACTERIZED THE MICROBIAL ASSEMBLAGES ASSOCIATED WITH MULTIPLE ISOLATES OF THE ECOLOGICALLY IMPORTANT DIATOM LEPTOCYLINDRUS USING AMPLICON SEQUENCING OF THE 16S RRNA GENE, TO EXAMINE LEVELS OF CONSERVATION OF THE MICROBI…	AJANI, PA (REPRINT AUTHOR), UNIV TECHNOL SYDNEY, CLIMATE CHANGE CLUSTER, SYDNEY, NSW, AUSTRALIA.; AJANI, PENELOPE A., KAHLKE, TIM, SIBONI, NACHSHON, CARNEY, RICK, MURRAY, SHAUNA A., SEYMOUR, JUSTIN R., UNIV TECHNOL SYDNEY, CLIMATE CHANGE CLUSTER, SYDNEY, NSW, AUSTRALIA.	AINSWORTH TD, 2015, ISME J, V9, P2261, DOI 10.1038/ISMEJ.2015.39. AJANI PA, 2016, OCEANOGR MAR BIOL, V54, P387. AJANI PA, 2016, DIATOM RES, V31, P351, DOI 10.1080/0269249X.2016.1260058. AJANI PA, 2014, LIMNOL OCEANOGR, V59, P2240, DOI 10.4319/LO.2014.59.6.2240. AJANI PA, 2014, LIMNOL OCEANOGR, V59, P519, DOI 10.4319/LO.2014.59.2.0519. AMIN SA, 2015, NATURE, V522, P98, DOI 10.1038/NATURE14488. AMI…	0	2018	MICROBIOLOGY	ISI000450175700003	10.3389/FMICB.2018.02758	AJANI, PA (REPRINT AUTHOR), UNIV TECHNOL SYDNEY, CLIMATE CHANGE CLUSTER, SYDNEY, NSW, AUSTRALIA	ISI	UNIV TECHNOL SYDNEY;UNIV TECHNOL SYDNEY	UNIV TECHNOL SYDNEY	NA	AJANI PA, 2018, FRONT MICROBIOL
80	SENGA Y;YABE S;NAKAMURA T;KAGAMI M	INFLUENCE OF PARASITIC CHYTRIDS ON THE QUANTITY AND QUALITY OF ALGAL DISSOLVED ORGANIC MATTER (AOM)	WATER RESEARCH	WATER RES.	145	NA	346-353	ARTICLE	ARTICLE	ALGAL DISSOLVED ORGANIC MATTER (AOM); PARASITIC FUNGI; EEM-PARAFAC;;HUMIC-LIKE SUBSTANCES; PROTEIN-LIKE SUBSTANCES; CARBON CYCLING	FRESH-WATER ECOSYSTEMS; EXTRACELLULAR PRODUCTS; DRINKING-WATER;;PHYTOPLANKTON; FLUORESCENCE; DYNAMICS; VIRUSES; DIATOMS; ACIDS; BACTERIA	ALGAE-DERIVED DISSOLVED ORGANIC MATTER (AOM) IS AN IMPORTANT NUTRIENT SOURCE FOR HETEROTROPHIC BACTERIA, WHILE AOM SUCH AS HUMIC SUBSTANCES POSE SIGNIFICANT CHALLENGES DURING WATER TREATMENT PROCESSING. WE HYPOTHESIZED THAT THE PARASITIC INFECTION OF ALGAE COULD CHANGE THE COMPOSITION AND CONCENTRATION OF AOM. THIS STUDY INVESTIGATED THE QUALITY AND QUANTITY OF DOM AND BACTERIAL ABUNDANCE IN DIAT…	SENGA, Y (REPRINT AUTHOR), TOHO UNIV, FAC SCI, 2-2-1 MIYAMA, FUNABASHI, CHIBA 2748510, JAPAN.; SENGA, YUKIKO, YABE, SHIORI, NAKAMURA, TAKAKI, KAGAMI, MAIKO, TOHO UNIV, FAC SCI, 2-2-1 MIYAMA, FUNABASHI, CHIBA 2748510, JAPAN.; KAGAMI, MAIKO, YOKOHAMA NATL UNIV, GRAD SCH ENVIRONM \& INFORMAT SCI, HODOGAYA KU, 79-7 TOKIWADAI, YOKOHAMA, KANAGAWA 2408501, JAPAN.	AOKI S, 2008, ANAL SCI, V24, P389, DOI 10.2116/ANALSCI.24.389. BRO R, 2003, J CHEMOMETR, V17, P274, DOI 10.1002/CEM.801. CARNEY LT, 2014, FRONT MICROBIOL, V5, DOI 10.3389/FMICB.2014.00278. CORY RM, 2005, ENVIRON SCI TECHNOL, V39, P8142, DOI 10.1021/ES0506962. DEMARINI D. M., 2011, ENCY ENV HLTH. DREYWOOD R, 1946, IND ENG CHEM, V18, P499, DOI 10.1021/I560156A015. ELLIOTT S, 2006, WATER RES, V40, P…	0	2018	ENGINEERING, ENVIRONMENTAL; ENVIRONMENTAL SCIENCES; WATER RESOURCES	ISI000449137700033	10.1016/J.WATRES.2018.08.037	SENGA, Y (REPRINT AUTHOR), TOHO UNIV, FAC SCI, 2-2-1 MIYAMA, FUNABASHI, CHIBA 2748510, JAPAN	ISI	TOHO UNIV;TOHO UNIV;YOKOHAMA NATL UNIV	TOHO UNIV	NA	SENGA Y, 2018, WATER RES
81	YOSHIDA K;ENDO H;LAWRENZ E;ISADA T;HOOKER SB;PRASIL O;SUZUKI K	COMMUNITY COMPOSITION AND PHOTOPHYSIOLOGY OF PHYTOPLANKTON ASSEMBLAGES IN COASTAL OYASHIO WATERS OF THE WESTERN NORTH PACIFIC DURING EARLY SPRING	ESTUARINE COASTAL AND SHELF SCIENCE	ESTUAR. COAST. SHELF SCI.	212	NA	80-94	ARTICLE	ARTICLE	COASTAL OYASHIO; SPRING DIATOM BLOOM; P-E CURVE; DIATOM-SPECIFIC RBCL;;CHLOROPHYLL A FLUORESCENCE	SUB-ARCTIC PACIFIC; MARINE-PHYTOPLANKTON; NATURAL ASSEMBLAGES; IRON;AVAILABILITY; AQUATIC PARTICLES; CHLOROPHYLL-A; EARLY SUMMER;;PHOTOSYNTHESIS; TEMPERATURE; REGION	GLOBALLY, THE WESTERN SUBARCTIC PACIFIC IS KNOWN AS THE REGION WITH THE LARGEST SEASONAL DRAWDOWN IN THE PARTIAL PRESSURE OF CO2 DUE TO BIOLOGICAL ACTIVITY, I.E., HIGH SPRING PRIMARY PRODUCTION AND PARTICULATE ORGANIC CARBON FLUX. THESE DISTINCTIVE FEATURES ARE MAINLY CAUSED BY INTENSE SPRING DIATOM BLOOMS IN COASTAL OYASHIO (COY) AND OYASHIO (OY) WATERS. ALTHOUGH PHYTOPLANKTON ASSEMBLAGES IN OY …	YOSHIDA, K, SUZUKI, K (REPRINT AUTHOR), HOKKAIDO UNIV, GRAD SCH ENVIRONM SCI, KITA KU, NORTH 10 WEST 5, SAPPORO, HOKKAIDO 0600810, JAPAN.; YOSHIDA, KAZUHIRO, ENDO, HISASHI, SUZUKI, KOJI, HOKKAIDO UNIV, GRAD SCH ENVIRONM SCI, KITA KU, NORTH 10 WEST 5, SAPPORO, HOKKAIDO 0600810, JAPAN.; ENDO, HISASHI, SUZUKI, KOJI, HOKKAIDO UNIV, FAC ENVIRONM EARTH SCI, KITA KU, NORTH 10 WEST 5, SAPPORO, HOKKAIDO 0…	ABE YOSHIYUKI, 2014, BULLETIN OF FISHERIES SCIENCES HOKKAIDO UNIVERSITY, V64, P71. BABIN M, 2002, LIMNOL OCEANOGR, V47, P911, DOI 10.4319/LO.2002.47.3.0911. BEHRENFELD MJ, 2010, ECOLOGY, V91, P977, DOI 10.1890/09-1207.1. BEHRENFELD MJ, 2004, J PHYCOL, V40, P4, DOI 10.1046/J.1529-8817.2004.03083.X. BEHRENFELD MJ, 2001, SCIENCE, V291, P2594, DOI 10.1126/SCIENCE.1055071. CHIBA S, 2004, J OCEANOGR, V…	0	2018	MARINE \& FRESHWATER BIOLOGY; OCEANOGRAPHY	ISI000446286100009	10.1016/J.ECSS.2018.06.018	YOSHIDA, K, SUZUKI, K (REPRINT AUTHOR), HOKKAIDO UNIV, GRAD SCH ENVIRONM SCI, KITA KU, NORTH 10 WEST 5, SAPPORO, HOKKAIDO 0600810, JAPAN	ISI	HOKKAIDO UNIV;HOKKAIDO UNIV;HOKKAIDO UNIV;KYOTO UNIV;INST MICROBIOL;HOKKAIDO UNIV;GODDARD SPACE FLIGHT CTR	HOKKAIDO UNIV	NA	YOSHIDA K, 2018, ESTUAR COAST SHELF SCI
82	LI Y;WANG L;FAN D;CHEN M;LIN Y	DISTRIBUTION OF BIOGENIC SILICA IN SEAFLOOR SEDIMENTS ON THE EAST CHINA SEA INNER SHELF: SEASONAL VARIATIONS AND TYPHOON IMPACT	ESTUARINE COASTAL AND SHELF SCIENCE	ESTUAR. COAST. SHELF SCI.	212	NA	353-364	ARTICLE	ARTICLE	BIOGENIC SILICA; SEAFLOOR SEDIMENT; SEASONAL VARIATION; TYPHOON MORAKOT	SURFACE SEDIMENTS; WATER COLUMN; PHYTOPLANKTON BLOOMS;;CONTINENTAL-SHELF; TERM CHANGES; HURRICANE; TRANSPORT; DEPOSITION;;DISSOLUTION; ENHANCEMENT	THE CONTENT AND DISTRIBUTION OF BIOGENIC SILICA (BSI) IN SEDIMENTS, AS EFFECTIVE PROXIES FOR MARINE PALEO-PRODUCTIVITY AND SEDIMENTARY ENVIRONMENT EVOLUTION STUDIES, HAS SIGNIFICANT SEASONAL AND EVENT-BASED DIFFERENCES. BASED ON MEASUREMENTS OF BSI CONTENT IN THE SEAFLOOR SEDIMENTS ACQUIRED DURING THREE SURVEYS IN WINTER AND BEFORE AND AFTER TYPHOONS IN SUMMER IN THE FUJIAN-ZHEJIANG COASTAL MUD D…	LI, YH (REPRINT AUTHOR), STATE OCEAN ADM, INST OCEANOG 3, LAB OCEAN \& COAST GEOL, XIAMEN 361005, PEOPLES R CHINA.; LI, YUNHAI, WANG, LIANG, CHEN, MIN, LIN, YUNPENG, STATE OCEAN ADM, INST OCEANOG 3, LAB OCEAN \& COAST GEOL, XIAMEN 361005, PEOPLES R CHINA.; LI, YUNHAI, FAN, DEJIANG, QINGDAO NATL LAB MARINE SCI \& TECHNOL, LAB MARINE GEOL, QINGDAO 266061, PEOPLES R CHINA.; FAN, DEJIANG, OCEAN UNIV …	ALLISON MA, 2005, CONT SHELF RES, V25, P2213, DOI 10.1016/J.CSR.2005.08.023. BRZEZINSKI MA, 1998, MAR ECOL PROG SER, V167, P89, DOI 10.3354/MEPS167089. CARSTENSEN J, 2015, ESTUAR COAST SHELF S, V162, P98, DOI 10.1016/J.ECSS.2015.05.005. CHENG T, 2009, MAR CHEM, V113, P41, DOI 10.1016/J.MARCHEM.2008.12.001. COLMAN SM, 1995, NATURE, V378, P769, DOI 10.1038/378769A0. CONLEY DJ, 1998, MAR CHEM, V63, …	0	2018	MARINE \& FRESHWATER BIOLOGY; OCEANOGRAPHY	ISI000446286100034	10.1016/J.ECSS.2018.07.023	LI, YH (REPRINT AUTHOR), STATE OCEAN ADM, INST OCEANOG 3, LAB OCEAN \& COAST GEOL, XIAMEN 361005, PEOPLES R CHINA	ISI	PEOPLES R CHINA.;PEOPLES R CHINA.;QINGDAO NATL LAB MARINE SCI AND TECHNOL;OCEAN UNIV CHINA	NOTDECLARED	NA	LI Y, 2018, ESTUAR COAST SHELF SCI
83	PANDEY LK;BERGEY EA	METAL TOXICITY AND RECOVERY RESPONSE OF RIVERINE PERIPHYTIC ALGAE	SCIENCE OF THE TOTAL ENVIRONMENT	SCI. TOTAL ENVIRON.	642	NA	1020-1031	ARTICLE	ARTICLE	RESTORATION PRACTICES; BIOMONITORING; FLUVIAL ECOSYSTEM; METALS; LIPID;BODIES; DEFORMITIES	HEAVY-METAL; DIATOM COMMUNITIES; WATER-QUALITY; OXIDATIVE STRESS; COPPER;EXPOSURE; SHORT-TERM; CU II; BIOFILMS; CONTAMINATION; CD	IN THE PRESENT STUDY, IN SITU ASSESSMENT OF METAL (CU AND ZN) TOXICITY FOLLOWED BY THEIR RECOVERY RESPONSE WAS EXAMINED IN PERIPHYTON DOMINATED BY DIATOMS. FOR DOING SO, METAL DIFFUSING SUBSTRATES (MDS) WERE CONSTRUCTED AND DEPLOYED IN THE RIVER WATER FOR 6 WEEKS (3 WEEKS STRESS AND 3 WEEKS RECOVERY AFTER REPLACING METAL SOLUTION FROM THE MDS).THE USE OF MDS ENSURED THAT COLONISED PERIPHYTON ON M…	PANDEY, LK (REPRINT AUTHOR), BANARAS HINDU UNIV, DEPT BOT, LAB ALGAL BIOL, VARANASI 221005, UTTAR PRADESH, INDIA.; PANDEY, LK (REPRINT AUTHOR), INDIAN INST TECHNOL BHU VARANASI, DEPT CHEM, VARANASI 221005, UTTAR PRADESH, INDIA.; PANDEY, LALIT K., BANARAS HINDU UNIV, DEPT BOT, LAB ALGAL BIOL, VARANASI 221005, UTTAR PRADESH, INDIA.; PANDEY, LALIT K., INDIAN INST TECHNOL BHU VARANASI, DEPT CHEM, VAR…	ARINI A, 2013, J PHYCOL, V49, P361, DOI 10.1111/JPY.12044. ARINI A, 2012, ECOTOXICOLOGY, V21, P1403, DOI 10.1007/S10646-012-0894-3. ARINI A, 2012, ECOL INDIC, V18, P520, DOI 10.1016/J.ECOLIND.2012.01.005. ATSDR, 2002, ATSDR205199900024 US. BRAMBURGER AJ, 2017, B ENVIRON CONTAM TOX, V99, P542, DOI 10.1007/S00128-017-2181-8. CANTONATI M, 2014, SCI TOTAL ENVIRON, V475, P201, DOI 10.1016/J.SCITOTENV.…	0	2018	ENVIRONMENTAL SCIENCES	ISI000439405600100	10.1016/J.SCITOTENV.2018.06.069	PANDEY, LK (REPRINT AUTHOR), BANARAS HINDU UNIV, DEPT BOT, LAB ALGAL BIOL, VARANASI 221005, UTTAR PRADESH, INDIA	ISI	BANARAS HINDU UNIV;INDIAN INST TECHNOL BHU VARANASI;BANARAS HINDU UNIV;INDIAN INST TECHNOL BHU VARANASI;UNIV OKLAHOMA;UNIV OKLAHOMA	BANARAS HINDU UNIV	NA	PANDEY LK, 2018, SCI TOTAL ENVIRON
84	CHEN XH;LI YY;ZHANG H;LIU JL;XIE ZX;LIN L;WANG DZ	QUANTITATIVE PROTEOMICS REVEALS COMMON AND SPECIFIC RESPONSES O A MARINE DIATOM THALASSIOSIRA PSEUDONANA TO DIFFERENT MACRONUTRIENT DEFICIENCIES	FRONTIERS IN MICROBIOLOGY	FRONT. MICROBIOL.	9	NA	NA	ARTICLE	ARTICLE	MARINE DIATOM; THALASSIOSIRA PSEUDONANA; MACRONUTRIENT; NITROGEN;;PHOSPHORUS; SILICON; QUANTITATIVE PROTEOMICS	HIGH LIGHT STRESS; ALGA AUREOCOCCUS-ANOPHAGEFFERENS; CHAIN;ACYL-COENZYME; PHAEODACTYLUM-TRICORNUTUM; SILICON TRANSPORTERS;;LIPID-ACCUMULATION; TRIACYLGLYCEROL ACCUMULATION; NITROGEN-UTILIZATION;;CYCLOTELLA-CRYPTICA; EXPRESSION ANALYSIS	MACRONUTRIENTS SUCH AS NITROGEN (N), PHOSPHORUS (P), AND SILICON (SI) ARE ESSENTIAL FOR THE PRODUCTIVITY AND DISTRIBUTION OF DIATOMS IN THE OCEAN. RESPONSES OF DIATOMS TO A PARTICULAR MACRONUTRIENT DEFICIENCY HAVE BEEN INVESTIGATED, HOWEVER, WE KNOW LITTLE ABOUT THEIR COMMON OR SPECIFIC RESPONSES TO DIFFERENT MACRONUTRIENTS. HERE, WE INVESTIGATED THE PHYSIOLOGY AND QUANTITATIVE PROTEOMICS OF A DI…	WANG, DZ (REPRINT AUTHOR), XIAMEN UNIV, STATE KEY LAB MARINE ENVIRONM SCI, COLL ENVIRONM \& ECOL, XIAMEN, PEOPLES R CHINA.; WANG, DZ (REPRINT AUTHOR), CHINESE ACAD SCI, KEY LAB MARINE ECOL \& ENVIRONM SCI, INST OCEANOL, QINGDAO, PEOPLES R CHINA.; CHEN, XIAO-HUANG, LI, YUAN-YUAN, ZHANG, HAO, LIU, JIU-LING, XIE, ZHANG-XIAN, LIN, LIN, WANG, DA-ZHI, XIAMEN UNIV, STATE KEY LAB MARINE ENVIRONM SCI, COL…	ABIDA H, 2015, PLANT PHYSIOL, V167, P118, DOI 10.1104/PP.114.252395. ACQUISTI C, 2009, P R SOC B, V276, P2605, DOI 10.1098/RSPB.2008.1960. ALIPANAH L, 2015, J EXP BOT, V66, P6281, DOI 10.1093/JXB/ERV340. ARMBRUST EV, 2009, NATURE, V459, P185, DOI 10.1038/NATURE08057. ARMBRUST EV, 2004, SCIENCE, V306, P79, DOI 10.1126/SCIENCE.1101156. AVENSON TJ, 2004, P NATL ACAD SCI USA, V101, P5530, DOI 10.1073…	0	2018	MICROBIOLOGY	ISI000450087500001	10.3389/FMICB.2018.02761	WANG, DZ (REPRINT AUTHOR), XIAMEN UNIV, STATE KEY LAB MARINE ENVIRONM SCI, COLL ENVIRONM \& ECOL, XIAMEN, PEOPLES R CHINA	ISI	XIAMEN UNIV;INST OCEANOL;XIAMEN UNIV;INST OCEANOL	XIAMEN UNIV	NA	CHEN XH, 2018, FRONT MICROBIOL
85	BRAECKMAN U;JANSSEN F;LAVIK G;ELVERT M;MARCHANT H;BUCKNER C;BIENHOLD C;WENZHOEFER F	CARBON AND NITROGEN TURNOVER IN THE ARCTIC DEEP SEA: IN SITU BENTHIC COMMUNITY RESPONSE TO DIATOM AND COCCOLITHOPHORID PHYTODETRITUS	BIOGEOSCIENCES	BIOGEOSCIENCES	15	21	6537-6557	ARTICLE	ARTICLE	NA	OXYGEN MINIMUM ZONE; SHORT-TERM FATE; ORGANIC-CARBON; EMILIANIA-HUXLEYI;;FOOD-WEB; NORTH PACIFIC; FRAM STRAIT; ICE ALGAE; LABELING EXPERIMENTS;;TRACER EXPERIMENTS	IN THE ARCTIC OCEAN, INCREASED SEA SURFACE TEMPERATURE AND SEA ICE RETREAT HAVE TRIGGERED SHIFTS IN PHYTOPLANKTON COMMUNITIES. IN FRAM STRAIT, COCCOLITHOPHORIDS HAVE BEEN OCCASIONALLY OBSERVED TO REPLACE DIATOMS AS THE DOMINATING TAXON OF SPRING BLOOMS. DEEP-SEA BENTHIC COMMUNITIES DEPEND STRONGLY ON SUCH BLOOMS, BUT WITH A CHANGE IN QUALITY AND QUANTITY OF PRIMARILY PRODUCED ORGANIC MATTER (OM) …	BRAECKMAN, U (REPRINT AUTHOR), UNIV GHENT, MARINE BIOL RES GRP, KRIJGSLAAN 281 S8, B-9000 GHENT, BELGIUM.; BRAECKMAN, U (REPRINT AUTHOR), MAX PLANCK INST MARINE MICROBIOL, CELSIUSSTR 1, D-28359 BREMEN, GERMANY.; BRAECKMAN, ULRIKE, UNIV GHENT, MARINE BIOL RES GRP, KRIJGSLAAN 281 S8, B-9000 GHENT, BELGIUM.; BRAECKMAN, ULRIKE, LAVIK, GAUTE, MARCHANT, HANNAH, BUCKNER, CAROLINE, BIENHOLD, CHRISTINA, W…	ANDERSON OR, 1979, J MAR BIOL ASSOC UK, V59, P791, DOI 10.1017/S002531540004577X. ANDERSSON JH, 2008, BIOGEOSCIENCES, V5, P43, DOI 10.5194/BG-5-43-2008. BAUERFEIND E, 2009, DEEP-SEA RES PT I, V56, P1471, DOI 10.1016/J.DSR.2009.04.011. BERELSON WM, 1990, GEOCHIM COSMOCHIM AC, V54, P3001, DOI 10.1016/0016-7037(90)90117-4. BESZCZYNSKA-MOLLER A, 2012, ICES J MAR SCI, V69, P852, DOI 10.1093/ICESJMS/FS…	0	2018	ECOLOGY; GEOSCIENCES, MULTIDISCIPLINARY	ISI000449481500001	10.5194/BG-15-6537-2018	BRAECKMAN, U (REPRINT AUTHOR), UNIV GHENT, MARINE BIOL RES GRP, KRIJGSLAAN 281 S8, B-9000 GHENT, BELGIUM	ISI	UNIV GHENT;MAX PLANCK INST MARINE MICROBIOL;UNIV GHENT;MAX PLANCK INST MARINE MICROBIOL;ALFRED WEGENER INST;UNIV BREMEN;UNIV BREMEN	UNIV GHENT	NA	BRAECKMAN U, 2018, BIOGEOSCIENCES
86	KRAUSE JW;DUARTE CM;MARQUEZ IA;ASSMY P;FERNANDEZ-MENDEZ M;WIEDMANN I;WASSMANN P;KRISTIANSEN S;AGUSTI S	BIOGENIC SILICA PRODUCTION AND DIATOM DYNAMICS IN THE SVALBARD REGION DURING SPRING	BIOGEOSCIENCES	BIOGEOSCIENCES	15	21	6503-6517	ARTICLE	ARTICLE	NA	CENTRAL BARENTS SEA; MARGINAL ICE-ZONE; PACIFIC SUBTROPICAL GYRE;;SOUTHERN-OCEAN; PHYTOPLANKTON BLOOMS; ARCTIC-OCEAN; NORTHEAST ATLANTIC;;SEASONAL-VARIATION; NUTRIENT DYNAMICS; CHLOROPHYLL-A	DIATOMS ARE GENERALLY THE DOMINANT CONTRIBUTORS TO THE ARCTIC OCEAN SPRING BLOOM, WHICH IS A KEY EVENT IN REGIONAL FOOD WEBS IN TERMS OF CAPACITY FOR SECONDARY PRODUCTION AND ORGANIC MATTER EXPORT. DISSOLVED SILICIC ACID IS AN OBLIGATE NUTRIENT FOR DIATOMS AND HAS BEEN DECLINING IN THE EUROPEAN ARCTIC SINCE THE EARLY 1990S. THE LACK OF REGIONAL SILICON CYCLING INFORMATION PRECLUDES UNDERSTANDING …	KRAUSE, JW (REPRINT AUTHOR), DAUPHIN ISL SEA LAB, DAUPHIN ISL, AL 36528 USA.; KRAUSE, JW (REPRINT AUTHOR), UNIV S ALABAMA, DEPT MARINE SCI, MOBILE, AL 36608 USA.; KRAUSE, JEFFREY W., MARQUEZ, ISRAEL A., DAUPHIN ISL SEA LAB, DAUPHIN ISL, AL 36528 USA.; KRAUSE, JEFFREY W., MARQUEZ, ISRAEL A., UNIV S ALABAMA, DEPT MARINE SCI, MOBILE, AL 36608 USA.; DUARTE, CARLOS M., AGUSTI, SUSANA, KING ABDULLAH UN…	ALLEN JT, 2005, NATURE, V437, P728, DOI 10.1038/NATURE03948. ANDERSON L, 1981, OCEANOL ACTA, V4, P305. ARRIGO KR, 2008, GEOPHYS RES LETT, V35, DOI 10.1029/2008GL035028. ASSMY P, 2017, SCI REP-UK, V7, DOI 10.1038/SREP40850. BANAHAN S, 1986, CONT SHELF RES, V5, P199, DOI 10.1016/0278-4343(86)90015-4. BAUERFEIND E, 2009, DEEP-SEA RES PT I, V56, P1471, DOI 10.1016/J.DSR.2009.04.011. BIDLE KD, 2002, S…	0	2018	ECOLOGY; GEOSCIENCES, MULTIDISCIPLINARY	ISI000449480900002	10.5194/BG-15-6503-2018	KRAUSE, JW (REPRINT AUTHOR), DAUPHIN ISL SEA LAB, DAUPHIN ISL, AL 36528 USA	ISI	DAUPHIN ISL SEA LAB;UNIV S ALABAMA;DAUPHIN ISL SEA LAB;UNIV S ALABAMA;KING ABDULLAH UNIV SCI AND TECHNOL;AARHUS UNIV;NORWEGIAN POLAR RES INST;UIT ARCTIC UNIV NORWAY	DAUPHIN ISL SEA LAB	NA	KRAUSE JW, 2018, BIOGEOSCIENCES
87	LETSCHER RT;VILLAREAL TA	EVALUATION OF THE SEASONAL FORMATION OF SUBSURFACE NEGATIVE PREFORMED NITRATE ANOMALIES IN THE SUBTROPICAL NORTH PACIFIC AND NORTH ATLANTIC	BIOGEOSCIENCES	BIOGEOSCIENCES	15	21	6461-6480	ARTICLE	ARTICLE	NA	VERTICALLY MIGRATING RHIZOSOLENIA; EXOPOLYMER PARTICLES TEP; GIANT;DIATOM ETHMODISCUS; NORTHWESTERN SARGASSO SEA; DEEP CHLOROPHYLL MAXIMUM;;MARINE ORGANIC-MATTER; PYROCYSTIS-NOCTILUCA; CARBON-CYCLE; OPEN-OCEAN;;INORGANIC NUTRIENTS	SUMMERTIME MIXED-LAYER DRAWDOWN OF DISSOLVED INORGANIC CARBON IN THE ABSENCE OF MEASURABLE NUTRIENTS IN THE OCEAN'S SUBTROPICAL GYRES AND NON-REDFIELDIAN OXYGEN : NITRATE RELATIONSHIPS IN THE UNDERLYING SUBSURFACE WATERS ARE TWO BIOGEOCHEMICAL PHENOMENA THAT HAVE THUS FAR ELUDED COMPLETE DESCRIPTION. MANY PROCESSES ARE THOUGHT TO CONTRIBUTE TO ONE OR BOTH, INCLUDING LATERAL NUTRIENT TRANSPORT, CA…	LETSCHER, RT (REPRINT AUTHOR), UNIV NEW HAMPSHIRE, EARTH SCI \& OCEAN PROC ANAL LAB, DURHAM, NH 03824 USA.; LETSCHER, ROBERT T., UNIV NEW HAMPSHIRE, EARTH SCI \& OCEAN PROC ANAL LAB, DURHAM, NH 03824 USA.; VILLAREAL, TRACY A., UNIV TEXAS AUSTIN, DEPT MARINE SCI, AUSTIN, TX 78382 USA.; VILLAREAL, TRACY A., UNIV TEXAS AUSTIN, MARINE SCI INST, AUSTIN, TX 78382 USA.	ABELL J, 2005, GLOBAL BIOGEOCHEM CY, V19, DOI 10.1029/2004GB002285. ABELL J, 2000, J MAR RES, V58, P203, DOI 10.1357/002224000321511142. ALLDREDGE AL, 1993, DEEP-SEA RES PT I, V40, P1131, DOI 10.1016/0967-0637(93)90129-Q. ALLDREDGE AL, 1982, MAR BIOL, V66, P83, DOI 10.1007/BF00397258. AMMERMAN JW, 2003, EOS T AM GEOPHYS UN, V84, P165, DOI DOI 10.1029/2003E0180001. ANDERSON LA, 1994, GLOBAL BIOGEO…	0	2018	ECOLOGY; GEOSCIENCES, MULTIDISCIPLINARY	ISI000449342800003	10.5194/BG-15-6461-2018	LETSCHER, RT (REPRINT AUTHOR), UNIV NEW HAMPSHIRE, EARTH SCI \& OCEAN PROC ANAL LAB, DURHAM, NH 03824 USA	ISI	UNIV NEW HAMPSHIRE;UNIV NEW HAMPSHIRE;UNIV TEXAS AUSTIN;UNIV TEXAS AUSTIN	UNIV NEW HAMPSHIRE	NA	LETSCHER RT, 2018, BIOGEOSCIENCES
88	XU X;ZHEN Y	ENUMERATION OF MICROALGAE IN DIFFERENT CELL GROWTH PHASES WITH SANDWICH HYBRIDIZATION INTEGRATED WITH NUCLEASE PROTECTION ASSAY	INDIAN JOURNAL OF GEO-MARINE SCIENCES	INDIAN J. GEO-MAR. SCI.	47	11	2207-2212	ARTICLE	ARTICLE	CELL GROWTH PHASES; RRNA INDEX; NPA-SH	WHOLE-CELL; FLOW-CYTOMETRY; IDENTIFICATION; QUANTIFICATION; PROBES;;DIATOMS; GULF	SANDWICH HYBRIDIZATION INTEGRATED WITH NUCLEASE PROTECTION ASSAY (NPA-SH), WHICH TAKES ADVANTAGE OF HIGH COPY NUMBER OF RRNA MOLECULES IN CELLS, HAS BEEN DEVELOPED TO QUANTIFY MICROALGAE. SEVEN MICROALGAE IN DIFFERENT CELL GROWTH PHASES WERE ANALYSED BY NPA-SH TO FIND HOW THE AMOUNTS OF RNA HAD INFLUENCE ON ENUMERATION OF MICROALGAE WITH NPA-SH. IT WAS FOUND THAT THE CALIBRATION CURVES OF NPA-SH …	ZHEN, Y (REPRINT AUTHOR), MINIST EDUC, KEY LAB MARINE ENVIRONM \& ECOL, QINGDAO 266100, PEOPLES R CHINA.; ZHEN, Y (REPRINT AUTHOR), OCEAN UNIV CHINA, COLL ENVIRONM SCI \& ENGN, QINGDAO 266100, PEOPLES R CHINA.; XU, XIAOCHUN, QINGDAO UNIV, SCH APPL TECHNOL, QINGDAO 266100, PEOPLES R CHINA.; ZHEN, YU, MINIST EDUC, KEY LAB MARINE ENVIRONM \& ECOL, QINGDAO 266100, PEOPLES R CHINA.; ZHEN, YU, OCEAN UN…	ANDERSON DM, 2005, DEEP-SEA RES PT II, V52, P2467, DOI 10.1016/J.DSR2.2005.06.015. BAXA DV, 2010, HARMFUL ALGAE, V9, P342, DOI 10.1016/J.HAL.2010.01.001. CAI QS, 2006, HARMFUL ALGAE, V5, P300, DOI 10.1016/J.HAL.2005.08.002. DIERCKS S, 2008, HARMFUL ALGAE, V7, P137, DOI 10.1016/J.HAL.2007.06.005. DYHRMAN ST, 2006, HARMFUL ALGAE, V5, P242, DOI 10.1016/J.HAL.2005.07.005. GAS F, 2009, HARMFUL ALGAE, …	0	2018	OCEANOGRAPHY	ISI000454568900009	NA	ZHEN, Y (REPRINT AUTHOR), MINIST EDUC, KEY LAB MARINE ENVIRONM \& ECOL, QINGDAO 266100, PEOPLES R CHINA	ISI	KEY LAB MARINE ENVIRONM AND ECOL;OCEAN UNIV CHINA;QINGDAO UNIV;KEY LAB MARINE ENVIRONM AND ECOL;OCEAN UNIV CHINA	KEY LAB MARINE ENVIRONM AND ECOL	NA	XU X, 2018, INDIAN J GEO-MAR SCI
89	WANG L;HUANG B;LAWS EA;ZHOU K;LIU X;XIE Y;DAI M	ANTICYCLONIC EDDY EDGE EFFECTS ON PHYTOPLANKTON COMMUNITIES AND PARTICLE EXPORT IN THE NORTHERN SOUTH CHINA SEA	JOURNAL OF GEOPHYSICAL RESEARCH-OCEANS	J. GEOPHYS. RES.-OCEANS	123	11	7632-7650	ARTICLE	ARTICLE	ANTICYCLONIC EDDIES; PHYTOPLANKTON COMMUNITY; EDGE EFFECTS;;PHYSICAL-BIOLOGICAL COUPLING; THE SOUTH CHINA SEA	PARTICULATE ORGANIC-CARBON; ATLANTIC TIME-SERIES; MESOSCALE EDDIES;;PHOTOSYNTHETIC PIGMENTS; FRICTIONAL DECAY; CLASS ABUNDANCES; NE;ATLANTIC; GULF-STREAM; NUTRIENT; IMPACT	WE EXAMINED RESPONSE OF PHYTOPLANKTON TOTAL CHLOROPHYLL A (TCHL A) AND COMMUNITY COMPOSITION TO THREE COHERENT ANTICYCLONIC EDDIES (ACES) OBSERVED DURING A CRUISE TO THE NORTHERN SOUTH CHINA SEA ON 28 JULY TO 7 AUGUST 2007. PHOTOSYNTHETIC PIGMENTS WERE MEASURED TO ESTIMATE THE CONTRIBUTION OF NINE PHYTOPLANKTON GROUPS TO TCHL A. ALTHOUGH THE WATER COLUMN-INTEGRATED TCHL A INVENTORY IN THE UPPER 1…	HUANG, BQ (REPRINT AUTHOR), XIAMEN UNIV, STATE KEY LAB MARINE ENVIRONM SCI, FUJIAN PROV KEY LAB COASTAL ECOL \& ENVIRONM STUDI, XIAMEN, PEOPLES R CHINA.; WANG, LEI, HUANG, BANGQIN, ZHOU, KUANBO, LIU, XIN, XIE, YUYUAN, DAI, MINHAN, XIAMEN UNIV, STATE KEY LAB MARINE ENVIRONM SCI, FUJIAN PROV KEY LAB COASTAL ECOL \& ENVIRONM STUDI, XIAMEN, PEOPLES R CHINA.; WANG, LEI, STATE OCEAN ADM, INST OCEANOG 3…	AGAWIN NSR, 2000, LIMNOL OCEANOGR, V45, P591, DOI 10.4319/LO.2000.45.3.0591. ALEXANDER H, 2015, P NATL ACAD SCI USA, V112, PE5972, DOI 10.1073/PNAS.1518165112. BALTAR F, 2010, ISME J, V4, P975, DOI 10.1038/ISMEJ.2010.33. BIGGS DC, 1992, J GEOPHYS RES-OCEANS, V97, P2143, DOI 10.1029/90JC02020. BOYD PW, 1999, DEEP-SEA RES PT I, V46, P63, DOI 10.1016/S0967-0637(98)00066-1. CAMPBELL R, 2013, PROG OCE…	0	2018	OCEANOGRAPHY	ISI000453907000001	10.1029/2017JC013623	HUANG, BQ (REPRINT AUTHOR), XIAMEN UNIV, STATE KEY LAB MARINE ENVIRONM SCI, FUJIAN PROV KEY LAB COASTAL ECOL \& ENVIRONM STUDI, XIAMEN, PEOPLES R CHINA	ISI	XIAMEN UNIV;XIAMEN UNIV;LOUISIANA STATE UNIV	XIAMEN UNIV	NA	WANG L, 2018, J GEOPHYS RES -OCEANS
90	LEHMUSKERO A;CHAUTON MS;BOSTROM T	LIGHT AND PHOTOSYNTHETIC MICROALGAE: A REVIEW OF CELLULAR- AND MOLECULAR-SCALE OPTICAL PROCESSES	PROGRESS IN OCEANOGRAPHY	PROG. OCEANOGR.	168	NA	43-56	ARTICLE	REVIEW	MICROALGAE; OPTICAL PROPERTIES; LIGHT ABSORPTION; LIGHT SCATTERING;;LIGHT DIFFRACTION; FLUORESCENCE	ALGAL CLASSES CHLOROPHYCEAE; CHEMICAL-COMPOSITION; EMILIANIA-HUXLEYI;;RADIATION CHARACTERISTICS; MARINE-PHYTOPLANKTON; POLARIZED-LIGHT; DIEL;VARIATIONS; BACKSCATTERING PROPERTIES; NANNOCHLOROPSIS-OCULATA;;BIOCHEMICAL-COMPOSITION	LIGHT AND ITS INTERACTION WITH MICROALGAE ARE ESSENTIAL CONCERNS IN THE CONTEXT OF MICROALGAE STUDIES. THE OPTICAL PROPERTIES OF MICROALGAE HAVE A GREAT IMPACT ON THE REMOTE SENSING OCEAN COLOR, UNDERWATER LIGHT DISTRIBUTION AND BIOMASS ACCUMULATION, TO MENTION SOME AREAS. A DEEP UNDERSTANDING OF THESE PROCESSES REQUIRES KNOWLEDGE ON BOTH THE PHYSICAL LIGHT INTERACTION MECHANISMS WITH ALGAE, AND …	LEHMUSKERO, A (REPRINT AUTHOR), HUMMELVRETSVAGEN 38, S-17836 EKERO, SWEDEN.; LEHMUSKERO, ANNI, BOSTROM, TOBIAS, ARCTIC UNIV NORWAY, DEPT PHYS \& TECHNOL, POSTBOX 6050 LANGNES, N-9037 TROMSO, NORWAY.; CHAUTON, MATILDE SKOGEN, SINTEF OCEAN, POSTBOX 4760 TORGARDEN, N-7465 TRONDHEIM, NORWAY.	AAS E, 1996, J PLANKTON RES, V18, P2223, DOI 10.1093/PLANKT/18.12.2223. AGUIRREGOMEZ R, 1995, INT GEOSCI REMOTE SE, P2084, DOI 10.1109/IGARSS.1995.524115. AHN YH, 1992, DEEP-SEA RES, V39, P1835, DOI 10.1016/0198-0149(92)90002-B. ATTA M, 2013, BIORESOURCE TECHNOL, V148, P373, DOI 10.1016/J.BIORTECH.2013.08.162. BABIN M, 2008, REAL TIME COASTAL OB, P237. BALCH WM, 1996, LIMNOL OCEANOGR, V41, P1684,…	0	2018	OCEANOGRAPHY	ISI000452943300005	10.1016/J.POCEAN.2018.09.002	LEHMUSKERO, A (REPRINT AUTHOR), HUMMELVRETSVAGEN 38, S-17836 EKERO, SWEDEN	ISI	ARCTIC UNIV NORWAY	NOTREPORTED	NA	LEHMUSKERO A, 2018, PROG OCEANOGR
91	SMITH WO;KAUFMAN DE	CLIMATOLOGICAL TEMPORAL AND SPATIAL DISTRIBUTIONS OF NUTRIENTS AND PARTICULATE MATTER IN THE ROSS SEA	PROGRESS IN OCEANOGRAPHY	PROG. OCEANOGR.	168	NA	182-195	ARTICLE	ARTICLE	ROSS SEA; DIATOMS; CHLOROPHYLL; PARTICULATE ORGANIC CARBON; PRODUCTIVITY	CARBON-TO-CHLOROPHYLL; PRIMARY PRODUCTIVITY; SEASONAL PATTERNS;;PHAEOCYSTIS ANTARCTICA; PHYTOPLANKTON BLOOM; IRON AVAILABILITY;;ORGANIC-CARBON; WATER-COLUMN; VARIABILITY; DIATOMS	THE DISTRIBUTIONS OF NUTRIENTS, CHLOROPHYLL (CHL), PARTICULATE ORGANIC CARBON (POC), PARTICULATE ORGANIC NITROGEN (PON), AND BIOGENIC SILICA (BSI) WERE COMPILED FROM 42 CRUISES TO THE ROSS SEA CONTINENTAL SHELF TO GENERATE A MONTHLY CLIMATOLOGY. NUTRIENTS WERE ELEVATED IN SPRING AND REMOVAL BEGAN IN EARLY SPRING (NOVEMBER) AND CONTINUED THROUGH DECEMBER, AT WHICH TIME NITRATE AND PHOSPHATE REMOVA…	SMITH, WO (REPRINT AUTHOR), SHANGHAI JIAO TONG UNIV, SCH OCEANOG, SHANGHAI 200240, PEOPLES R CHINA.; SMITH, WALKER O., JR., KAUFMAN, DANIEL E., VIRGINIA INST MARINE SCI, COLL WILLIAM \& MARY, GLOUCESTER PT, GLOUCESTER POINT, VA 23062 USA.; KAUFMAN, DANIEL E., CHESAPEAKE RES CONSORTIUM INC, EDGEWATER, MD 21037 USA.	AINLEY D, 2007, TRENDS ECOL EVOL, V22, P444, DOI 10.1016/J.TREE.2007.06.007. ARRIGO KR, 2008, GEOPHYS RES LETT, V35, DOI 10.1029/2008GL035624. ARRIGO KR, 2008, J GEOPHYS RES-OCEANS, V113, DOI 10.1029/2007JC004551. ARRIGO KR, 1999, SCIENCE, V283, P365, DOI 10.1126/SCIENCE.283.5400.365. ARRIGO KR, 2000, J GEOPHYS RES-OCEANS, V105, P8827, DOI 10.1029/1998JC000289. ASSMY P, 2013, P NATL ACAD SCI USA,…	0	2018	OCEANOGRAPHY	ISI000452943300015	10.1016/J.POCEAN.2018.10.003	SMITH, WO (REPRINT AUTHOR), SHANGHAI JIAO TONG UNIV, SCH OCEANOG, SHANGHAI 200240, PEOPLES R CHINA	ISI	SHANGHAI JIAO TONG UNIV;COLL WILLIAM AND MARY;CHESAPEAKE RES CONSORTIUM INC	SHANGHAI JIAO TONG UNIV	NA	SMITH WO, 2018, PROG OCEANOGR
92	JACOB BG;TAPIA FJ;QUINONES RA;MONTES R;SOBARZO M;SCHNEIDER W;DANERI G;MORALES CE;MONTERO P;GONZALEZ HE	MAJOR CHANGES IN DIATOM ABUNDANCE, PRODUCTIVITY, AND NET COMMUNITY METABOLISM IN A WINDIER AND DRYER COASTAL CLIMATE IN THE SOUTHERN HUMBOLDT CURRENT	PROGRESS IN OCEANOGRAPHY	PROG. OCEANOGR.	168	NA	196-209	ARTICLE	ARTICLE	PRIMARY PRODUCTION; NET METABOLISM; SI:N RATIO; UPWELLING-FAVORABLE;WINDS; RIVER OUTFLOWS; SOUTH-CENTRAL CHILE	UPWELLING AREA; CALIFORNIA CURRENT; CENTRAL CHILE; OCEANOGRAPHIC;CHANGES; SIZE-STRUCTURE; HYPOXIC EVENT; WATER-COLUMN; SILICIC-ACID;;SHALLOW BAY; EL-NINO	ONGOING GLOBAL WARMING CAUSED BY CLIMATE CHANGE HAS BEEN SUGGESTED TO PRODUCE AN INTENSIFICATION OF UP WELLING-FAVORABLE WINDS ALONG THE COAST OF SOUTH-CENTRAL CHILE DUE TO A POLEWARD DISPLACEMENT OF THE SOUTH PACIFIC ANTICYCLONE (SPA). HERE WE EXPLORE THE EXTENT TO WHICH THESE CHANGES HAVE INFLUENCED WATER COLUMN PROPERTIES, INORGANIC NUTRIENTS, PRIMARY PRODUCTION, DIATOM ABUNDANCES AND NET COMM…	JACOB, BG (REPRINT AUTHOR), CIEP, SIMPSON 471, COYHAIQUE, CHILE.; TAPIA, FABIAN J., QUINONES, RENATO A., MONTES, RODRIGO, SOBARZO, MARCUS, UNIV CONCEPCION, CTR INTERDISCIPLINARIO INVEST ACUICOLA INCAR, CONCEPCION, CHILE.; TAPIA, FABIAN J., QUINONES, RENATO A., SOBARZO, MARCUS, SCHNEIDER, WOLFGANG, MORALES, CARMEN E., UNIV CONCEPCION, DEPT OCEANOG, CAMPUS CONCEPCION,VICTOR LAMAS 1290,CASILLA 160-C…	ANABALON V, 2007, PROG OCEANOGR, V75, P396, DOI 10.1016/J.POCEAN.2007.08.023. ANABALON V, 2016, PROG OCEANOGR, V149, P174, DOI 10.1016/J.POCEAN.2016.10.011. BAKUN A, 1990, SCIENCE, V247, P198, DOI 10.1126/SCIENCE.247.4939.198. BAKUN A., 2015, CURR CLIM CHANGE REP, V1, P85, DOI DOI 10.1007/S40641-015-0008-4. BAKUN A, 2010, GLOBAL CHANGE BIOL, V16, P1213, DOI 10.1111/J.1365-2486.2009.02094.X. BAKUN…	0	2018	OCEANOGRAPHY	ISI000452943300016	10.1016/J.POCEAN.2018.10.001	JACOB, BG (REPRINT AUTHOR), CIEP, SIMPSON 471, COYHAIQUE, CHILE	ISI	UNIV CONCEPCION;UNIV CONCEPCION;UNIV CONCEPCION;UNIV CONCEPCION;UNIV AUSTRAL CHILE;UNIV AUSTRAL CHILE	NOTREPORTED	NA	JACOB BG, 2018, PROG OCEANOGR
93	VAN OOSTENDE N;DUSSIN R;STOCK CA;BARTON AD;CURCHITSER E;DUNNE JP;WARD BB	SIMULATING THE OCEAN'S CHLOROPHYLL DYNAMIC RANGE FROM COASTAL UPWELLING TO OLIGOTROPHY	PROGRESS IN OCEANOGRAPHY	PROG. OCEANOGR.	168	NA	232-247	ARTICLE	ARTICLE	CHLOROPHYLL; COASTAL UPWELLING; DIATOM; COASTAL HYPOXIA; PHYTOPLANKTON;COMMUNITY SIZE-STRUCTURE; CALIFORNIA CURRENT	NORTHERN CALIFORNIA CURRENT; PARTICULATE ORGANIC-CARBON;;BIOLOGICAL-PHYSICAL MODEL; HARMFUL ALGAL BLOOMS; EARTH SYSTEM MODEL;;NITRATE UPTAKE; PHYTOPLANKTON GROWTH; MARINE-PHYTOPLANKTON;;NUTRIENT-UPTAKE; SOUTHERN CALIFORNIA	THE MEASURED CONCENTRATION OF CHLOROPHYLL A IN THE SURFACE OCEAN SPANS FOUR ORDERS OF MAGNITUDE, FROM SIMILAR TO 0.01 MG M(-3) IN THE OLIGOTROPHIC GYRES TO > 10 MG M(-3) IN COASTAL ZONES. PRODUCTIVE REGIONS ENCOMPASS ONLY A SMALL FRACTION OF THE GLOBAL OCEAN AREA YET THEY CONTRIBUTE DISPROPORTIONATELY TO MARINE RESOURCES AND BIOGEO-CHEMICAL PROCESSES, SUCH AS FISH CATCH AND COASTAL HYPOXIA. THESE…	VAN OOSTENDE, N (REPRINT AUTHOR), PRINCETON UNIV, 158 GUYOT HALL, PRINCETON, NJ 08544 USA.; VAN OOSTENDE, N., WARD, B. B., PRINCETON UNIV, DEPT GEOSCI, PRINCETON, NJ 08544 USA.; DUSSIN, R., CURCHITSER, E., RUTGERS STATE UNIV, DEPT ENVIRONM SCI, NEW BRUNSWICK, NJ USA.; STOCK, C. A., DUNNE, J. P., NOAA, GEOPHYS FLUID DYNAM LAB, PRINCETON, NJ USA.; BARTON, A. D., UNIV CALIF SAN DIEGO, SCRIPPS INST O…	AKSNES DL, 1991, MAR ECOL PROG SER, V70, P65, DOI 10.3354/MEPS070065. ALVAREZ-FERNANDEZ S, 2014, J SEA RES, V91, P35, DOI 10.1016/J.SEARES.2014.04.005. ANDERSON DM, 2012, ANNU REV MAR SCI, V4, P143, DOI 10.1146/ANNUREV-MARINE-120308-081121. ARMSTRONG R. A, 1994, LIMNOL OCEANOGR. AUMONT O, 1999, GLOBAL BIOGEOCHEM CY, V13, P351, DOI 10.1029/1998GB900012. AUMONT O, 2006, GLOBAL BIOGEOCHEM CY, V20, D…	0	2018	OCEANOGRAPHY	ISI000452943300019	10.1016/J.POCEAN.2018.10.009	VAN OOSTENDE, N (REPRINT AUTHOR), PRINCETON UNIV, 158 GUYOT HALL, PRINCETON, NJ 08544 USA	ISI	PRINCETON UNIV;PRINCETON UNIV;RUTGERS STATE UNIV;GEOPHYS FLUID DYNAM LAB;UNIV CALIF SAN DIEGO;UNIV CALIF SAN DIEGO	PRINCETON UNIV	NA	VAN OOSTENDE N, 2018, PROG OCEANOGR
94	CIRRI E;VYVERMAN W;POHNERT G	BIOFILM INTERACTIONS-BACTERIA MODULATE SEXUAL REPRODUCTION SUCCESS OF THE DIATOM SEMINAVIS ROBUSTA	FEMS MICROBIOLOGY ECOLOGY	FEMS MICROBIOL. ECOL.	94	11	NA	ARTICLE	ARTICLE	CHEMICAL ECOLOGY; PHEROMONES; DIATOMS; BACTERIA; CROSS-KINGDOM;INTERACTIONS; BIOFILMS	MARINE; DIKETOPIPERAZINES; COMMUNICATION	MARINE BIOFILMS ARE COMPLEX MULTI-SPECIES COMMUNITIES WHERE CHEMICAL SIGNALING REGULATES A SUBSTANTIAL SHARE OF INTERACTIONS. THE INVOLVED NATURAL PRODUCTS REPRESENT TARGETS FOR COMPETITION STRATEGIES BY SIGNAL INTERFERENCE. DIATOMS, THAT OFTEN DOMINATE BIOFILMS, RELY ON A COMPLEX PHEROMONE SYSTEM DURING SEXUAL REPRODUCTION, INVOLVING SYNCHRONIZING AND ATTRACTING METABOLITES. THE PRESENT STUDY AD…	POHNERT, G (REPRINT AUTHOR), LESSINGSTR 8, D-07743 JENA, GERMANY.; CIRRI, EMILIO, POHNERT, GEORG, FRIEDRICH SCHILLER UNIV JENA, INST INORGAN \& ANALYT CHEM, D-07743 JENA, GERMANY.; VYVERMAN, WIM, UNIV GHENT, DEPT BIOL, PROTISTOL \& AQUAT ECOL, B-9000 GHENT, BELGIUM.	ADAMS E, 1978, EXPERIENTIA, V34, P579, DOI 10.1007/BF01936970. AMIN SA, 2015, NATURE, V522, P98, DOI 10.1038/NATURE14488. AMIN SA, 2012, MICROBIOL MOL BIOL R, V76, P667, DOI 10.1128/MMBR.00007-12. BARRANGUET C, 2005, EUR J PHYCOL, V40, P1, DOI 10.1080/09670260400009882. CHEPURNOV VA, 2002, J PHYCOL, V38, P1004, DOI 10.1046/J.1529-8817.2002.T01-1-01233.X. CLEENWERCK I, 2007, INT J SYST EVOL MICR, …	0	2018	MICROBIOLOGY	ISI000453660500005	10.1093/FEMSEC/FIY161	POHNERT, G (REPRINT AUTHOR), LESSINGSTR 8, D-07743 JENA, GERMANY	ISI	FRIEDRICH SCHILLER UNIV JENA;UNIV GHENT	NOTREPORTED	NA	CIRRI E, 2018, FEMS MICROBIOL ECOL
95	SUN X;WU N;FABER C;FOHRER N	EFFECTS OF HYDROLOGICAL VARIABLES ON STRUCTURING MORPHOLOGICAL TRAIT (CELL SIZE) OF DIATOM COMMUNITY IN A LOWLAND RIVER	ECOLOGICAL INDICATORS	ECOL. INDIC.	94	1	207-217	ARTICLE	ARTICLE	DIATOMS; MORPHOLOGICAL TRAIT; CELL SIZE; ANTECEDENT PRECIPITATION INDEX;(API); LOWLAND RIVER	TEMPORAL VARIABILITY; ECOLOGICAL GUILDS; PHYTOPLANKTON; ASSEMBLAGES;;INDEX; SIMULATION; PERIPHYTON; GRADIENTS; CLASSIFICATIONS; CONTAMINATION	DIATOMS ARE WIDELY USED AS BIO-INDICATORS IN WATER QUALITY MONITORING AND ECOLOGICAL STATUS ASSESSMENT. COMPARE TO CHEMICAL VARIABLES, THE EFFECTS OF HYDROLOGICAL VARIABLES ON DIATOM DYNAMICS HAVE BEEN RARELY REPORTED. IN THIS STUDY, WE AIMED TO EXAMINE DYNAMICS OF DIATOMS BASED ON THE CLASSIFICATION OF A MORPHOLOGICAL TRAIT (CELL SIZE) AND TO INVESTIGATE THE RELATIONSHIP BETWEEN THE DIATOM COMMU…	SUN, XM, WU, NC (REPRINT AUTHOR), UNIV KIEL, DEPT HYDROL \& WATER RESOURCES MANAGEMEN4, INST NAT RESOURCE CONSERVAT, D-24118 KIEL, GERMANY.; WU, NC (REPRINT AUTHOR), AARHUS UNIV, AARHUS INST ADV STUDIES, HOEGH GULDBERGS GADE 6B, DK-8000 AARHUS C, DENMARK.; SUN, XIUMING, WU, NAICHENG, FABER, CLAAS, FOHRER, NICOLA, UNIV KIEL, DEPT HYDROL \& WATER RESOURCES MANAGEMEN4, INST NAT RESOURCE CONSERVAT, D…	ALHONIEMI E, 2000, SOM TOOLBOX. ALLAN J. DAVID, 2004, LIMNETICA, V23, P187. ALMEIDA SFP, 2014, SCI TOTAL ENVIRON, V476, P768, DOI 10.1016/J.SCITOTENV.2013.11.144. B-BERES V, 2016, ECOL INDIC, V64, P31, DOI 10.1016/J.ECOLIND.2015.12.031. BEY M.Y, 2013, ATLAS DIATOMEES COUR, V1. BIGGS BJF, 1998, J PHYCOL, V34, P598, DOI 10.1046/J.1529-8817.1998.340598.X. BIRK S, 2012, ECOL INDIC, V18, P31, DOI 10.1…	1	2018	BIODIVERSITY CONSERVATION; ENVIRONMENTAL SCIENCES	ISI000452692500020	10.1016/J.ECOLIND.2018.06.044	SUN, XM, WU, NC (REPRINT AUTHOR), UNIV KIEL, DEPT HYDROL \& WATER RESOURCES MANAGEMEN4, INST NAT RESOURCE CONSERVAT, D-24118 KIEL, GERMANY	ISI	UNIV KIEL;AARHUS UNIV;UNIV KIEL;AARHUS UNIV	UNIV KIEL	NA	SUN X, 2018, ECOL INDIC
96	ANU PR;NANDAN SB;JAYACHANDRAN PR;XAVIER NDD;MIDHUN AM;MOHAN D	TOXICITY EFFECTS OF ZINC ON TWO MARINE DIATOMS, UNDER VARYING MACRONUTRIENT ENVIRONMENT	MARINE ENVIRONMENTAL RESEARCH	MAR. ENVIRON. RES.	142	NA	275-285	ARTICLE	ARTICLE	CHAETOCEROS CALCITRANS; THALASSIOSIRA WEISSFLOGII; ZINC; MACRONUTRIENT	NUTRIENT-UPTAKE; TRACE-ELEMENTS; NITRATE UPTAKE; CADMIUM; COPPER;;PHYTOPLANKTON; ACCUMULATION; ASSIMILATION; ADDITIONS; STRESS	DIATOMS CONSTITUTE ONE OF THE FUNDAMENTS IN THE TROPHIC FOOD CHAINS AND ARE RESPONSIBLE FOR MUCH OF THE BIOACCUMULATION OF HEAVY METALS, IN PARTICULAR ZINC, THROUGHOUT THE WEB OF FOOD CHAINS. CHAETOCEROS CALCITRANS AND THALASSIOSIRA WEISSFLOGII ARE WIDELY PRESENT AS A DOMINANT MARINE DIATOM IN ESTUARINE AND COASTAL WATERS. THE ZINC UPTAKE, ITS FRACTIONATION IN SUBCELLULAR STRUCTURES AND MACROMOLE…	NANDAN, SB (REPRINT AUTHOR), COCHIN UNIV SCI \& TECHNOL, SCH MARINE SCI, DEPT MARINE BIOL MICROBIOL \& BIOCHEM, KOCHI 682016, KERALA, INDIA.; ANU, P. R., NANDAN, S. BIJOY, JAYACHANDRAN, P. R., XAVIER, N. D. DON, MIDHUN, A. M., COCHIN UNIV SCI \& TECHNOL, SCH MARINE SCI, DEPT MARINE BIOL MICROBIOL \& BIOCHEM, KOCHI 682016, KERALA, INDIA.; MOHAN, D., GOVT INDIA, MINIST EARTH SCI, INTEGRATED COASTAL…	ANJU A. KUMAR, 2011, GLOBAL J ENV RES, V5, P115. ANU PR, 2016, REG STUD MAR SCI, V8, P498, DOI 10.1016/J.RSMA.2016.07.001. ARMSTRONG FA, 1967, DEEP-SEA RES, V14, P381, DOI 10.1016/0011-7471(67)90082-4. BLIGH EG, 1959, CAN J BIOCHEM PHYS, V37, P911. BROOKS RR, 1967, TALANTA, V14, P809, DOI 10.1016/0039-9140(67)80102-4. CHONG K, 2000, ENVIRON TOXICOL CHEM, V19, P1660, DOI 10.1897/1551-5028(2000)019…	0	2018	ENVIRONMENTAL SCIENCES; MARINE \& FRESHWATER BIOLOGY; TOXICOLOGY	ISI000452943500027	10.1016/J.MARENVRES.2018.10.013	NANDAN, SB (REPRINT AUTHOR), COCHIN UNIV SCI \& TECHNOL, SCH MARINE SCI, DEPT MARINE BIOL MICROBIOL \& BIOCHEM, KOCHI 682016, KERALA, INDIA	ISI	COCHIN UNIV SCI AND TECHNOL;COCHIN UNIV SCI AND TECHNOL;MINIST EARTH SCI	COCHIN UNIV SCI AND TECHNOL	NA	ANU PR, 2018, MAR ENVIRON RES
97	NEIL K;GAJEWSKI K	AN 11,000-YR RECORD OF DIATOM ASSEMBLAGE RESPONSES TO CLIMATE AND TERRESTRIAL VEGETATION CHANGES, SOUTHWESTERN QUEBEC	ECOSPHERE	ECOSPHERE	9	11	NA	ARTICLE	ARTICLE	DIATOM; HOLOCENE; LAKE ONTOGENY; PALEOCLIMATE; POLLEN; TSUGA-DECLINE;;VARVE	EASTERN NORTH-AMERICA; ENVIRONMENTAL-CHANGE; 1500-YEAR RECORD; HEMLOCK;DECLINE; LAKE-SEDIMENTS; BOREAL LAKE; ELK LAKE; HOLOCENE; DYNAMICS;;ONTARIO	A HIGH-RESOLUTION DIATOM SEQUENCE WAS DEVELOPED FROM CONTINUOUSLY LAMINATED LAKE SEDIMENTS IN SOUTHWESTERN QUEBEC, WHICH SPANNED THE HOLOCENE (SIMILAR TO 11,000 YR). GENERAL AND SPECIES-SPECIFIC CHANGES IN THE DIATOM RECORD WERE SYNCHRONOUS WITH PATTERNS OF VEGETATION SUCCESSION INFERRED FROM REGIONAL PALYNOLOGICAL STUDIES, DEMONSTRATING SIGNIFICANT INFLUENCES OF TERRESTRIAL ECOSYSTEMS ON LAKE WA…	NEIL, K (REPRINT AUTHOR), UNIV OTTAWA, DEPT GEOG ENVIRONM \& GEOMAT, LAB PALEOCLIMATOL \& CLIMATOL, OTTAWA, ON K1N 6N5, CANADA.; NEIL, KAREN, GAJEWSKI, KONRAD, UNIV OTTAWA, DEPT GEOG ENVIRONM \& GEOMAT, LAB PALEOCLIMATOL \& CLIMATOL, OTTAWA, ON K1N 6N5, CANADA.	ADAMS JK, 2010, QUATERNARY SCI REV, V29, P2302, DOI 10.1016/J.QUASCIREV.2010.05.033. ALLEY RB, 2005, QUATERNARY SCI REV, V24, P1123, DOI 10.1016/J.QUASCIREV.2004.12.004. ANDERSON T. W., 1987, QUATERNARY GEOLOGY O, P31. ANTONIADES D., 2008, ICONOGRAPHIA DIATOMO, V17. BAIER J., 2004, CLIMATE HIST TIMES. BATTARBEE RW, 2000, QUATERNARY SCI REV, V19, P107, DOI 10.1016/S0277-3791(99)00057-8. BATTARBEE …	0	2018	ECOLOGY	ISI000452621900017	10.1002/ECS2.2505	NEIL, K (REPRINT AUTHOR), UNIV OTTAWA, DEPT GEOG ENVIRONM \& GEOMAT, LAB PALEOCLIMATOL \& CLIMATOL, OTTAWA, ON K1N 6N5, CANADA	ISI	UNIV OTTAWA;UNIV OTTAWA	UNIV OTTAWA	NA	NEIL K, 2018, ECOSPHERE
98	LIN YC;KANG LK;SHIH CY;GONG GC;CHANG J	EVALUATION OF THE RELATIONSHIP BETWEEN THE 18S RRNA/RDNA RATIO AND POPULATION GROWTH IN THE MARINE DIATOM SKELETONEMA TROPICUM VIA THE APPLICATION OF AN EXOGENOUS NUCLEIC ACID STANDARD	JOURNAL OF EUKARYOTIC MICROBIOLOGY	J. EUKARYOT. MICROBIOL.	65	6	792-803	ARTICLE	ARTICLE	EXOGENOUS STANDARDS; GROWTH RATE; NITROGEN; PHOSPHORUS; QUANTITATIVE PCR	NITRATE TRANSPORTER GENES; RIBOSOMAL-RNA CONTENT; DNA CONCENTRATIONS;;MESSENGER-RNA; PROCHLOROCOCCUS; EXPRESSION; NITROGEN; QUANTIFICATION;;STOICHIOMETRY; LIMITATION	RIBOSOMAL RNA (RRNA) HAS BEEN REGARDED AS A PROXY FOR METABOLIC ACTIVITY AND POPULATION GROWTH IN MICROBES, BUT THE LIMITATIONS AND ASSUMPTIONS OF THIS APPROACH SHOULD BE BETTER DEFINED, PARTICULARLY IN EUKARYOTIC MICROALGAE. IN THIS STUDY, THE 18S RRNA/RDNA RATIO OF A MARINE DIATOM, SKELETONEMA TROPICUM, WAS EXAMINED IN BATCH AND SEMI-CONTINUOUS CULTURES SUBJECTED TO LOW NITROGEN AND PHOSPHORUS …	CHANG, J (REPRINT AUTHOR), NATL TAIWAN OCEAN UNIV, INST MARINE BIOL, KEELUNG 20224, TAIWAN.; LIN, YUN-CHI, SHIH, CHI-YU, CHANG, JENG, NATL TAIWAN OCEAN UNIV, INST MARINE BIOL, KEELUNG 20224, TAIWAN.; LIN, YUN-CHI, KANG, LEE-KUO, GONG, GWO-CHING, CHANG, JENG, NATL TAIWAN OCEAN UNIV, INST MARINE ENVIRONM \& ECOL, KEELUNG 20224, TAIWAN.; KANG, LEE-KUO, NATL TAIWAN OCEAN UNIV, BACHELOR DEGREE PROGRAM…	BLAZEWICZ SJ, 2013, ISME J, V7, P2061, DOI 10.1038/ISMEJ.2013.102. BORKMAN DG, 2009, J SEA RES, V61, P84, DOI 10.1016/J.SEARES.2008.10.004. CAMPBELL BJ, 2013, ISME J, V7, P210, DOI 10.1038/ISMEJ.2012.93. CAMPBELL BJ, 2011, P NATL ACAD SCI USA, V108, P12776, DOI 10.1073/PNAS.1101405108. CAMPBELL L, 2010, J PHYCOL, V46, P66, DOI 10.1111/J.1529-8817.2009.00791.X. CARPENTER EJ, 1988, MAR ECOL PROG SE…	0	2018	MICROBIOLOGY	ISI000451783600004	10.1111/JEU.12521	CHANG, J (REPRINT AUTHOR), NATL TAIWAN OCEAN UNIV, INST MARINE BIOL, KEELUNG 20224, TAIWAN	ISI	NATL TAIWAN OCEAN UNIV;NATL TAIWAN OCEAN UNIV;NATL TAIWAN OCEAN UNIV;NATL TAIWAN OCEAN UNIV;NATL TAIWAN OCEAN UNIV	NATL TAIWAN OCEAN UNIV	NA	LIN YC, 2018, J EUKARYOT MICROBIOL
99	NAKAMURA Y;SOMIYA R;KANDA M;YAMAGUCHI A;TUJI A;HORI RS	GAZELLETTA KASHIWAENSIS SP NOV (MEDUSETTIDAE, PHAEODARIA, CERCOZOA), ITS MORPHOLOGY, PHYLOGENY, DISTRIBUTION, AND FEEDING BEHAVIOR	JOURNAL OF EUKARYOTIC MICROBIOLOGY	J. EUKARYOT. MICROBIOL.	65	6	923-927	ARTICLE	ARTICLE	KUROSHIO; RHIZARIA; SAR; THECOFILOSEA; UNICELLULAR ZOOPLANKTON	MARINE PROTISTS; DEEP-SEA; RHIZARIA; RADIOLARIANS; ABUNDANCE; BIOLOGY;;SEQUENCES; ECOLOGY; LIGHT	A PHAEODARIAN MORPHOTYPE, CHARACTERIZED BY THE FEET SURROUNDED WITH FORKED PEDAL SPINES WITH ANCHOR-LIKE STRUCTURES, WAS COLLECTED IN THE SUBTROPICAL NORTH PACIFIC. CONSIDERING THE MORPHOLOGICAL AND PHYLOGENETIC UNIQUENESS, THIS MORPHOTYPE IS DESCRIBED AS GAZELLETTA KASHIWAENSIS SP. NOV. THE DISTRIBUTION OF THIS NEW SPECIES IS POSSIBLY AFFECTED BY THE KUROSHIO CURRENT. THE FEEDING BEHAVIOR OF LIV…	NAKAMURA, Y (REPRINT AUTHOR), NATL MUSEUM NAT \& SCI, DEPT BOT, 4-1-1 AMAKUBO, TSUKUBA, IBARAKI 3050005, JAPAN.; NAKAMURA, YASUHIDE, TUJI, AKIHIRO, NATL MUSEUM NAT \& SCI, DEPT BOT, 4-1-1 AMAKUBO, TSUKUBA, IBARAKI 3050005, JAPAN.; SOMIYA, REI, PREFECTURAL UNIV KUMAMOTO, FAC ENVIRONM \& SYMBIOT SCI, KUMAMOTO 8628502, JAPAN.; KANDA, MASARU, KUROSHIO ZIKKAN CTR, OTSUKI TOWN 7880343, JAPAN.; YAMAGUCH…	BIARD T, 2016, NATURE, V532, P504, DOI 10.1038/NATURE17652. BORGERT A, 1901, NORDISCHES PLANKTON, V15, P1. BORGERT A., 1902, ZOOL JB, V16, P563. DE VARGAS C, 2015, SCIENCE, V348, DOI 10.1126/SCIENCE.1261605. DUMACK K, 2018, J EUKARYOT MICROBIOL, V65, P308, DOI 10.1111/JEU.12474. DUMACK K, 2017, PROTIST, V168, P92, DOI 10.1016/J.PROTIS.2016.11.004. GONZALEZ HE, 1992, POLAR BIOL, V12, P81. GOWING M…	0	2018	MICROBIOLOGY	ISI000451783600016	10.1111/JEU.12516	NAKAMURA, Y (REPRINT AUTHOR), NATL MUSEUM NAT \& SCI, DEPT BOT, 4-1-1 AMAKUBO, TSUKUBA, IBARAKI 3050005, JAPAN	ISI	NATL MUSEUM NAT AND SCI;NATL MUSEUM NAT AND SCI;PREFECTURAL UNIV KUMAMOTO;KUROSHIO ZIKKAN CTR;HOKKAIDO UNIV;HOKKAIDO UNIV;EHIME UNIV	NATL MUSEUM NAT AND SCI	NA	NAKAMURA Y, 2018, J EUKARYOT MICROBIOL
100	MAO S;GUO S;DENG H;XIE Z;TANG T	RECOGNITION OF PATTERNS OF BENTHIC DIATOM ASSEMBLAGES WITHIN A RIVER SYSTEM TO AID BIOASSESSMENT	WATER	WATER	10	11	NA	ARTICLE	ARTICLE	BIOMONITORING; RIVER SYSTEM; WATER QUALITY; POLLUTION; SITE;CLASSIFICATION; LONGITUDINAL VARIATION	MACROINVERTEBRATE COMMUNITIES; ENVIRONMENTAL GRADIENTS; MULTIMETRIC;INDEXES; STREAMS; BASIN; FISH; CLASSIFICATIONS; CHALLENGES; RESPONSES;;FOREST	BENTHIC ALGAE, ESPECIALLY DIATOMS, ARE COMMONLY USED TO ASSESS WATER QUALITY IN RIVERS. HOWEVER, ALGAL-BASED ASSESSMENTS ARE CHALLENGING AT THE RIVER SYSTEM SCALE BECAUSE LONGITUDINAL VARIATION IN PHYSICAL HABITAT CONDITIONS MAY OBSCURE ALGAL RESPONSES TO CHANGES IN WATER QUALITY. IN THE PRESENT STUDY, WE SURVEYED BENTHIC DIATOMS AND ENVIRONMENTAL VARIABLES FROM A MOUNTAINOUS CHINESE RIVER SYSTEM…	TANG, T (REPRINT AUTHOR), CHINESE ACAD SCI, INST HYDROBIOL, STATE KEY LAB FRESHWATER ECOL \& BIOTECHNOL, WUHAN 430072, HUBEI, PEOPLES R CHINA.; MAO, SHUXIN, GUO, SHUHAN, XIE, ZHICAI, TANG, TAO, CHINESE ACAD SCI, INST HYDROBIOL, STATE KEY LAB FRESHWATER ECOL \& BIOTECHNOL, WUHAN 430072, HUBEI, PEOPLES R CHINA.; MAO, SHUXIN, DENG, HONGBING, CHINESE ACAD SCI, RES CTR ECOENVIRONM SCI, STATE KEY LAB U…	ALLAN JD, 2004, ANNU REV ECOL EVOL S, V35, P257, DOI 10.1146/ANNUREV.ECOLSYS.35.120202.110122. ANGRADI TR, 2009, ECOL INDIC, V9, P748, DOI 10.1016/J.ECOLIND.2008.09.007. BELLINGER BRENT J., 2013, RIVER SYSTEMS, V21, P29, DOI 10.1127/1868-5749/2013/0077. BERE T, 2016, ENVIRON SCI POLLUT R, V23, P5477, DOI 10.1007/S11356-015-5790-Y. BIRK S, 2012, FRESHWATER BIOL, V57, P1716, DOI 10.1111/J.1365-2427…	0	2018	WATER RESOURCES	ISI000451736300066	10.3390/W10111559	TANG, T (REPRINT AUTHOR), CHINESE ACAD SCI, INST HYDROBIOL, STATE KEY LAB FRESHWATER ECOL \& BIOTECHNOL, WUHAN 430072, HUBEI, PEOPLES R CHINA	ISI	INST HYDROBIOL;INST HYDROBIOL;CHINESE ACAD SCI;UNIV CHINESE ACAD SCI	INST HYDROBIOL	NA	MAO S, 2018, WATER
101	LEE HJ;PARK HK;CHEON SU	EFFECTS OF WEIR CONSTRUCTION ON PHYTOPLANKTON ASSEMBLAGES AND WATER QUALITY IN A LARGE RIVER SYSTEM	INTERNATIONAL JOURNAL OF ENVIRONMENTAL RESEARCH AND PUBLIC HEALTH	INT. J. ENVIRON. RES. PUBLIC HEALTH	15	11	NA	ARTICLE	ARTICLE	WEIR CONSTRUCTION; MICROCYSTIS; STEPHANODISCUS; TOTAL PHOSPHORUS; WATER;ENVIRONMENT	COMMUNITY; RESERVOIR; BLOOM; EUTROPHICATION; DAM	FLOW REGULATION IS ONE OF THE MOST COMMON ANTHROPOGENIC FACTORS AFFECTING RIVERS WORLDWIDE. IN KOREA, 16 WEIRS WERE CONSTRUCTED ALONG FOUR MAJOR RIVERS FROM 2009 TO 2012. THIS STUDY AIMED TO ELUCIDATE INITIAL CHANGES IN PHYSICAL, CHEMICAL, AND BIOLOGICAL VARIABLES AFTER THE CONSTRUCTION OF CONSECUTIVE WEIRS ON THE NAKDONG RIVER, A MAJOR LARGE RIVER SYSTEM. WATER QUALITY VARIABLES AND PHYTOPLANKTO…	PARK, HK (REPRINT AUTHOR), NATL INST ENVIRONM RES, NAKDONG RIVER ENVIRONM RES CTR, GORYEONG 40103, SOUTH KOREA.; LEE, HAE-JIN, PARK, HAE-KYUNG, NATL INST ENVIRONM RES, NAKDONG RIVER ENVIRONM RES CTR, GORYEONG 40103, SOUTH KOREA.; CHEON, SE-UK, NATL INST ENVIRONM RES, GEUM RIVER ENVIRONM RES CTR, OKCHEON 29027, SOUTH KOREA.	AERANCHOI, 2002, ALGAE, V17, P171. AHN JM, 2014, SCI TOTAL ENVIRON, V478, P103, DOI 10.1016/J.SCITOTENV.2014.01.038. APHA, 2005, STANDARD METHODS EXA. BAIN MB, 1988, ECOLOGY, V69, P382, DOI 10.2307/1940436. BOWLING L, 2016, HYDROBIOLOGIA, V765, P359, DOI 10.1007/S10750-015-2430-Y. CHEON S.U., 2013, 2013245 NIERRP KOR S, P1. GUCKER B, 2006, J N AM BENTHOL SOC, V25, P313, DOI 10.1899/0887-3593(2006…	0	2018	ENVIRONMENTAL SCIENCES; PUBLIC, ENVIRONMENTAL \& OCCUPATIONAL HEALTH	ISI000451640500022	10.3390/IJERPH15112348	PARK, HK (REPRINT AUTHOR), NATL INST ENVIRONM RES, NAKDONG RIVER ENVIRONM RES CTR, GORYEONG 40103, SOUTH KOREA	ISI	NATL INST ENVIRONM RES;NATL INST ENVIRONM RES;NATL INST ENVIRONM RES	NATL INST ENVIRONM RES	NA	LEE HJ, 2018, INT J ENVIRON RES PUBLIC HEALTH
102	POTAPOVA MG	NEW AND RARE PSAMMOTHIDIUM SPECIES (BACILLARIOPHYTA, ACHNANTHIDIACEAE) FROM NORTHEASTERN SIBERIA	CRYPTOGAMIE ALGOLOGIE	CRYPTOGAM. ALGOL.	39	4	465-479	ARTICLE	ARTICLE	DIATOMS; LAKES; MORPHOLOGY; NEW SPECIES; PSAMMOTHIDIUM; SIBERIA;;TAXONOMY	DIATOMS; ISLAND	THREE RARE PSAMMOTHIDIUM SPECIES WERE FOUND IN RECENTLY SURVEYED LAKES OF NORTHEASTERN SIBERIA, RUSSIA. ONE OF THESE SPECIES FOUND IN LAKES OF THE KOLYMA LOWLAND, IS NEW FOR SCIENCE AND IS FORMALLY DESCRIBED HERE AS PSAMMOTHIDIUM ONUFRII SP. NOV. IT IS MORPHOLOGICALLY SIMILAR TO THE BRACKISH-WATER SPECIES ACHNANTHES PUNCTULATA, BUT IT LACKS A CENTRAL AREA ON RAPHELESS VALVE AND POSSESSES A LARGE …	POTAPOVA, MG (REPRINT AUTHOR), DREXEL UNIV, ACAD NAT SCI, PHILADELPHIA, PA 19104 USA.; POTAPOVA, MG (REPRINT AUTHOR), DREXEL UNIV, DEPT BIODIVERS EARTH \& ENVIRONM SCI, PHILADELPHIA, PA 19104 USA.; POTAPOVA, MARINA G., DREXEL UNIV, ACAD NAT SCI, PHILADELPHIA, PA 19104 USA.; POTAPOVA, MARINA G., DREXEL UNIV, DEPT BIODIVERS EARTH \& ENVIRONM SCI, PHILADELPHIA, PA 19104 USA.	ANDREEV A. V., 2001, WETLANDS RUSSIA, V4. BLANCO S., 2016, NOTULAE ALGARUM, V4, P1. BLANCO S, 2017, CRYPTOGAMIE ALGOL, V38, P17, DOI 10.7872/CRYA/V38.ISS1.2017.17. BUKHTIYAROVA L. N., 2013, ALGOLOGIA, V23, P96. BUKHTIYAROVA LUDMILA, 1996, DIATOM RESEARCH, V11, P1. CARTER J.R., 1981, NOVA HEDWIGIA, V33, P513. CHOLNOKY B. J., 1959, OSTERR BOT Z, V106, P1. CLEVE-EULER ASTRID, 1953, K SVENSKA VETENSK…	0	2018	PLANT SCIENCES; MARINE \& FRESHWATER BIOLOGY	ISI000451813400005	10.7872/CRYA/V39.ISS4.2018.465	POTAPOVA, MG (REPRINT AUTHOR), DREXEL UNIV, ACAD NAT SCI, PHILADELPHIA, PA 19104 USA	ISI	DREXEL UNIV;DREXEL UNIV;DREXEL UNIV;DREXEL UNIV	DREXEL UNIV	NA	POTAPOVA MG, 2018, CRYPTOGAM ALGOL
103	SIVER PA	MALLOMONAS SKOGSTADII SP NOV AND M. BAKERI SP NOV.: TWO NEW FOSSIL SPECIES FROM THE MIDDLE EOCENE REPRESENTING EXTINCT MEMBERS OF THE SECTION HETEROSPINAE?	CRYPTOGAMIE ALGOLOGIE	CRYPTOGAM. ALGOL.	39	4	511-524	ARTICLE	ARTICLE	NA	GENUS MALLOMONAS; SCALED CHRYSOPHYTES; SYNUROPHYCEAE; SYNURA; CANADA;;PHYLOGENY; LAKE; PATTERNS; BRISTLES; DIATOMS	TWO NEW FOSSIL SPECIES OF THE SYNUROPHYTE GENUS MALLOMONAS, M. SKOGSTADII AND M. BAKERI, ARE DESCRIBED FROM GIRAFFE PIPE, AN EOCENE LOCALITY SITUATED NEAR THE ARCTIC CIRCLE IN NORTHERN CANADA. SCALES OF BOTH NEW SPECIES SHARE A SUITE OF CHARACTERS, INCLUDING AN OVALSHAPED RIB ENCIRCLING APPROXIMATELY HALF OF THE BASE PLATE AND MOST OF THE DOME, A SERIES OF THICK RIBS ON THE POSTERIOR FLANGE, BUT …	SIVER, PA (REPRINT AUTHOR), CONNECTICUT COLL, DEPT BOT, NEW LONDON, CT 06320 USA.; SIVER, PETER A., CONNECTICUT COLL, DEPT BOT, NEW LONDON, CT 06320 USA.	CAMBURN KE, 2000, SPECIAL PUBLICATION, V18. ELORANTA P, 1995, CHRYSOPHYTE ALGAE, P214. GUSEV E, 2017, NOVA HEDWIGIA, V104, P521, DOI 10.1127/NOVA\_HEDWIGIA/2016/0389. GUSEV ES, 2017, CRYPTOGAMIE ALGOL, V38, P3, DOI 10.7872/CRYA/V38.ISS1.2017.3. GUSEV ES, 2016, PHYTOTAXA, V273, P59, DOI 10.11646/PHYTOTAXA.273.1.6. GUSEV ES, 2015, PHYTOTAXA, V195, P291, DOI 10.11646/PHYTOTAXA.195.4.4. HEAMAN LM, 20…	0	2018	PLANT SCIENCES; MARINE \& FRESHWATER BIOLOGY	ISI000451813400007	10.7872/CRYA/V39.ISS4.2018.511	SIVER, PA (REPRINT AUTHOR), CONNECTICUT COLL, DEPT BOT, NEW LONDON, CT 06320 USA	ISI	CONNECTICUT COLL;CONNECTICUT COLL	CONNECTICUT COLL	NA	SIVER PA, 2018, CRYPTOGAM ALGOL
104	BATES SS;HUBBARD KA;LUNDHOLM N;MONTRESOR M;LEAW CP	PSEUDO-NITZSCHIA, NITZSCHIA, AND DOMOIC ACID: NEW RESEARCH SINCE 2011	HARMFUL ALGAE	HARMFUL ALGAE	79	NA	3-43	ARTICLE	ARTICLE	DIATOM PHYLOGENY; DIATOM TAXONOMY; AMNESIC SHELLFISH POISONING;;BACTERIA; DIATOM SEXUAL REPRODUCTION; DOMOIC ACID; HARMFUL ALGAL BLOOM;;NITZSCHIA; PSEUDO-NITZSCHIA; ZOOPLANKTON	SP-NOV BACILLARIOPHYCEAE; HARMFUL ALGAL BLOOMS; NAVIS-VARINGICA;BACILLARIOPHYCEAE; PUNGENS VAR. AVEIRENSIS; TOXIN-PRODUCING DIATOM;;PRINCE-EDWARD-ISLAND; PLANKTON NET SAMPLES; GOLDEN HORN ESTUARY; MARINE;DIATOM; H. PERAGALLO	SOME DIATOMS OF THE GENERA PSEUDO-NITZSCHIA AND NITZSCHIA PRODUCE THE NEUROTOXIN DOMOIC ACID (DA), A COMPOUND THAT CAUSED AMNESIC SHELLFISH POISONING (ASP) IN HUMANS JUST OVER 30 YEARS AGO (DECEMBER 1987) IN EASTERN CANADA. THIS REVIEW COVERS NEW INFORMATION SINCE TWO PREVIOUS REVIEWS IN 2012. NITZSCHIA BIZERTENSIS WAS SUBSEQUENTLY DISCOVERED TO BE TOXIGENIC IN TUNISIAN WATERS. THE KNOWN DISTRIBU…	BATES, SS (REPRINT AUTHOR), FISHERIES \& OCEANS CANADA, GULF FISHERIES CTR, POB 5030, MONCTON, NB E1C 9B6, CANADA.; BATES, STEPHEN S., FISHERIES \& OCEANS CANADA, GULF FISHERIES CTR, POB 5030, MONCTON, NB E1C 9B6, CANADA.; HUBBARD, KATHERINE A., FLORIDA FISH \& WILDLIFE CONSERVAT COMMISS FWC, FWRI, 100 EIGHTH AVE SE, ST PETERSBURG, FL 33701 USA.; HUBBARD, KATHERINE A., WOODS HOLE OCEANOG INST, WO…	ADAMS NG, 2017, PROTIST, V168, P197, DOI 10.1016/J.PROTIS.2017.01.002. ADELFI MG, 2014, J EXP MAR BIOL ECOL, V451, P74, DOI 10.1016/J.JEMBE.2013.11.003. AHN S, 2006, APPL ENVIRON MICROB, V72, P5742, DOI 10.1128/AEM.00332-06. AJANI A., 2018, PLOS ONE, V13. AJANI P, 2016, PHYCOL RES, V64, P312, DOI 10.1111/PRE.12142. AJANI P, 2013, J PHYCOL, V49, P765, DOI 10.1111/JPY.12087. AJANI P, 2013, PHYCOL R…	1	2018	MARINE \& FRESHWATER BIOLOGY	ISI000451655400002	10.1016/J.HAL.2018.06.001	BATES, SS (REPRINT AUTHOR), FISHERIES \& OCEANS CANADA, GULF FISHERIES CTR, POB 5030, MONCTON, NB E1C 9B6, CANADA	ISI	GULF FISHERIES CTR;GULF FISHERIES CTR;WOODS HOLE OCEANOG INST;UNIV COPENHAGEN;MONTRESOR;UNIV MALAYA	GULF FISHERIES CTR	NA	BATES SS, 2018, HARMFUL ALGAE
105	BAUSTIAN MM;BARGU S;MORRISON W;SEXTON C;RABALAIS NN	THE POLYCHAETE, PARAPRIONOSPIO PINNATA, IS A LIKELY VECTOR OF DOMOIC ACID TO THE BENTHIC FOOD WEB IN THE NORTHERN GULF OF MEXICO	HARMFUL ALGAE	HARMFUL ALGAE	79	NA	44-49	ARTICLE	ARTICLE	PSEUDO-NITZSCHIA; DOMOIC ACID; PARAPRIONOSPIO PINNATA; ATLANTIC CROAKER;;BENTHIC FOOD WEBS; NORTHERN GULF OF MEXICO	HARMFUL ALGAL BLOOMS; PSEUDO-NITZSCHIA; CONTINENTAL-SHELF;;FEEDING-BEHAVIOR; MONTEREY BAY; HYPOXIA; BACILLARIOPHYCEAE;;EUTROPHICATION; PHYTOPLANKTON; IMPACTS	A SOMEWHAT DISPARATE, YET TEMPORALLY COHESIVE, SET OF PHYTOPLANKTON ABUNDANCE, MICROPHYTOBENTHOS, INCLUDING THE DIATOM PSEUDO-NITZSCHIA, BENTHIC INFANTA, AND SEDIMENT TOXIN DATA WERE USED TO DEVELOP A THEORY FOR THE TRANSFER OF DOMOIC ACID (DA) FROM THE TOXIC DIATOM TO THE BENTHOS IN THE HIGHLY PRODUCTIVE WATERS OF THE NORTHERN GULF OF MEXICO NEAR THE MISSISSIPPI RIVER PLUME. ARCHIVED SAMPLES AND…	BAUSTIAN, MM (REPRINT AUTHOR), WATER INST GULF, 1110 RIVER RD SOUTH,SUITE 200, BATON ROUGE, LA 70802 USA.; BAUSTIAN, MELISSA M., WATER INST GULF, 1110 RIVER RD SOUTH,SUITE 200, BATON ROUGE, LA 70802 USA.; BARGU, SIBEL, RABALAIS, NANCY N., LOUISIANA STATE UNIV, DEPT OCEANOG \& COASTAL SCI, BATON ROUGE, LA 70803 USA.; MORRISON, WENDY, RABALAIS, NANCY N., LOUISIANA UNIV MARINE CONSORTIUM, 8124 HIGHW…	BARGU S, 2008, HARMFUL ALGAE, V7, P45, DOI 10.1016/J.HAL.2007.05.008. BARGU S, 2016, ESTUAR COAST, V39, P1345, DOI 10.1007/S12237-016-0088-Y. BATES SS, 1989, CAN J FISH AQUAT SCI, V46, P1203, DOI 10.1139/F89-156. BAUSTIAN MM, 2013, CONT SHELF RES, V52, P108, DOI 10.1016/J.CSR.2012.10.014. BAUSTIAN MM, 2011, MAR ECOL PROG SER, V436, P51, DOI 10.3354/MEPS09262. BAUSTIAN MM, 2009, J EXP MAR BIOL ECO…	0	2018	MARINE \& FRESHWATER BIOLOGY	ISI000451655400003	10.1016/J.HAL.2018.06.002	BAUSTIAN, MM (REPRINT AUTHOR), WATER INST GULF, 1110 RIVER RD SOUTH,SUITE 200, BATON ROUGE, LA 70802 USA	ISI	WATER INST GULF;WATER INST GULF;LOUISIANA STATE UNIV;LOUISIANA UNIV MARINE CONSORTIUM;UNIV GEORGIA	WATER INST GULF	NA	BAUSTIAN MM, 2018, HARMFUL ALGAE
106	HARDARDOTTIR S;KROCK B;WOHLRAB S;JOHN U;NIELSEN TG;LUNDHOLM N	CAN DOMOIC ACID AFFECT ESCAPE RESPONSE IN COPEPODS?	HARMFUL ALGAE	HARMFUL ALGAE	79	NA	50-52	ARTICLE	ARTICLE	PSEUDO-NITZSCHIA; DOMOIC ACID; CALANUS; ESCAPE JUMPS	MARINE COPEPODS; BEHAVIOR; PREY; PREDATOR	COPEPODS ARE IMPORTANT GRAZERS ON TOXIC PHYTOPLANKTON AND SERVE AS VECTORS FOR ALGAL TOXINS UP THE MARINE FOOD WEB. SUCCESS OF PHYTOPLANKTON DEPENDS AMONG OTHER FACTORS ON PROTECTION AGAINST GRAZERS LIKE COPEPODS, AND SAME WAY COPEPOD SURVIVAL AND POPULATION RESILIENCE RELIES ON THEIR ABILITY TO ESCAPE PREDATORS. LITTLE IS, HOWEVER, KNOWN ABOUT THE EFFECT OF TOXINS ON THE ESCAPE RESPONSE OF COPEP…	HARDARDOTTIR, S (REPRINT AUTHOR), UNIV COPENHAGEN, NAT HIST MUSEUM DENMARK, OSTER FARIMAGSGADE 5, DK-1307 COPENHAGEN K, DENMARK.; HARDARDOTTIR, SARA, LUNDHOLM, NINA, UNIV COPENHAGEN, NAT HIST MUSEUM DENMARK, OSTER FARIMAGSGADE 5, DK-1307 COPENHAGEN K, DENMARK.; KROCK, BERND, WOHLRAB, SYLKE, JOHN, UWE, HELMHOLTZ CTR POLAR \& MARINE RES, ALFRED WEGENER INST, HANDELSHAFEN 12, D-27570 BREMERHAVEN, GE…	ALMEDA R., 2017, ECOSPHERE, V2, P8. [ANONYMOUS], SIGMAPLOT VERS 13 0.	0	2018	MARINE \& FRESHWATER BIOLOGY	ISI000451655400004	10.1016/J.HAL.2018.08.009	HARDARDOTTIR, S (REPRINT AUTHOR), UNIV COPENHAGEN, NAT HIST MUSEUM DENMARK, OSTER FARIMAGSGADE 5, DK-1307 COPENHAGEN K, DENMARK	ISI	UNIV COPENHAGEN;UNIV COPENHAGEN;ALFRED WEGENER INST;HELMHOLTZ INST FUNCT MARINE BIODIVERS;TECH UNIV DENMARK	UNIV COPENHAGEN	NA	HARDARDOTTIR S, 2018, HARMFUL ALGAE
107	LEFEBVRE KA;HENDRIX A;HALASKA B;DUIGNAN P;SHUM S;ISOHERRANEN N;MARCINEK DJ;GULLAND FMD	DOMOIC ACID IN CALIFORNIA SEA LION FETAL FLUIDS INDICATES CONTINUOUS EXPOSURE TO A NEUROTERATOGEN POSES RISKS TO MAMMALS	HARMFUL ALGAE	HARMFUL ALGAE	79	NA	53-57	ARTICLE	ARTICLE	FETAL EXPOSURE; EARLY DEVELOPMENT; DOMOIC ACID; HAB TOXINS; IN UTERO;EXPOSURE; NEURODEVELOPMENTAL RISKS; MARINE MAMMAL HEALTH; HUMAN HEALTH;IMPLICATIONS	ZALOPHUS-CALIFORNIANUS; SHELLFISH CONSUMPTION; AMINO-ACID; MICE;;INTOXICATION; TOXICITY; NEURONS; MUSSELS	DOMOIC ACID (DA) IS A NEUROEXCITOTOXIC AMINO ACID THAT IS NATURALLY PRODUCED BY SOME SPECIES OF MARINE DIATOMS DURING HARMFUL ALGAL BLOOMS (HABS). THE TOXIN IS TRANSFERRED THROUGH THE FOOD WEB FROM PLANTIVOROUS FISH AND SHELLFISH TO MARINE MAMMALS RESULTING IN SIGNIFICANT MORBIDITY AND MORTALITY. DUE TO THE TIMING AND LOCATION OF DA PRODUCING HABS, IT IS WELL DOCUMENTED THAT PREGNANT FEMALE CALIF…	LEFEBVRE, KA (REPRINT AUTHOR), NOAA, ENVIRONM \& FISHERIES SCI DIV, NORTHWEST FISHERIES SCI CTR, NATL MARINE FISHERIES SERV, 2725 MONTLAKE BLVD EAST, SEATTLE, WA 98112 USA.; LEFEBVRE, KATHI A., NOAA, ENVIRONM \& FISHERIES SCI DIV, NORTHWEST FISHERIES SCI CTR, NATL MARINE FISHERIES SERV, 2725 MONTLAKE BLVD EAST, SEATTLE, WA 98112 USA.; HENDRIX, ALICIA, UNIV WASHINGTON, DEPT ENVIRONM \& OCCUPAT HLT…	ANDJELKOVIC M, 2012, ENVIRON INT, V49, P115, DOI 10.1016/J.ENVINT.2012.08.007. BATES SS, 2000, J PHYCOL, V36, P978, DOI 10.1046/J.1529-8817.2000.03661.X. BEJARANO AC, 2008, MAR MAMMAL SCI, V24, P899, DOI 10.1111/J.1748-7692.2008.00224.X. BEJARANO AC, 2008, HUM ECOL RISK ASSESS, V14, P544, DOI 10.1080/10807030802074220. BERMAN FW, 1997, J NEUROCHEM, V69, P693. BRODIE EC, 2006, MAR MAMMAL SCI, V22,…	0	2018	MARINE \& FRESHWATER BIOLOGY	ISI000451655400005	10.1016/J.HAL.2018.06.003	LEFEBVRE, KA (REPRINT AUTHOR), NOAA, ENVIRONM \& FISHERIES SCI DIV, NORTHWEST FISHERIES SCI CTR, NATL MARINE FISHERIES SERV, 2725 MONTLAKE BLVD EAST, SEATTLE, WA 98112 USA	ISI	NORTHWEST FISHERIES SCI CTR;NORTHWEST FISHERIES SCI CTR;UNIV WASHINGTON;MARINE MAMMAL CTR;UNIV WASHINGTON;UNIV WASHINGTON	NORTHWEST FISHERIES SCI CTR	NA	LEFEBVRE KA, 2018, HARMFUL ALGAE
108	LEWIS NI;BATES SS;QUILLIAM MA	PRODUCTION OF DOMOIC ACID FROM LARGE-SCALE CULTURES OF PSEUDO-NITZSCHIA MULTISERIES: A FEASIBILITY STUDY	HARMFUL ALGAE	HARMFUL ALGAE	79	NA	58-63	ARTICLE	ARTICLE	DIATOM; DOMOIC ACID; PHOTOBIOREACTOR; PSEUDO-NITZSCHIA	SOLID-PHASE EXTRACTION; SHELLFISH; TOXINS; ALEXANDRIUM; SEAWATER;;PUNGENS; BATCH	THE COMMERCIAL DEMAND FOR DOMOIC ACID (DA), THE PHYCOTOXIN RESPONSIBLE FOR AMNESIC SHELLFISH POISONING, IS CURRENTLY MET BY EXTRACTION FROM A DIMINISHING SUPPLY OF STOCKPILED CONTAMINATED MUSSELS (MYTILUS EDULIS). AS THIS SUPPLY BECOMES SCARCE, A MORE RELIABLE SOURCE IS NEEDED. PURIFICATION OF THE TOXIN FROM AN ALGAL SOURCE WOULD BE EASIER AND MORE ECONOMICAL THAN FROM SHELLFISH TISSUE IF ALGAL G…	LEWIS, NI (REPRINT AUTHOR), NATL RES COUNCIL CANADA, MEASUREMENT SCI \& STAND, 1411 OXFORD ST, HALIFAX, NS B3H 3Z1, CANADA.; LEWIS, NANCY I., QUILLIAM, MICHAEL A., NATL RES COUNCIL CANADA, MEASUREMENT SCI \& STAND, 1411 OXFORD ST, HALIFAX, NS B3H 3Z1, CANADA.; BATES, STEPHEN S., FISHERIES \& OCEANS CANADA, GULF FISHERIES CTR, POB 5030, MONCTON, NB E1C 9B6, CANADA.	ANDERSON D.M., 1993, 44 NAT MAR FISH SERV. BATES SS, 1991, CAN J FISH AQUAT SCI, V48, P1136, DOI 10.1139/F91-137. BATES SS, 1989, CAN J FISH AQUAT SCI, V46, P1203, DOI 10.1139/F89-156. BAUDER ANDREW G., 2001, CANADIAN TECHNICAL REPORT OF FISHERIES AND AQUATIC SCIENCES, V2386, P90. BEUZENBERG V, 2012, J APPL PHYCOL, V24, P1023, DOI 10.1007/S10811-011-9726-8. CRAIGIE J.S., 2003, PHOTOBIOREACTOR. NA…	0	2018	MARINE \& FRESHWATER BIOLOGY	ISI000451655400006	10.1016/J.HAL.2018.06.004	LEWIS, NI (REPRINT AUTHOR), NATL RES COUNCIL CANADA, MEASUREMENT SCI \& STAND, 1411 OXFORD ST, HALIFAX, NS B3H 3Z1, CANADA	ISI	MEASUREMENT SCI AND STAND;MEASUREMENT SCI AND STAND;GULF FISHERIES CTR	MEASUREMENT SCI AND STAND	NA	LEWIS NI, 2018, HARMFUL ALGAE
109	LUNDHOLM N;KROCK B;JOHN U;SKOV J;CHENG J;PANCIC M;WOHLRAB S;RIGBY K;NIELSEN TG;SELANDER E;HARDARDOTTIR S	INDUCTION OF DOMOIC ACID PRODUCTION IN DIATOMS-TYPES OF GRAZERS AND DIATOMS ARE IMPORTANT	HARMFUL ALGAE	HARMFUL ALGAE	79	NA	64-73	ARTICLE	ARTICLE	CO-EVOLUTION; COST; DIATOM; COPEPOD; DEFENSIVE RESPONSE; GRAZING;;INDUCTION; TOXIN PRODUCTION; DOMOIC ACID; PSEUDO-NITZSCHIA; TRADE-OFF	PHAEOCYSTIS-GLOBOSA PRYMNESIOPHYCEAE; PSEUDO-NITZSCHIA; TOXIN;PRODUCTION; CALANOID COPEPODS; COLONY FORMATION; MARINE; ZOOPLANKTON;;BACILLARIOPHYCEAE; PHYTOPLANKTON; GROWTH	GRAZERS CAN INDUCE TOXIN (DOMOIC ACID, DA) PRODUCTION IN DIATOMS. THE TOXIC RESPONSE HAS BEEN OBSERVED IN TWO SPECIES OF PSEUDO-NITZSCHIA AND WAS INDUCED BY CALANUS COPEPODS. IN THIS STUDY, INTERACTIONS BETWEEN DIATOMS AND COPEPODS WERE FURTHER EXPLORED USING DIFFERENT SPECIES OF DIATOMS AND COPEPODS. ALL HERBIVOROUS COPEPODS INDUCED TOXIN PRODUCTION, WHEREAS EXPOSURE TO CARNIVOROUS COPEPODS DID …	LUNDHOLM, N (REPRINT AUTHOR), UNIV COPENHAGEN, NAT HIST MUSEUM DENMARK, SOLVGADE 83S, DK-1307 COPENHAGEN, DENMARK.; LUNDHOLM, NINA, PANCIC, MARINA, HARDARDOTTIR, SARA, UNIV COPENHAGEN, NAT HIST MUSEUM DENMARK, SOLVGADE 83S, DK-1307 COPENHAGEN, DENMARK.; KROCK, BERND, JOHN, UWE, WOHLRAB, SYLKE, HELMHOLTZ CTR POLAR \& MARINE RES, ALFRED WEGENER INST, HANDELSHAFEN 12, D-27570 BREMERHAVEN, GERMANY.; …	ARMBRUST EV, 2009, NATURE, V459, P185, DOI 10.1038/NATURE08057. ARMSTRONG F.A.J., 1967, DEEP SEA RES OC ABST, V1, P381. BARGU S, 2003, J EXP MAR BIOL ECOL, V284, P87, DOI 10.1016/S0022-0981(02)00494-X. BARGU S, 2002, MAR ECOL PROG SER, V237, P209, DOI 10.3354/MEPS237209. BATES SS, 1993, CAN J FISH AQUAT SCI, V50, P1248, DOI 10.1139/F93-141. BERGKVIST J, 2008, OECOLOGIA, V156, P147, DOI 10.1007/S0…	0	2018	MARINE \& FRESHWATER BIOLOGY	ISI000451655400007	10.1016/J.HAL.2018.06.005	LUNDHOLM, N (REPRINT AUTHOR), UNIV COPENHAGEN, NAT HIST MUSEUM DENMARK, SOLVGADE 83S, DK-1307 COPENHAGEN, DENMARK	ISI	UNIV COPENHAGEN;UNIV COPENHAGEN;ALFRED WEGENER INST;TECH AND ENVIRONM ADM;NORTHWEST AANDF UNIV;TECH UNIV DENMARK;UNIV GOTHENBURG;TECH UNIV DENMARK	UNIV COPENHAGEN	NA	LUNDHOLM N, 2018, HARMFUL ALGAE
110	SMITH J;CONNELL P;EVANS RH;GELLENE AG;HOWARD MDA;JONES BH;KAVEGGIA S;PALMER L;SCHNETZER A;SEEGERS BN;SEUBERT EL;TATTERS AO;CARON DA	A DECADE AND A HALF OF PSEUDO-NITZSCHIA SPP. AND DOMOIC ACID ALONG THE COAST OF SOUTHERN CALIFORNIA	HARMFUL ALGAE	HARMFUL ALGAE	79	NA	87-104	ARTICLE	ARTICLE	PSEUDO-NITZSCHIA; DOMOIC ACID; SOUTHERN CALIFORNIA BIGHT; TOXIC BLOOMS;;UPWELLING; MARINE ANIMAL MASS MORTALITIES	HARMFUL ALGAL BLOOMS; DIATOM PSEUDONITZSCHIA-AUSTRALIS; LIONS;ZALOPHUS-CALIFORNIANUS; SANTA-MONICA BAY; SEA LIONS; MONTEREY BAY;;GLOBAL EXPANSION; THIN-LAYERS; CLIMATE-CHANGE; WEST-COAST	BLOOMS OF THE MARINE DIATOM GENUS PSEUDO-NITZSCHIA THAT PRODUCE THE NEUROTOXIN DOMOIC ACID HAVE BEEN DOCUMENTED WITH REGULARITY ALONG THE COAST OF SOUTHERN CALIFORNIA SINCE 2003, WITH THE OCCURRENCE OF THE TOXIN IN SHELLFISH TISSUE PREDATING INFORMATION ON DOMOIC ACID IN THE PARTICULATE FRACTION IN THIS REGION. DOMOIC ACID CONCENTRATIONS IN THE PHYTOPLANKTON INHABITING WATERS OFF SOUTHERN CALIFOR…	SMITH, J (REPRINT AUTHOR), UNIV SOUTHERN CALIF, DEPT BIOL SCI, 3616 TROUSDALE PKWY,AHF 301, LOS ANGELES, CA 90089 USA.; SMITH, JAYME, CONNELL, PAIGE, GELLENE, ALYSSA G., SEUBERT, ERICA L., TATTERS, AVERY O., CARON, DAVID A., UNIV SOUTHERN CALIF, DEPT BIOL SCI, 3616 TROUSDALE PKWY,AHF 301, LOS ANGELES, CA 90089 USA.; EVANS, RICHARD H., PACIFIC MARINE MAMMAL CTR, 20612 LAGUNA CANYON RD, LAGUNA BEAC…	ALEXANDER M, 2010, GEOPHYS MONOGR SER, V189, P123, DOI 10.1029/2008GM000794. ANDERSON CR, 2006, MAR ECOL PROG SER, V327, P119, DOI 10.3354/MEPS327119. ANDERSON CR, 2016, HARMFUL ALGAE, V59, P1, DOI 10.1016/J.HAL.2016.08.006. ANDERSON CR, 2011, GEOPHYS RES LETT, V38, DOI 10.1029/2010GL045858. ANDERSON CR, 2009, HARMFUL ALGAE, V8, P478, DOI 10.1016/J.HAL.2008.10.005. BARGU S, 2002, MAR ECOL PROG SE…	0	2018	MARINE \& FRESHWATER BIOLOGY	ISI000451655400009	10.1016/J.HAL.2018.07.007	SMITH, J (REPRINT AUTHOR), UNIV SOUTHERN CALIF, DEPT BIOL SCI, 3616 TROUSDALE PKWY,AHF 301, LOS ANGELES, CA 90089 USA	ISI	UNIV SOUTHERN CALIF;UNIV SOUTHERN CALIF;PACIFIC MARINE MAMMAL CTR;SOUTHERN CALIF COASTAL WATER RES PROJECT;KING ABDULLAH UNIV SCI AND TECHNOL;INT BIRD RESCUE;MARINE MAMMAL CARE CTR;NORTH CAROLINA STATE UNIV;GODDARD SPACE FLIGHT CTR;GESTAR UNIV SPACE RES ASSOC	UNIV SOUTHERN CALIF	NA	SMITH J, 2018, HARMFUL ALGAE
111	POPOVA AA;SEMASHKO TA;KOSTINA NV;RASMUSSEN U;GOVORUN VM;KOKSHAROVA OA	THE CYANOTOXIN BMAA INDUCES HETEROCYST SPECIFIC GENE EXPRESSION IN ANABAENA SP PCC 7120 UNDER REPRESSIVE CONDITIONS	TOXINS	TOXINS	10	11	NA	ARTICLE	ARTICLE	BMAA; CYANOBACTERIA; CYANOTOXIN; HETEROCYST DIFFERENTIATION; GENE;EXPRESSION	METHYLAMINO-L-ALANINE; NEUROTOXIC AMINO-ACID; CYANOBACTERIAL NEUROTOXIN;;MICROCYSTIS-AERUGINOSA; NITROGEN STARVATION; DIFFERENTIATION; DIATOMS;;GROWTH; NTCA; PHOTOSYNTHESIS	CYANOBACTERIA SYNTHESIZE NEUROTOXIC -N-METHYLAMINO-L-ALANINE (BMAA). THE ROLES OF THIS NON-PROTEIN AMINO ACID IN CYANOBACTERIAL CELLS ARE INSUFFICIENTLY STUDIED. DURING DIAZOTROPHIC GROWTH, FILAMENTOUS CYANOBACTERIA FORM SINGLE DIFFERENTIATED CELLS, CALLED HETEROCYSTS, WHICH ARE SEPARATED BY APPROXIMATELY 12-15 VEGETATIVE CELLS. WHEN COMBINED NITROGEN IS AVAILABLE, HETEROCYST FORMATION IS BLOCKED…	KOKSHAROVA, OA (REPRINT AUTHOR), RUSSIAN ACAD SCI, INST MOL GENET, KURCHATOV SQ 2, MOSCOW 123182, RUSSIA.; KOKSHAROVA, OA (REPRINT AUTHOR), LOMONOSOV MOSCOW STATE UNIV, BELOZERSKY INST PHYS CHEM BIOL, LENINSKIE GORY 1,40, MOSCOW 119992, RUSSIA.; POPOVA, ALEXANDRA A., KOKSHAROVA, OLGA A., RUSSIAN ACAD SCI, INST MOL GENET, KURCHATOV SQ 2, MOSCOW 123182, RUSSIA.; POPOVA, ALEXANDRA A., RUSSIAN ACAD S…	AMIN SA, 2012, MICROBIOL MOL BIOL R, V76, P667, DOI 10.1128/MMBR.00007-12. BANACK SA, 2007, MAR DRUGS, V5, P180, DOI 10.3390/MD504180. BENJAMINI Y, 1995, J R STAT SOC B, V57, P289. BERNTZON L, 2015, NEUROSCIENCE, V292, P137, DOI 10.1016/J.NEUROSCIENCE.2015.02.032. BERNTZON L, 2013, MAR DRUGS, V11, P3091, DOI 10.3390/MD11083091. BLACK TA, 1993, MOL MICROBIOL, V9, P77, DOI 10.1111/J.1365-2958.1993.…	0	2018	FOOD SCIENCE \& TECHNOLOGY; TOXICOLOGY	ISI000451315900057	10.3390/TOXINS10110478	KOKSHAROVA, OA (REPRINT AUTHOR), RUSSIAN ACAD SCI, INST MOL GENET, KURCHATOV SQ 2, MOSCOW 123182, RUSSIA	ISI	INST MOL GENET;LOMONOSOV MOSCOW STATE UNIV;INST MOL GENET;WINOGRADSKY INST MICROBIOL;SCI RES INST PHYS CHEM MED;LOMONOSOV MOSCOW STATE UNIV;STOCKHOLM UNIV;LOMONOSOV MOSCOW STATE UNIV	INST MOL GENET	NA	POPOVA AA, 2018, TOXINS
112	UMHAU BP;BENITEZ-NELSON CR;ANDERSON CR;MCCABE K;BURRELL C	A TIME SERIES OF WATER COLUMN DISTRIBUTIONS AND SINKING PARTICLE FLUX OF PSEUDO-NITZSCHIA AND DOMOIC ACID IN THE SANTA BARBARA BASIN, CALIFORNIA	TOXINS	TOXINS	10	11	NA	ARTICLE	ARTICLE	DISSOLVED AND PARTICULATE DOMOIC ACID; HARMFUL ALGAL BLOOMS; SANTA;BARBARA CHANNEL; BLOOM TOXICITY	SOUTHERN CALIFORNIA; MONTEREY BAY; AUSTRALIS BACILLARIOPHYCEAE;;ENVIRONMENTAL-CONDITIONS; PHYTOPLANKTON DYNAMICS; SPECIES COMPOSITION;;POTENTIAL VECTOR; MARINE DIATOM; THIN-LAYERS; SEA LIONS	WATER COLUMN BULK PSEUDO-NITZSCHIA ABUNDANCE AND THE DISSOLVED AND PARTICULATE DOMOIC ACID (DA) CONCENTRATIONS WERE MEASURED IN THE SANTA BARBARA BASIN (SBB), CALIFORNIA FROM 2009-2013 AND COMPARED TO BULK PSEUDO-NITZSCHIA CELL ABUNDANCE AND DA CONCENTRATIONS AND FLUXES IN SEDIMENT TRAPS MOORED AT 147 M AND 509 M. PSEUDO-NITZSCHIA ABUNDANCE THROUGHOUT THE STUDY PERIOD WAS SPATIALLY AND TEMPORALLY…	BENITEZ-NELSON, CR (REPRINT AUTHOR), UNIV SOUTH CAROLINA, SCH EARTH OCEAN \& ENVIRONM, COLUMBIA, SC 29208 USA.; UMHAU, BLAIRE P., BENITEZ-NELSON, CLAUDIA R., ANDERSON, CLARISSA R., MCCABE, KELLY, BURRELL, CHRISTOPHER, UNIV SOUTH CAROLINA, SCH EARTH OCEAN \& ENVIRONM, COLUMBIA, SC 29208 USA.; ANDERSON, CLARISSA R., SOUTHERN CALIF COASTAL OCEAN OBSERVING SYST, SCRIPPS INST OCEANOG, 8880 BIOL GRADE,…	ALLDREDGE AL, 1990, CONT SHELF RES, V10, P41, DOI 10.1016/0278-4343(90)90034-J. ALLDREDGE AL, 1989, DEEP-SEA RES, V36, P159, DOI 10.1016/0198-0149(89)90131-3. ANDERSON CR, 2006, MAR ECOL PROG SER, V327, P119, DOI 10.3354/MEPS327119. ANDERSON CR, 2016, HARMFUL ALGAE, V59, P1, DOI 10.1016/J.HAL.2016.08.006. ANDERSON CR, 2008, J GEOPHYS RES-OCEANS, V113, DOI 10.1029/2007JC004321. ANDERSON CR, 2009, …	0	2018	FOOD SCIENCE \& TECHNOLOGY; TOXICOLOGY	ISI000451315900059	10.3390/TOXINS10110480	BENITEZ-NELSON, CR (REPRINT AUTHOR), UNIV SOUTH CAROLINA, SCH EARTH OCEAN \& ENVIRONM, COLUMBIA, SC 29208 USA	ISI	UNIV SOUTH CAROLINA;UNIV SOUTH CAROLINA;SCRIPPS INST OCEANOG	UNIV SOUTH CAROLINA	NA	UMHAU BP, 2018, TOXINS
113	VILJOEN JJ;PHILIBERT R;VAN HORSTEN N;MTSHALI T;ROYCHOUDHURY AN;THOMALLA S;FIETZ S	PHYTOPLANKTON RESPONSE IN GROWTH, PHOTOPHYSIOLOGY AND COMMUNITY STRUCTURE TO IRON AND LIGHT IN THE POLAR FRONTAL ZONE AND ANTARCTIC WATERS	DEEP-SEA RESEARCH PART I-OCEANOGRAPHIC RESEARCH PAPERS	DEEP-SEA RES. PART I-OCEANOGR. RES. PAP.	141	NA	118-129	ARTICLE	ARTICLE	BIOASSAY; GEOTRACES; IRON FERTILIZATION; PIGMENTS; CHEMTAX	SOUTHERN-OCEAN; PHAEOCYSTIS-ANTARCTICA; PRIMARY PRODUCTIVITY; PIGMENT;COMPOSITION; DISSOLVED IRON; CELL-SIZE; ROSS SEA; IN-SITU; LIMITATION;;EXPORT	AVAILABILITY OF DISSOLVED IRON AND LIGHT ARE BOTH REGULATING FACTORS FOR PRIMARY PRODUCTIVITY IN HIGH (MACRO) NUTRIENT, LOW CHLOROPHYLL REGIONS OF THE SOUTHERN OCEAN. HERE, USING ON-BOARD IRON/LIGHT INCUBATION EXPERIMENTS CONDUCTED IN 2015 IN THE ATLANTIC SECTOR OF THE SOUTHERN OCEAN, WE SHOW THAT IRRADIANCE LIMITED SIGNIFICANT PHYTOPLANKTON GROWTH (IN CHLOROPHYLL-A AND PARTICULATE ORGANIC CARBON…	FIETZ, S (REPRINT AUTHOR), STELLENBOSCH UNIV, DEPT EARTH SCI, ZA-7600 STELLENBOSCH, SOUTH AFRICA.; VILJOEN, JOHANNES J., PHILIBERT, RAISSA, VAN HORSTEN, NATASHA, ROYCHOUDHURY, ALAKENDRA N., FIETZ, SUSANNE, STELLENBOSCH UNIV, DEPT EARTH SCI, ZA-7600 STELLENBOSCH, SOUTH AFRICA.; VAN HORSTEN, NATASHA, MTSHALI, THATO, THOMALLA, SANDY, CSIR, SOUTHERN OCEAN CARBON \& CLIMATE OBSERV, ZA-7599 STELLENBOSC…	ALDERKAMP AC, 2012, DEEP-SEA RES PT II, V71-76, P32, DOI 10.1016/J.DSR2.2012.03.005. BEHRENFELD MJ, 2013, ANNU REV MAR SCI, V5, P217, DOI 10.1146/ANNUREV-MARINE-121211-172356. BEHRENFELD MJ, 2005, GLOBAL BIOGEOCHEM CY, V19, DOI 10.1029/2004GB002299. BILLANY W, 2010, J MARINE SYST, V82, P304, DOI 10.1016/J.JMARSYS.2010.06.005. MENDES CRB, 2015, DEEP-SEA RES PT II, V118, P221, DOI 10.1016/J.DSR2.20…	0	2018	OCEANOGRAPHY	ISI000451104200011	10.1016/J.DSR.2018.09.006	FIETZ, S (REPRINT AUTHOR), STELLENBOSCH UNIV, DEPT EARTH SCI, ZA-7600 STELLENBOSCH, SOUTH AFRICA	ISI	STELLENBOSCH UNIV;STELLENBOSCH UNIV;SOUTHERN OCEAN CARBON AND CLIMATE OBSERV	STELLENBOSCH UNIV	NA	VILJOEN JJ, 2018, DEEP-SEA RES PART I-OCEANOGR RES PAP
114	MUCINO-MARQUEZ RE;GARATE-LIZARRAGA I;LOPEZ-CORTES DJ;BUSTILLOS-GUZMAN JJ;HERNANDEZ-SANDOVAL FE	SEASONAL VARIATION OF THE PHYTOPLANKTON COMMUNITY IN TUNA FARMS IN BAHIA DE LA PAZ, SOUTHERN GULF OF CALIFORNIA, MEXICO	LATIN AMERICAN JOURNAL OF AQUATIC RESEARCH	LAT. AM. J. AQUAT. RES.	46	5	1011-1024	ARTICLE	ARTICLE	ALGAL BLOOMS; NUTRIENTS; PHYTOPLANKTON; TUNA FARMS; BAHIA DE LA PAZ	BLOOM; CHLOROPHYLL	THE PHYTOPLANKTON COMMUNITY OF TUNA FARMS IN BAHIA DE LA PAZ, SOUTHERN BAJA CALIFORNIA, MEXICO WAS STUDIED. SAMPLES WERE TAKEN FROM TUNA FARMS NEAR SAN JUAN DE LA COSTA, RANCHEROS DEL MAR AND FROM A STATION IN EL MOGOTE, AWAY FROM THE INFLUENCE OF THESE FARMS. WATER SAMPLES WERE COLLECTED MONTHLY (JUNE 2006-MAY 2007) WITH A VAN DORN BOTTLE AT DIFFERENT DEPTHS IN SAN JUAN DE LA COSTA (0, 25 AND 50…	MUCINO-MARQUEZ, RE (REPRINT AUTHOR), CTR INTERDISCIPLINARIO CIENCIAS MARINAS, CICIMAR, IPN, LA PAZ, BAJA CALIF SUR, MEXICO.; MUCINO-MARQUEZ, ROCIO E., GARATE-LIZARRAGA, ISMAEL, CTR INTERDISCIPLINARIO CIENCIAS MARINAS, CICIMAR, IPN, LA PAZ, BAJA CALIF SUR, MEXICO.; LOPEZ-CORTES, DAVID J., BUSTILLOS-GUZMAN, JOSE J., HERNANDEZ-SANDOVAL, FRANCISCO E., CTR INVEST BIOL NOROESTE SC, LA PAZ, BAJA CALIF S…	AVILES-AGUNDEZ G, 2004, THESIS. BALECH E, 1988, PUBLICACIONES ESPECI, V1. BUSTILLOS-GUZMAN J. J, 1985, AN I CIENC MAR LIMNO, V13, P301. BUSTILLOSGUZMAN J, 1995, MAR ECOL PROG SER, V124, P247, DOI 10.3354/MEPS124247. CARVALHO M, 2008, BRAZ J BIOL, V56, P10. CORTES-LARA M. C, 1999, REV SOC MEXICANA HIS, V49, P1. CUPP E. E., 1938, HANCOCK PAC EXPED, V3, P61. DELACRUZ-AGUERO G., 1994, SISTEMA ANALISI…	0	2018	FISHERIES; MARINE \& FRESHWATER BIOLOGY	ISI000450519500014	10.3856/VO146-ISSUE5-FULLTEXT-14	MUCINO-MARQUEZ, RE (REPRINT AUTHOR), CTR INTERDISCIPLINARIO CIENCIAS MARINAS, CICIMAR, IPN, LA PAZ, BAJA CALIF SUR, MEXICO	ISI	CTR INTERDISCIPLINARIO CIENCIAS MARINAS;CTR INTERDISCIPLINARIO CIENCIAS MARINAS;CTR INVEST BIOL NOROESTE SC	CTR INTERDISCIPLINARIO CIENCIAS MARINAS	NA	MUCINO-MARQUEZ RE, 2018, LAT AM J AQUAT RES
115	CELEKLI A;TOUDJANI AA;LEKESIZ HO;CETIN T	ECOLOGICAL QUALITY ASSESSMENT OF RUNNING WATERS IN THE NORTH AEGEAN CATCHMENT WITH DIATOM METRICS AND MULTIVARIATE APPROACH	LIMNOLOGICA	LIMNOLOGICA	73	NA	20-27	ARTICLE	ARTICLE	DIATOM; ECOLOGICAL STATUS; LOTIC ECOSYSTEMS; TROPHIC INDEX	BENTHIC DIATOMS; BIOLOGICAL INTEGRITY; EPILITHIC DIATOMS; STREAMS;;RIVERS; HETEROGENEITY; INDICATORS; EUROPE	ASSESSING ECOLOGICAL QUALITY OF SURFACE WATERS IS GETTING MORE IMPORTANT TO ACHIEVE ENVIRONMENTAL SUSTAINABILITY SINCE THE IMPLEMENTATION OF EU WATER FRAMEWORK DIRECTIVE. THIS STUDY WAS DESIGNED TO ASSESS ECOLOGICAL QUALITY OF FRESHWATER BODIES IN THE NORTH AEGEAN CATCHMENT USING THE TROPHIC INDEX TURKEY (TIT), RECENTLY DEVELOPED FOR TURKISH RUNNING WATER ASSESSMENT. THIS FIRST WORK ATTEMPTS TO E…	CELEKLI, A (REPRINT AUTHOR), GAZIANTEP UNIV, FAC ART \& SCI, DEPT BIOL, TR-27310 GAZIANTEP, TURKEY.; CELEKLI, ABUZER, TOUDJANI, ASSANE ANABI, LEKESIZ, HACI OMER, GAZIANTEP UNIV, FAC ART \& SCI, DEPT BIOL, TR-27310 GAZIANTEP, TURKEY.; CETIN, TOLGA, TR MINIST FORESTRY \& WATER AFFAIRS, DIRECTORATE GEN WATER MANAGEMENT, ANKARA, TURKEY.	ACS E., 2004, ACTA BOTANICA HUNGARICA, V46, P255, DOI 10.1556/ABOT.46.2004.3-4.1. ANGERMEIER PL, 1994, BIOSCIENCE, V44, P690, DOI 10.2307/1312512. APHA, 2012, AM WAT WORKS ASS WAT, V22, P1496. BELTRAMI M. E., 2007, 1 CENTR EUR DIAT M 1, P7. BERE T., 2011, BRAZILIAN JOURNAL OF AQUATIC SCIENCE \& TECHNOLOGY, V15, P54. BEY M. Y., 2013, CENTRIQUES MONORAPHI. BINDER N., 2001, WEGE ANWENDUNG NUMER. BIR…	0	2018	LIMNOLOGY	ISI000450900700003	10.1016/J.LIMNO.2018.09.001	CELEKLI, A (REPRINT AUTHOR), GAZIANTEP UNIV, FAC ART \& SCI, DEPT BIOL, TR-27310 GAZIANTEP, TURKEY	ISI	GAZIANTEP UNIV;GAZIANTEP UNIV;TR MINIST FORESTRY AND WATER AFFAIRS	GAZIANTEP UNIV	NA	CELEKLI A, 2018, LIMNOLOGICA
116	MCNAIR HM;BRZEZINSKI MA;KRAUSE JW	DIATOM POPULATIONS IN AN UPWELLING ENVIRONMENT DECREASE SILICA CONTENT TO AVOID GROWTH LIMITATION	ENVIRONMENTAL MICROBIOLOGY	ENVIRON. MICROBIOL.	20	11	4184-4193	ARTICLE	ARTICLE	NA	MARINE PLANKTON DIATOMS; LIMITING NUTRIENT; CELL-CYCLE; OCEAN;;PHYTOPLANKTON; CARBON; COMPETITION; IRON; DISSOLUTION; PROGRESSION	A MIX OF ADAPTIVE STRATEGIES ENABLE DIATOMS TO SUSTAIN RAPID GROWTH IN DYNAMIC OCEAN REGIONS, MAKING DIATOMS ONE OF THE MOST PRODUCTIVE PRIMARY PRODUCERS IN THE WORLD. WE ILLUSTRATE ONE SUCH STRATEGY OFF COASTAL CALIFORNIA THAT FACILITATES CONTINUED, HIGH, CELL DIVISION RATES DESPITE SILICIC ACID STRESS. USING A FLUORESCENT DYE TO MEASURE SINGLE-CELL DIATOM SILICA PRODUCTION RATES, SILICIFICATION…	MCNAIR, HM (REPRINT AUTHOR), UNIV CALIF SANTA BARBARA, DEPT ECOL EVOLUT \& MARINE BIOL, SANTA BARBARA, CA 93106 USA.; MCNAIR, HM (REPRINT AUTHOR), UNIV RHODE ISL, GRAD SCH OCEANOG, NARRAGANSETT, RI 02882 USA.; MCNAIR, HEATHER M., BRZEZINSKI, MARK A., UNIV CALIF SANTA BARBARA, DEPT ECOL EVOLUT \& MARINE BIOL, SANTA BARBARA, CA 93106 USA.; BRZEZINSKI, MARK A., UNIV CALIF SANTA BARBARA, MARINE SCI I…	ASSMY P, 2013, P NATL ACAD SCI USA, V110, P20633, DOI 10.1073/PNAS.1309345110. BRULAND KW, 2005, MAR CHEM, V93, P81, DOI 10.1016/J.MARCHEM.2004.06.011. BRZEZINSKI MA, 1990, MAR ECOL PROG SER, V67, P83, DOI 10.3354/MEPS067083. CLAQUIN P, 2002, J PHYCOL, V38, P922, DOI 10.1046/J.1529-8817.2002.T01-1-01220.X. DURKIN CA, 2012, LIMNOL OCEANOGR, V57, P1619, DOI 10.4319/LO.2012.57.6.1619. EGGE JK, 1992,…	1	2018	MICROBIOLOGY	ISI000450357400021	10.1111/1462-2920.14431	MCNAIR, HM (REPRINT AUTHOR), UNIV CALIF SANTA BARBARA, DEPT ECOL EVOLUT \& MARINE BIOL, SANTA BARBARA, CA 93106 USA	ISI	UNIV CALIF SANTA BARBARA;UNIV RHODE ISL;UNIV CALIF SANTA BARBARA;UNIV CALIF SANTA BARBARA;UNIV S ALABAMA;UNIV S ALABAMA;UNIV RHODE ISL	UNIV CALIF SANTA BARBARA	NA	MCNAIR HM, 2018, ENVIRON MICROBIOL
117	FRENKEN T;WIERENGA J;VAN DONK E;DECLERCK SAJ;DOMIS LNS;ROHRLACK T;VAN DE WAAL DB	FUNGAL PARASITES OF A TOXIC INEDIBLE CYANOBACTERIUM PROVIDE FOOD TO ZOOPLANKTON	LIMNOLOGY AND OCEANOGRAPHY	LIMNOL. OCEANOGR.	63	6	2384-2393	ARTICLE	ARTICLE	NA	ROTIFER BRACHIONUS-CALYCIFLORUS; LIFE-HISTORY CONSEQUENCES;;BLUE-GREEN-ALGAE; MICROCYSTIS-AERUGINOSA; KERATELLA-COCHLEARIS; AQUATIC;ECOSYSTEMS; DAPHNIA-MAGNA; CYLINDROSPERMOPSIS-RACIBORSKII;;POPULATION-DYNAMICS; PLANKTONIC ROTIFERS	DURING THE END OF SPRING AND THROUGHOUT SUMMER, LARGE-SIZED PHYTOPLANKTON TAXA OFTEN PROLIFERATE AND FORM DENSE BLOOMS IN FRESHWATER ECOSYSTEMS. IN MANY CASES, THEY ARE INEDIBLE TO ZOOPLANKTON AND PREVENT EFFICIENT TRANSFER OF ENERGY AND ELEMENTS TO HIGHER TROPHIC LEVELS. SUCH A CONSTRAINT MAY BE ALLEVIATED BY FUNGAL PARASITE INFECTIONS ON LARGE-SIZED PHYTOPLANKTON TAXA LIKE DIATOMS AND FILAMENTO…	FRENKEN, T (REPRINT AUTHOR), NETHERLANDS INST ECOL NIOO KNAW, DEPT AQUAT ECOL, WAGENINGEN, NETHERLANDS.; FRENKEN, THIJS, WIERENGA, JOREN, VAN DONK, ELLEN, DECLERCK, STEVEN A. J., DOMIS, LISETTE N. DE SENERPONT, VAN DE WAAL, DEDMER B., NETHERLANDS INST ECOL NIOO KNAW, DEPT AQUAT ECOL, WAGENINGEN, NETHERLANDS.; WIERENGA, JOREN, UNIV GENEVA, DEPT FA FOREL AQUAT \& ENVIRONM SCI, GENEVA, SWITZERLAND.;…	AGHA R, 2016, SCI REP-UK, V6, DOI 10.1038/SREP35039. ARNDT H, 1993, HYDROBIOLOGIA, V255, P231, DOI 10.1007/BF00025844. AZAMAN SNA, 2017, PEERJ, V5, DOI 10.7717/PEERJ.3473. BOGDAN KG, 1982, LIMNOL OCEANOGR, V27, P918, DOI 10.4319/LO.1982.27.5.0918. BRUSSAARD CPD, 2004, J EUKARYOT MICROBIOL, V51, P125, DOI 10.1111/J.1550-7408.2004.TB00537.X. BRUSSAARD CPD, 1995, MAR ECOL PROG SER, V123, P259, DOI 1…	0	2018	LIMNOLOGY; OCEANOGRAPHY	ISI000450233300006	10.1002/LNO.10945	FRENKEN, T (REPRINT AUTHOR), NETHERLANDS INST ECOL NIOO KNAW, DEPT AQUAT ECOL, WAGENINGEN, NETHERLANDS	ISI	NETHERLANDS INST ECOL NIOO KNAW;NETHERLANDS INST ECOL NIOO KNAW;UNIV GENEVA;UNIV GENEVA;UNIV UTRECHT;NORWEGIAN UNIV LIFE SCI	NETHERLANDS INST ECOL NIOO KNAW	NA	FRENKEN T, 2018, LIMNOL OCEANOGR
118	LOPEZ-ACOSTA M;LEYNAERT A;GRALL J;MALDONADO M	SILICON CONSUMPTION KINETICS BY MARINE SPONGES: AN ASSESSMENT OF THEIR ROLE AT THE ECOSYSTEM LEVEL	LIMNOLOGY AND OCEANOGRAPHY	LIMNOL. OCEANOGR.	63	6	2508-2522	ARTICLE	ARTICLE	NA	NONPARAMETRIC ANALYSIS; FACTORIAL-EXPERIMENTS; HALICHONDRIA PANICEA;;BIOGENIC SILICA; WORLD OCEAN; KIEL BIGHT; DIATOMS; NUTRIENT; LIMITATION;;CYCLE	THE SILICIC ACID (DSI) IS A DISSOLVED NUTRIENT USED BY DIVERSE MARINE ORGANISMS TO BUILD THEIR SKELETONS OF BIOGENIC SILICA (BSI). THIS CONSUMPTION, MOSTLY DUE TO DIATOMS, LARGELY DETERMINES THE AVAILABILITY OF DSI IN THE PHOTIC OCEAN. YET GROWING EVIDENCE SUGGESTS THAT SI CONSUMERS TRADITIONALLY DISREGARDED, SUCH AS THE SILICEOUS SPONGES, MAY ALSO PLAY A ROLE. THIS STUDY INVESTIGATED THE KINETIC…	MALDONADO, M (REPRINT AUTHOR), CSIC, CTR ADV STUDIES BLANES CEAB, DEPT MARINE ECOL, BLANES, GIRONA, SPAIN.; LOPEZ-ACOSTA, MARIA, MALDONADO, MANUEL, CSIC, CTR ADV STUDIES BLANES CEAB, DEPT MARINE ECOL, BLANES, GIRONA, SPAIN.; LEYNAERT, AUDE, INST UNIV EUROPEEN MER, UMR CNRS 6539, LAB SCI ENVIRONM MARIN, TECHNOPOLE BREST IROISE, PLOUZANE, FRANCE.; GRALL, JACQUES, INST UNIV EUROPEEN MER, UMS 3113, O…	BEUCHER C, 2004, MAR ECOL PROG SER, V267, P57, DOI 10.3354/MEPS267057. BRUNNER E, 2000, BIOMETRICAL J, V42, P17, DOI 10.1002/(SICI)1521-4036(200001)42:1<17::AID-BIMJ17>3.0.CO;2-U. BRUNNER E, 2001, STAT PAP, V42, P1, DOI 10.1007/S003620000039. BRUNNER E, 2002, NONPARAMETRIC ANAL L. CONWAY HL, 1977, MAR BIOL, V43, P33, DOI 10.1007/BF00392569. DEL AMO Y, 1999, J PHYCOL, V35, P1162. DELMAS R, 1985, O…	1	2018	LIMNOLOGY; OCEANOGRAPHY	ISI000450233300015	10.1002/LNO.10956	MALDONADO, M (REPRINT AUTHOR), CSIC, CTR ADV STUDIES BLANES CEAB, DEPT MARINE ECOL, BLANES, GIRONA, SPAIN	ISI	CTR ADV STUDIES BLANES CEAB;CTR ADV STUDIES BLANES CEAB;INST UNIV EUROPEEN MER;INST UNIV EUROPEEN MER	CTR ADV STUDIES BLANES CEAB	NA	LOPEZ-ACOSTA M, 2018, LIMNOL OCEANOGR
119	SITTA KA;REED M;MORTENSEN R;DOLL C;CALLAHAN T;GREENFIELD DI	THE INFLUENCES OF NITROGEN FORM AND ZOOPLANKTON GRAZING ON PHYTOPLANKTON ASSEMBLAGES IN TWO COASTAL SOUTHEASTERN SYSTEMS	LIMNOLOGY AND OCEANOGRAPHY	LIMNOL. OCEANOGR.	63	6	2523-2544	ARTICLE	ARTICLE	NA	HARMFUL ALGAL BLOOMS; PELAGIC FOOD WEBS; DISSOLVED ORGANIC NITROGEN;;SALT-MARSH ESTUARIES; NEUSE RIVER ESTUARY; SAN-FRANCISCO BAY;;GULF-OF-MEXICO; SOUTH-CAROLINA; COMMUNITY COMPOSITION; NUTRIENT;ENRICHMENT	COASTAL ENVIRONMENTS ARE VULNERABLE TO LAND DEVELOPMENT DUE TO HUMAN POPULATION GROWTH THAT HAS INCREASED NITROGEN AND PHOSPHORUS LOADING INTO RECEIVING ESTUARIES. AS A RESULT, PHYTOPLANKTON BLOOMS HAVE PROLIFERATED AS ``BOTTOM-UP'' (RESOURCE) PROCESSES OUTWEIGH	GREENFIELD, DI (REPRINT AUTHOR), MARINE RESOURCES RES INST, SOUTH CAROLINA DEPT NAT RESOURCES, CHARLESTON, SC 29412 USA.; GREENFIELD, DI (REPRINT AUTHOR), UNIV SOUTH CAROLINA, BELLE W BARUCH INST MARINE \& COASTAL SCI, CHARLESTON, SC 29201 USA.; GREENFIELD, DI (REPRINT AUTHOR), CUNY, GRAD CTR, ADV SCI RES CTR, NEW YORK, NY 10021 USA.; SITTA, KIMBERLY A., COLL CHARLESTON, ENVIRONM STUDIES, CHARLES…	ABRAMS MM, 1995, J ENVIRON QUAL, V24, P132, DOI 10.2134/JEQ1995.00472425002400010019X. ALBER M, 2015, APPROACH DEV NUMERIC, P59. ALTMAN JC, 2012, AQUAT ECOL, V46, P269, DOI 10.1007/S10452-012-9398-8. ANDERSON DM, 2002, ESTUARIES, V25, P704, DOI 10.1007/BF02804901. ANDERSON DM, 2008, HARMFUL ALGAE, V8, P39, DOI 10.1016/J.HAL.2008.08.017. BERGQUIST D. C., 2009, 103 S CAR MAR RES DI. BERGQUIST D. C.…	0	2018	LIMNOLOGY; OCEANOGRAPHY	ISI000450233300016	10.1002/LNO.10957	GREENFIELD, DI (REPRINT AUTHOR), MARINE RESOURCES RES INST, SOUTH CAROLINA DEPT NAT RESOURCES, CHARLESTON, SC 29412 USA	ISI	MARINE RESOURCES RES INST;UNIV SOUTH CAROLINA;GRAD CTR;COLL CHARLESTON;MARINE RESOURCES RES INST;UNIV SOUTH CAROLINA;COLL CHARLESTON;GRAD CTR	MARINE RESOURCES RES INST	NA	SITTA KA, 2018, LIMNOL OCEANOGR
120	MORISON F;MENDEN-DEUER S	SEASONAL SIMILARITY IN RATES OF PROTISTAN HERBIVORY IN FJORDS ALONG THE WESTERN ANTARCTIC PENINSULA	LIMNOLOGY AND OCEANOGRAPHY	LIMNOL. OCEANOGR.	63	6	2858-2876	ARTICLE	ARTICLE	NA	PROTOZOOPLANKTON COMMUNITY STRUCTURE; SOUTHERN-OCEAN; PHYTOPLANKTON;GROWTH; GRAZING IMPACT; NORTH-ATLANTIC; BERING-SEA; ROSS SEA; ICE-ZONE;;HETEROTROPHIC NANOPLANKTON; MICROZOOPLANKTON HERBIVORY	WE QUANTIFIED PHYTOPLANKTON GROWTH AND PROTISTAN GRAZING RATES DURING LATE AUSTRAL AUTUMN 2013 AND LATE AUSTRAL SPRING 2014, IN SEVERAL GLACIO-MARINE FJORDS AND CONNECTING CHANNELS ALONG THE WESTERN ANTARCTIC PENINSULA (WAP). DURING AUSTRAL AUTUMN, LOW AND DECLINING CHLOROPHYLL A (CHL A) CONCENTRATIONS (<= 0.4 MU G L-1) WERE ALMOST ENTIRELY COMPOSED OF PICO/NANOPHYTOPLANKTON, WHEREAS DURING AUSTR…	MORISON, F (REPRINT AUTHOR), UNIV RHODE ISL, GRAD SCH OCEANOG, NARRAGANSETT, RI 02882 USA.; MORISON, F., MENDEN-DEUER, S., UNIV RHODE ISL, GRAD SCH OCEANOG, NARRAGANSETT, RI 02882 USA.	ANDERSON SR, 2017, J EUKARYOT MICROBIOL, V64, P213, DOI 10.1111/JEU.12353. ARCHER SD, 1996, MAR ECOL PROG SER, V139, P239, DOI 10.3354/MEPS139239. BALECH E., 1976, PUBL I ANTARTICO ARG, V11, P1. BERGE J, 2015, CURR BIOL, V25, P2555, DOI 10.1016/J.CUB.2015.08.024. BUITENHUIS ET, 2010, GLOBAL BIOGEOCHEM CY, V24, DOI 10.1029/2009GB003601. BURKILL PH, 1995, DEEP-SEA RES PT II, V42, P1277, DOI 10.1016…	0	2018	LIMNOLOGY; OCEANOGRAPHY	ISI000450233300039	10.1002/LNO.11014	MORISON, F (REPRINT AUTHOR), UNIV RHODE ISL, GRAD SCH OCEANOG, NARRAGANSETT, RI 02882 USA	ISI	UNIV RHODE ISL;UNIV RHODE ISL	UNIV RHODE ISL	NA	MORISON F, 2018, LIMNOL OCEANOGR
121	KECK F;VASSELON V;RIMET F;BOUCHEZ A;KAHLERT M	BOOSTING DNA METABARCODING FOR BIOMONITORING WITH PHYLOGENETIC ESTIMATION OF OPERATIONAL TAXONOMIC UNITS' ECOLOGICAL PROFILES	MOLECULAR ECOLOGY RESOURCES	MOL. ECOL. RESOUR.	18	6	1299-1309	ARTICLE	ARTICLE	BIOMONITORING; DIATOMS; ENVIRONMENTAL DNA; METABARCODING; PHYLOGENETIC;SIGNAL	HIGH-THROUGHPUT; DIATOM INDEX; SIGNAL; IDENTIFICATION; PERSPECTIVES;;EVOLUTION; ACCURACY; MODELS	DNA METABARCODING HAS BEEN INTRODUCED AS A REVOLUTIONARY WAY TO IDENTIFY ORGANISMS AND MONITOR ECOSYSTEMS. HOWEVER, THE POTENTIAL OF THIS APPROACH FOR BIOMONITORING REMAINS PARTIALLY UNFULFILLED BECAUSE A SIGNIFICANT PART OF THE SAMPLED DNA CANNOT BE AFFILIATED TO SPECIES DUE TO INCOMPLETE REFERENCE LIBRARIES. THUS, BIOTIC INDICES, WHICH ARE BASED ON THE ESTIMATED ABUNDANCES OF SPECIES IN A COMMU…	KECK, F (REPRINT AUTHOR), SWEDISH UNIV AGR SCI, DEPT AQUAT SCI \& ASSESSMENT, POB 7050, S-75007 UPPSALA, SWEDEN.; KECK, FRANCOIS, KAHLERT, MARIA, SWEDISH UNIV AGR SCI, DEPT AQUAT SCI \& ASSESSMENT, POB 7050, S-75007 UPPSALA, SWEDEN.; KECK, FRANCOIS, VASSELON, VALENTIN, RIMET, FREDERIC, BOUCHEZ, AGNES, UNIV SAVOIE MT BLANC, UMR CARRTEL, INRA, THONON LES BAINS, FRANCE.	APOTHELOZ-PERRET-GENTIL L, 2017, MOL ECOL RESOUR, V17, P1231, DOI 10.1111/1755-0998.12668. BAIRD DJ, 2012, MOL ECOL, V21, P2039, DOI 10.1111/J.1365-294X.2012.05519.X. BERGER SA, 2011, SYST BIOL, V60, P291, DOI 10.1093/SYSBIO/SYR010. BESSE-LOTOTSKAYA A, 2006, HYDROBIOLOGIA, V566, P247, DOI 10.1007/S10750-006-0092-5. BESSE-LOTOTSKAYA A, 2011, ECOL INDIC, V11, P456, DOI 10.1016/J.ECOLIND.2010.06.017…	0	2018	BIOCHEMISTRY \& MOLECULAR BIOLOGY; ECOLOGY; EVOLUTIONARY BIOLOGY	ISI000449535600010	10.1111/1755-0998.12919	KECK, F (REPRINT AUTHOR), SWEDISH UNIV AGR SCI, DEPT AQUAT SCI \& ASSESSMENT, POB 7050, S-75007 UPPSALA, SWEDEN	ISI	SWEDISH UNIV AGR SCI;SWEDISH UNIV AGR SCI;UNIV SAVOIE MT BLANC	SWEDISH UNIV AGR SCI	NA	KECK F, 2018, MOL ECOL RESOUR
122	ZILIUS M;VYBERNAITE-LUBIENE I;VAICIUTE D;PETKUVIENE J;ZEMLYS P;LISKOW I;VOSS M;BARTOLI M;BUKAVECKAS PA	THE INFLUENCE OF CYANOBACTERIA BLOOMS ON THE ATTENUATION OF NITROGEN THROUGHPUTS IN A BALTIC COASTAL LAGOON	BIOGEOCHEMISTRY	BIOGEOCHEMISTRY	141	2	143-165	ARTICLE	ARTICLE	NITROGEN; MASS BALANCE; ALGAL BLOOMS; CYANOBACTERIA; BALTIC SEA; COASTAL;LAGOONS	NUTRIENT FLUXES; CURONIAN LAGOON; FRESH-WATER; DINITROGEN-FIXATION;;SEDIMENT NITROGEN; MARINE ECOSYSTEMS; NORTHEASTERN USA; EUTROPHIC LAKE;;CLIMATE-CHANGE; SHALLOW-WATER	WE COMBINED A MASS BALANCE APPROACH WITH MEASUREMENTS OF AIR-WATER AND SEDIMENT-WATER NITROGEN (N) EXCHANGE TO BETTER UNDERSTAND THE MECHANISMS ATTENUATING N THROUGHPUTS IN A EUTROPHIC COASTAL LAGOON. WE WERE PARTICULARLY INTERESTED IN HOW SEASONAL SHIFTS IN EXTERNAL VERSUS INTERNAL N FLUXES AND THE TRANSITION FROM DIATOM- TO CYANOBACTERIA- DOMINATED PHYTOPLANKTON COMMUNITIES INFLUENCE N STORAGE …	BUKAVECKAS, PA (REPRINT AUTHOR), VIRGINIA COMMONWEALTH UNIV, DEPT BIOL, RICHMOND, VA 23284 USA.; BUKAVECKAS, PA (REPRINT AUTHOR), VIRGINIA COMMONWEALTH UNIV, CTR ENVIRONM STUDIES, RICHMOND, VA 23284 USA.; ZILIUS, M., VYBERNAITE-LUBIENE, I., VAICIUTE, D., PETKUVIENE, J., ZEMLYS, P., BARTOLI, M., KLAIPEDA UNIV, MARINE RES INST, LT-92294 KLAIPEDA, LITHUANIA.; LISKOW, I., VOSS, M., LEIBNIZ INST BALT …	ADAM B, 2016, ISME J, V10, P450, DOI 10.1038/ISMEJ.2015.126. ALMROTH-ROSELL E, 2016, BIOGEOSCIENCES, V13, P5753, DOI 10.5194/BG-13-5753-2016. ANDERSSON B, 2014, LIMNOL OCEANOGR, V59, P1932, DOI 10.4319/LO.2014.59.6.1932. ASMALA E, 2017, LIMNOL OCEANOGR, V62, PS222, DOI 10.1002/LNO.10644. BENAVIDES M., 2018, FRONTIERS MARINE SCI, V5, DOI [10.3389/FMARS.2018.00108, DOI 10.3389/FMARS.2018.00089].	0	2018	ENVIRONMENTAL SCIENCES; GEOSCIENCES, MULTIDISCIPLINARY	ISI000449113100003	10.1007/S10533-018-0508-0	BUKAVECKAS, PA (REPRINT AUTHOR), VIRGINIA COMMONWEALTH UNIV, DEPT BIOL, RICHMOND, VA 23284 USA	ISI	VIRGINIA COMMONWEALTH UNIV;VIRGINIA COMMONWEALTH UNIV;KLAIPEDA UNIV;LEIBNIZ INST BALT SEA RES;UNIV PARMA;VIRGINIA COMMONWEALTH UNIV;VIRGINIA COMMONWEALTH UNIV	VIRGINIA COMMONWEALTH UNIV	NA	ZILIUS M, 2018, BIOGEOCHEMISTRY
123	PETROU K;NIELSEN DA	UPTAKE OF DIMETHYLSULPHONIOPROPIONATE (DMSP) BY THE DIATOM THALASSIOSIRA WEISSFLOGII: A MODEL TO INVESTIGATE THE CELLULAR FUNCTION OF DMSP	BIOGEOCHEMISTRY	BIOGEOCHEMISTRY	141	2	265-271	ARTICLE	ARTICLE	DIMETHYLSULPHONIOPROPIONATE; THALASSIOSIRA WEISSFLOGII; UPTAKE;;SALINITY; OSMOREGULATION	DIMETHYLSULFONIOPROPIONATE DMSP; MARINE-PHYTOPLANKTON; MICROORGANISMS;;SEAWATER; CLIMATE; ALGAE	ONE OF THE MOST ABUNDANT ORGANIC SULPHUR MOLECULES IN THE OCEAN, DIMETHYLSULPHONIOPROPIONATE (DMSP) HAS BEEN IMPLICATED IN NUMEROUS BIOCHEMICAL FUNCTIONS AND ECOLOGICAL INTERACTIONS, FROM OSMOTIC AND OXIDATIVE STRESS REGULATION WITHIN THE CELL, TO THE CHEMICAL ATTRACTION OF BACTERIA, MAMMALS AND BIRDS IN THE ENVIRONMENT. NOTWITHSTANDING THESE VARIED AND IMPORTANT DISCOVERIES, THE PRIMARY ROLE OF …	PETROU, K (REPRINT AUTHOR), UNIV TECHNOL SYDNEY, SCH LIFE SCI, SYDNEY, NSW, AUSTRALIA.; PETROU, K., NIELSEN, D. A., UNIV TECHNOL SYDNEY, SCH LIFE SCI, SYDNEY, NSW, AUSTRALIA.	ANDERSON MJ, 2008, PERMANOVA PRIMER GUI. CHARLSON RJ, 1987, NATURE, V326, P655, DOI 10.1038/326655A0. CLARKE KR, 2006, PRIMER V6 UNSER MANU. GARCIA N, 2012, LAT AM J AQUAT RES, V40, P435, DOI 10.3856/VOL40-ISSUE2-FULLTEXT-18. GUILLARD RR, 1962, CAN J MICROBIOL, V8, P229, DOI 10.1139/M62-029. HARADA H, 2004, CAN J FISH AQUAT SCI, V61, P700, DOI 10.1139/F04-046. HILLEBRAND H, 1999, J PHYCOL, V35, P…	0	2018	ENVIRONMENTAL SCIENCES; GEOSCIENCES, MULTIDISCIPLINARY	ISI000449113100010	10.1007/S10533-018-0507-1	PETROU, K (REPRINT AUTHOR), UNIV TECHNOL SYDNEY, SCH LIFE SCI, SYDNEY, NSW, AUSTRALIA	ISI	UNIV TECHNOL SYDNEY;UNIV TECHNOL SYDNEY	UNIV TECHNOL SYDNEY	NA	PETROU K, 2018, BIOGEOCHEMISTRY
124	EL-SEREHY HA;ABDALLAH HS;AL-MISNED FA;AL-FARRAJ SA;AL-RASHEID KA	ASSESSING WATER QUALITY AND CLASSIFYING TROPHIC STATUS FOR SCIENTIFICALLY BASED MANAGING THE WATER RESOURCES OF THE LAKE TIMSAH, THE LAKE WITH SALINITY STRATIFICATION ALONG THE SUEZ CANAL	SAUDI JOURNAL OF BIOLOGICAL SCIENCES	SAUDI J. BIOL. SCI.	25	7	1247-1256	ARTICLE	ARTICLE	ALGAL BLOOMS; PHYTOPLANKTON; WATER QUALITY ASSESSMENT; TROPHIC STATUS;;EUTROPHICATION; LAKE TIMSAH; SUEZ CANAL	NEW-ZEALAND; INDEX; PHYTOPLANKTON; CLASSIFICATION; ENVIRONMENT;;INDICATORS; DOMINANCE; POLLUTION; PLANKTON; ROTORUA	LAKE TIMSAH IS CONSIDERED AS THE BIGGEST WATER BODY AT ISMAILIA CITY WITH A SURFACE AREA OF 14 KM(2). IT IS A SALINE SHALLOW WATER BASIN LIES APPROXIMATELY MID-WAY BETWEEN THE SOUTH CITY OF SUEZ AND THE NORTH CITY OF PORT SAID AT 30 DEGREES 35 ` 46.55''N AND 32 DEGREES 19'30.54''E.	EL-SEREHY, HA (REPRINT AUTHOR), KING SAUD UNIV, COLL SCI, ZOOL DEPT, RIYADH 11451, SAUDI ARABIA.; EL-SEREHY, HAMED A., AL-MISNED, FAHAD A., AL-FARRAJ, SALEH A., AL-RASHEID, KHALED A., KING SAUD UNIV, COLL SCI, ZOOL DEPT, RIYADH 11451, SAUDI ARABIA.; EL-SEREHY, HAMED A., PORT SAID UNIV, FAC SCI, DEPT OCEANOG, PORT SAID, EGYPT.; ABDALLAH, HALA S., KING KHALED UNIV, COLL SCI \& ARTS, DEPT COMP SCI, …	AHMAD S., 2014, J EARTH SCI GEOTECH, V4, P69. APHA, 2005, STANDARD METHODS EXA. AWRC (ABU ATTWA WATER REUSE CENTER), 1994, MON PROGR EST AB ATT. BURNS N, 2005, LAKE RESERV MANAGE, V21, P61, DOI 10.1080/07438140509354413. CAPMAS (CENTRAL AGENCY FOR PUBLIC MOBILIZATION AND STATISTICS), 2017, CENTR AG PUBL MOB ST. CARLSON RE, 1977, LIMNOL OCEANOGR, V22, P361, DOI 10.4319/LO.1977.22.2.0361. CHAPMAN D…	0	2018	BIOLOGY	ISI000449029800001	10.1016/J.SJBS.2018.05.022	EL-SEREHY, HA (REPRINT AUTHOR), KING SAUD UNIV, COLL SCI, ZOOL DEPT, RIYADH 11451, SAUDI ARABIA	ISI	KING SAUD UNIV;KING SAUD UNIV;PORT SAID UNIV;KING KHALED UNIV;SUEZ CANAL UNIV	KING SAUD UNIV	NA	EL-SEREHY HA, 2018, SAUDI J BIOL SCI
125	LEMAITRE N;PLANCHON F;PLANQUETTE H;DEHAIRS F;FONSECA-BATISTA D;ROUKAERTS A;DEMAN F;TANG Y;MARIEZ C;SARTHOU G	HIGH VARIABILITY OF PARTICULATE ORGANIC CARBON EXPORT ALONG THE NORTH ATLANTIC GEOTRACES SECTION GA01 AS DEDUCED FROM TH-234 FLUXES	BIOGEOSCIENCES	BIOGEOSCIENCES	15	21	6417-6437	ARTICLE	ARTICLE	NA	PARTICLE EXPORT; SOUTHERN-OCEAN; COMMUNITY STRUCTURE; TWILIGHT ZONE;;GLOBAL OCEAN; PHYTOPLANKTON PHYSIOLOGY; INVERSE RELATIONSHIP; SPATIAL;VARIABILITY; SINKING VELOCITY; SURFACE OCEAN	IN THIS STUDY WE REPORT PARTICULATE ORGANIC CARBON (POC) EXPORT FLUXES FOR DIFFERENT BIOGEOCHEMICAL BASINS IN THE NORTH ATLANTIC AS PART OF THE GEOTRACES GA01 EXPEDITION (GEOVIDE, MAY-JUNE 2014). SURFACE POC EXPORT FLUXES WERE DEDUCED BY COMBINING EXPORT FLUXES OF TOTAL THORIUM-234 (TH-234) WITH THE RATIO OF POC TO TH-234 OF SINKING PARTICLES AT THE DEPTH OF EXPORT. PARTICLES WERE COLLECTED IN TW…	LEMAITRE, N (REPRINT AUTHOR), SWISS FED INST TECHNOL, INST GEOCHEM \& PETROL, DEPT EARTH SCI, ZURICH, SWITZERLAND.; LEMAITRE, N (REPRINT AUTHOR), IUEM, UMR 6539, LAB SCI ENVIRONM MARIN LEMAR, TECHNOPOLE BREST IROISE, F-29280 PLOUZANE, FRANCE.; LEMAITRE, N (REPRINT AUTHOR), VRIJE UNIV BRUSSEL, ANALYT ENVIRONM \& GEOCHEM, EARTH SYST SCI RES GRP, BRUSSELS, BELGIUM.; LEMAITRE, NOLWENN, SWISS FED INST…	ALLDREDGE AL, 1988, PROG OCEANOGR, V20, P41, DOI 10.1016/0079-6611(88)90053-5. AMINOT A., 2007, DOSAGE AUTOMATIQUE N. [ANONYMOUS], GEOTRACES INT STUD M.	1	2018	ECOLOGY; GEOSCIENCES, MULTIDISCIPLINARY	ISI000449028700001	10.5194/BG-15-6417-2018	LEMAITRE, N (REPRINT AUTHOR), SWISS FED INST TECHNOL, INST GEOCHEM \& PETROL, DEPT EARTH SCI, ZURICH, SWITZERLAND	ISI	SWISS FED INST TECHNOL;TECHNOPOLE BREST IROISE;VRIJE UNIV BRUSSEL;SWISS FED INST TECHNOL;TECHNOPOLE BREST IROISE;VRIJE UNIV BRUSSEL;DALHOUSIE UNIV;GRAD CTR;QUEENS COLL	SWISS FED INST TECHNOL	NA	LEMAITRE N, 2018, BIOGEOSCIENCES
126	PNIEWSKI F;SYLWESTRZAK Z	INFLUENCE OF SHORT PERIODS OF INCREASED WATER TEMPERATURE ON SPECIES COMPOSITION AND PHOTOSYNTHETIC ACTIVITY IN THE BALTIC PERIPHYTON COMMUNITIES	BIOLOGIA	BIOLOGIA	73	11	1067-1072	ARTICLE	ARTICLE	PERIPHYTON; CHLOROPHYLL FLUORESCENCE; DIATOMS; TEMPERATURE; BALTIC SEA	LIGHT-RESPONSE CURVES; CHLOROPHYLL FLUORESCENCE; INTERTIDAL;MICROPHYTOBENTHOS; BENTHIC MICROALGAE; SEA; PHYTOPLANKTON; PARAMETERS;;PATTERNS; SHIFTS	PERIPHYTON PLAYS A VITAL ECOLOGICAL ROLE IN SHALLOW, WELL-LIT ECOSYSTEMS WHICH ARE VULNERABLE TO RAPIDLY CHANGING ENVIRONMENTAL CONDITIONS, INCLUDING RAISING TEMPERATURE DUE TO GLOBAL WARMING. NEVERTHELESS, LITTLE IS KNOWN ON THE EFFECT OF INCREASED TEMPERATURES ON THE TAXONOMIC STRUCTURE AND FUNCTIONING OF PERIPHYTIC COMMUNITIES. IN THIS STUDY, THE INFLUENCE OF SHORT-TERM TEMPERATURE INCREASE ON…	PNIEWSKI, F (REPRINT AUTHOR), UNIV GDANSK, INST OCEANOG, AL PILSUDSKIEGO 46, PL-81378 GDYNIA, POLAND.; PNIEWSKI, FILIP, SYLWESTRZAK, ZUZANNA, UNIV GDANSK, INST OCEANOG, AL PILSUDSKIEGO 46, PL-81378 GDYNIA, POLAND.	ARMITAGE AR, 2004, OECOLOGIA, V139, P560, DOI 10.1007/S00442-004-1530-6. BATTARBEE RW, 1986, HDB HOLOCENE PALAEOE, P527. BRADTKE K, 2010, OCEANOLOGIA, V52, P345, DOI 10.5697/OC.52-3.345. CARTAXANA P, 2015, BMC ECOL, V15, DOI 10.1186/S12898-015-0043-Y. DAVISON IR, 1991, J PHYCOL, V27, P2, DOI 10.1111/J.0022-3646.1991.00002.X. DEFEW E.C., 2004, BIOFILMS, V1, P21. DODDS WK, 1999, J PHYCOL, V35, P42,…	0	2018	BIOLOGY	ISI000448724700004	10.2478/S11756-018-0122-6	PNIEWSKI, F (REPRINT AUTHOR), UNIV GDANSK, INST OCEANOG, AL PILSUDSKIEGO 46, PL-81378 GDYNIA, POLAND	ISI	UNIV GDANSK;UNIV GDANSK	UNIV GDANSK	NA	PNIEWSKI F, 2018, BIOLOGIA
127	MUKHERJEE M;SURESH VR;MANNA RK	MICROPLANKTON DYNAMICS OF A COASTAL LAGOON, CHILIKA: INTERACTIVE EFFECT OF ENVIRONMENTAL PARAMETERS ON MICROPLANKTON GROUPS	ENVIRONMENTAL MONITORING AND ASSESSMENT	ENVIRON. MONIT. ASSESS.	190	11	NA	ARTICLE	ARTICLE	PLANKTON DYNAMICS; SPATIO-TEMPORAL VARIATION; BIOTIC-ABIOTIC RELATION;;DIATOMS; DINOPHYCEAE; TINTINNINAE	PHYTOPLANKTON; DIVERSITY; GROWTH; LAKE; COMPETITION; TINTINNIDS;;ROTIFERS; SILICATE; NITROGEN; RECORDS	MICROPLANKTON POPULATION OF ASIA'S LARGEST COASTAL LAGOON CHILIKA WAS STUDIED FOR FIVE MAJOR GROUPS, BACILLARIOPHYCEAE, CYANOPHYCEAE, CHLOROPHYCEAE, DINOPHYCEAE, ROTIFERA, AND TINTINNINAE. THE STUDY REPORTED PRESENCE OF 233 SPECIES OF MICROPLANKTON WHOSE AVERAGE ANNUAL ABUNDANCE WAS 1631 CELLS/L. THE PHYSICOCHEMICAL PARAMETERS CONTRIBUTING TO THE SPATIO-TEMPORAL FLUCTUATIONS IN MICROPLANKTON DIVE…	MUKHERJEE, M (REPRINT AUTHOR), WROCLAW UNIV ENVIRONM \& LIFE SCI, UL CK NORWIDA 25, PL-50375 WROCLAW, POLAND.; MUKHERJEE, MANASI, SURESH, VETTATH RAGHAVAN, MANNA, RANJAN KUMAR, CENT INLAND FISHERIES RES INST, KOLKATA 700120, W BENGAL, INDIA.; MUKHERJEE, MANASI, WROCLAW UNIV ENVIRONM \& LIFE SCI, UL CK NORWIDA 25, PL-50375 WROCLAW, POLAND.	ADHIKARY SIBA PRASAD, 1992, JAPANESE JOURNAL OF LIMNOLOGY, V53, P197. ALKAWRI AAS, 2010, HARMFUL ALGAE, V9, P153, DOI 10.1016/J.HAL.2009.08.012. [ANONYMOUS], 2002, GUID CHOOS SAMPL DES.	0	2018	ENVIRONMENTAL SCIENCES	ISI000448818600003	10.1007/S10661-018-7049-9	MUKHERJEE, M (REPRINT AUTHOR), WROCLAW UNIV ENVIRONM \& LIFE SCI, UL CK NORWIDA 25, PL-50375 WROCLAW, POLAND	ISI	WROCLAW UNIV ENVIRONM AND LIFE SCI;CENT INLAND FISHERIES RES INST;WROCLAW UNIV ENVIRONM AND LIFE SCI	WROCLAW UNIV ENVIRONM AND LIFE SCI	NA	MUKHERJEE M, 2018, ENVIRON MONIT ASSESS
128	HERNANDEZ-AVILES JS;CALLIERI C;BERTONI R;MORABITO G;LEONI B;LEPORI F;BUZZI F;SALMASO N	PROKARYOPLANKTON AND PHYTOPLANKTON COMMUNITY COMPOSITIONS IN FIVE LARGE DEEP PERIALPINE LAKES	HYDROBIOLOGIA	HYDROBIOLOGIA	824	1	71-92	ARTICLE	ARTICLE	CARD-FISH; PROKARYOTIC; OLIGOMICTIC; MEROMICTIC; LIMNOLOGICAL PARAMETERS	IN-SITU HYBRIDIZATION; FRESH-WATER LAKE; TARGETED OLIGONUCLEOTIDE;PROBES; RIBOSOMAL-RNA ANALYSIS; BACTERIAL COMMUNITY; BACTERIOPLANKTON;POPULATIONS; SEASONAL DYNAMICS; PHOSPHORUS AVAILABILITY; DISTRIBUTION;PATTERNS; NUTRIENT LIMITATION	PHYTOPLANKTON (PCC) AND PROKARYOPLANKTON COMMUNITY COMPOSITIONS WERE STUDIED IN FIVE PERIALPINE LAKES (GARDA, MAGGIORE, COMO, ISEO, AND LUGANO) OF DIFFERENT TROPHIC CONDITIONS AND MIXING REGIMES, USING INVERTED MICROSCOPY AND CARD-FISH TECHNIQUE. THE AIM OF THIS RESEARCH WAS TO ASSESS, FOR THE FIRST TIME IN THESE LAKES, THE RELATIONSHIPS AMONG PCC, BACTERIA, AND ARCHAEA, AND THE EFFECTS OF ENVIRO…	HERNANDEZ-AVILES, JS (REPRINT AUTHOR), UNIV NACL AUTONOMA MEXICO, FES ZARAGOZA, DEPT BIOL, LAB LIMNOECOL, AVE GUELATAO 66, MEXICO CITY 09230, DF, MEXICO.; HERNANDEZ-AVILES, J. SALVADOR, UNIV NACL AUTONOMA MEXICO, FES ZARAGOZA, DEPT BIOL, LAB LIMNOECOL, AVE GUELATAO 66, MEXICO CITY 09230, DF, MEXICO.; CALLIERI, CRISTIANA, BERTONI, ROBERTO, MORABITO, GIUSEPPE, CNR INST ECOSYST STUDY, MEG, LARGO TON…	ALLGAIER M, 2006, APPL ENVIRON MICROB, V72, P3489, DOI 10.1128/AEM.72.5.3489-3497.2006. AMANN RI, 1990, APPL ENVIRON MICROB, V56, P1919. AMANN R, 2008, NAT REV MICROBIOL, V6, P339, DOI 10.1038/NRMICRO1888. AMARAL V, 2016, LIMNOL OCEANOGR, V61, P906, DOI 10.1002/LNO.10258. AMBROSETTI W, 1992, MEM I ITAL IDROBIOL, V50, P37. AMBROSETTI WALTER, 2002, JOURNAL OF LIMNOLOGY, V61, P147. AMBROSETTI W, 201…	1	2018	MARINE \& FRESHWATER BIOLOGY	ISI000448578500004	10.1007/S10750-018-3586-Z	HERNANDEZ-AVILES, JS (REPRINT AUTHOR), UNIV NACL AUTONOMA MEXICO, FES ZARAGOZA, DEPT BIOL, LAB LIMNOECOL, AVE GUELATAO 66, MEXICO CITY 09230, DF, MEXICO	ISI	UNIV NACL AUTONOMA MEXICO;UNIV NACL AUTONOMA MEXICO;CNR INST ECOSYST STUDY;UNIV MILANO BICOCCA;INST EARTH SCI;RES AND INNOVAT CTR	UNIV NACL AUTONOMA MEXICO	NA	HERNANDEZ-AVILES JS, 2018, HYDROBIOLOGIA
129	SALMASO N;BOSCAINI A;CAPELLI C;CERASINO L	ONGOING ECOLOGICAL SHIFTS IN A LARGE LAKE ARE DRIVEN BY CLIMATE CHANGE AND EUTROPHICATION: EVIDENCES FROM A THREE-DECADE STUDY IN LAKE GARDA	HYDROBIOLOGIA	HYDROBIOLOGIA	824	1	177-195	ARTICLE	ARTICLE	DEEP LAKES; OVERTURN; NUTRIENT REPLENISHMENT; GLOBAL WARMING;;CYANOBACTERIA; MIXOTROPHIC SPECIES	PLANKTOTHRIX-RUBESCENS; ATMOSPHERIC MODES; GLOBAL EXPANSION; ALPINE;LAKES; SP-NOV; PHYTOPLANKTON; CYANOBACTERIA; PATTERNS; RESPONSES;;CLASSIFICATION	THE LONG-TERM RESEARCH CARRIED OUT SINCE THE 1970S IN THE DEEP PERIALPINE LAKE GARDA DOCUMENTED MORE THAN A THREEFOLD INCREASE OF TOTAL PHOSPHORUS (TP) IN THE WHOLE WATER COLUMN UNTIL MID-2000S AND A CONTINUOUS WARMING. WE EVALUATED THE IMPACT OF THESE CHANGES ON PHYTOPLANKTON, ASSESSING SIMILARITIES AND PECULIARITIES COMPARED WITH OTHER LAKES. THE INCREASE OF TP FAVOURED CYANOBACTERIA (MICROCYST…	SALMASO, N (REPRINT AUTHOR), FEM, RES \& INNOVAT CTR, VIA E MACH 1, I-38010 SAN MICHELE ALL ADIGE, ITALY.; SALMASO, NICO, BOSCAINI, ADRIANO, CAPELLI, CAMILLA, CERASINO, LEONARDO, FEM, RES \& INNOVAT CTR, VIA E MACH 1, I-38010 SAN MICHELE ALL ADIGE, ITALY.	ANDERSON MJ, 2001, AUSTRAL ECOL, V26, P32, DOI 10.1046/J.1442-9993.2001.01070.X. ANISIMOVA M, 2006, SYST BIOL, V55, P539, DOI 10.1080/10635150600755453. ANNEVILLE O, 2004, FRESHWATER BIOL, V49, P98, DOI 10.1046/J.1365-2426.2003.01167.X. BOSCAINI A, 2009, ENV ISSUES LAKE GARD, P51. CAPELLI C, 2017, HARMFUL ALGAE, V67, P1, DOI 10.1016/J.HAL.2017.05.004. CHORUS I, 1999, TOXIC CYANOBACTERIA, P440. CO…	5	2018	MARINE \& FRESHWATER BIOLOGY	ISI000448578500010	10.1007/S10750-017-3402-1	SALMASO, N (REPRINT AUTHOR), FEM, RES \& INNOVAT CTR, VIA E MACH 1, I-38010 SAN MICHELE ALL ADIGE, ITALY	ISI	RES AND INNOVAT CTR;RES AND INNOVAT CTR	RES AND INNOVAT CTR	NA	SALMASO N, 2018, HYDROBIOLOGIA
130	LOUSTAU E;ROLS JL;LEFLAIVE J;MARCATO-ROMAIN CE;GIRBAL-NEUHAUSER E	COMPARISON OF EXTRACTION METHODS FOR THE CHARACTERIZATION OF EXTRACELLULAR POLYMERIC SUBSTANCES FROM AGGREGATES OF THREE BIOFILM-FORMING PHOTOTROPHIC MICROORGANISMS	CANADIAN JOURNAL OF MICROBIOLOGY	CAN. J. MICROBIOL.	64	11	887-899	ARTICLE	ARTICLE	PHOTOTROPHIC BIOFILM; EPS EXTRACTION	ACTIVATED-SLUDGE; BENTHIC DIATOMS; MICROBIAL BIOFILMS; EPS; PROTEIN;;COLONIZATION; COMMUNITIES; EXOPOLYMERS; TEMPERATURE; DYNAMICS	THIS PAPER AIMS TO DEFINE A ROBUST PROCEDURE TO EXTRACT EXTRACELLULAR POLYMERIC SUBSTANCES (EPS) FROM AGGREGATES OF THREE BENTHIC PHOTOTROPHIC MICROORGANISMS: THE CYANOBACTERIUM PHORMIDIUM AUTUMNALE, THE DIATOM NITZSCHIA PALEA, AND THE GREEN ALGA URONEMA CONFERVICOTUM. THIS STUDY FOCUSES ON THE EXTRACTION EFFICIENCY OF POLYSACCHARIDE AND PROTEIN EPS BY USING TWO PHYSICAL METHODS (SONICATION, CATI…	GIRBAL-NEUHAUSER, E (REPRINT AUTHOR), UNIV TOULOUSE, UPS, LAB BIOTECHNOL AGROALIMENTAIRE \& ENVIRONM, AUCH, FRANCE.; LOUSTAU, EMILIE, ROLS, JEAN-LUC, LEFLAIVE, JOSEPHINE, UNIV TOULOUSE, UPS, INPT, ECOLAB,CNRS, TOULOUSE, FRANCE.; LOUSTAU, EMILIE, MARCATO-ROMAIN, CLAIRE-EMMANUELLE, GIRBAL-NEUHAUSER, ELISABETH, UNIV TOULOUSE, UPS, LAB BIOTECHNOL AGROALIMENTAIRE \& ENVIRONM, AUCH, FRANCE.	ADAV SS, 2008, J HAZARD MATER, V154, P1120, DOI 10.1016/J.JHAZMAT.2007.11.058. AHIMOU F, 2007, APPL ENVIRON MICROB, V73, P2905, DOI 10.1128/AEM.02420-06. BATTIN TJ, 2003, APPL ENVIRON MICROB, V69, P5443, DOI 10.1128/AEM.69.9.5443-5452.2003. BATTIN TJ, 2016, NAT REV MICROBIOL, V14, P251, DOI 10.1038/NRMICRO.2016.15. BECKER K, 1996, MICROB ECOL, V32, P23. BOHME A, 2009, FEMS MICROBIOL ECOL, V69, P1…	0	2018	BIOCHEMISTRY \& MOLECULAR BIOLOGY; BIOTECHNOLOGY \& APPLIED MICROBIOLOGY; IMMUNOLOGY; MICROBIOLOGY	ISI000448727200012	10.1139/CJM-2018-0182	GIRBAL-NEUHAUSER, E (REPRINT AUTHOR), UNIV TOULOUSE, UPS, LAB BIOTECHNOL AGROALIMENTAIRE \& ENVIRONM, AUCH, FRANCE	ISI	UNIV TOULOUSE;UNIV TOULOUSE;UNIV TOULOUSE	UNIV TOULOUSE	NA	LOUSTAU E, 2018, CAN J MICROBIOL
131	YILMAZ N	ASSESMENT OF SEASONAL VARIATION OF PHYTOPLANKTON AND RELATED WATER QUALITY PARAMETERS OF SAZLIDERE DAM LAKE (ISTANBUL, TURKEY)	DESALINATION AND WATER TREATMENT	DESALIN. WATER TREAT.	131	NA	107-113	ARTICLE	ARTICLE	PHYTOPLANKTON; WATER QUALITY; PHYSICO-CHEMICAL PARAMETERS; NUTRIENTS;;SAZLIDERE DAM LAKE	FUNCTIONAL CLASSIFICATION; COMMUNITY; DIVERSITY	THE SEASONAL VARIATION OF PHYTOPLANKTON COMMUNITY AND AFFECTING SOME PHYSICO CHEMICAL FACTORS OF SAZLIDERE DAM LAKE WERE INVESTIGATED MONTHLY FROM DECEMBER 2003 TO NOVEMBER 2005. PHYTOPLANKTON WAS CONSTITUTED OF BACILLARIOPHYTA, CHAROPHYTA, CHLOROPHYTA, CRYPTOPHYTA, CYANOBACTERIA, EUGLENOZOA, MIOZOA AND OCHROPHYTA MEMBERS. ACCORDING TO THE FUNCTIONAL GROUP APROACH, THE PHYTOPLANKTON COMMUNITY OF …	YILMAZ, N (REPRINT AUTHOR), ISTANBUL UNIV, FAC AQUAT SCI, DEPT FRESHWATER RESOURCES \& MANAGMENT, ORDU ST 8, TR-34134 ISTANBUL, TURKEY.; YILMAZ, NESE, ISTANBUL UNIV, FAC AQUAT SCI, DEPT FRESHWATER RESOURCES \& MANAGMENT, ORDU ST 8, TR-34134 ISTANBUL, TURKEY.	AKCA A., 2005, THESIS. *APHA, 1992, STAND METH EX WAT WA.	0	2018	ENGINEERING, CHEMICAL; WATER RESOURCES	ISI000448675800012	10.5004/DWT.2018.23011	YILMAZ, N (REPRINT AUTHOR), ISTANBUL UNIV, FAC AQUAT SCI, DEPT FRESHWATER RESOURCES \& MANAGMENT, ORDU ST 8, TR-34134 ISTANBUL, TURKEY	ISI	ISTANBUL UNIV;ISTANBUL UNIV	ISTANBUL UNIV	NA	YILMAZ N, 2018, DESALIN WATER TREAT
132	LEWITUS E;BITTNER L;MALVIYA S;BOWLER C;MORLON H	CLADE-SPECIFIC DIVERSIFICATION DYNAMICS OF MARINE DIATOMS SINCE THE JURASSIC	NATURE ECOLOGY AND EVOLUTION	NAT. ECOL. EVOL.	2	11	1715-1723	ARTICLE	ARTICLE	NA	MOLECULAR PHYLOGENIES; EUKARYOTIC PHYTOPLANKTON; FOSSIL RECORD; COURT;JESTER; LATE EOCENE; RED QUEEN; EVOLUTION; DIVERSITY; OCEAN; EXTINCTION	DIATOMS ARE ONE OF THE MOST ABUNDANT AND DIVERSE GROUPS OF PHYTOPLANKTON AND PLAY A MAJOR ROLE IN MARINE ECOSYSTEMS AND THE EARTH'S BIOGEOCHEMICAL CYCLES. HERE WE COMBINE DNA METABARCODING DATA FROM THE TARA OCEANS EXPEDITION WITH PALAEOEN-VIRONMENTAL DATA AND PHYLOGENETIC MODELS OF DIVERSIFICATION TO ANALYSE THE DIVERSITY DYNAMICS OF MARINE DIATOMS. WE REVEAL A PRIMARY EFFECT OF VARIATION IN CAR…	LEWITUS, E (REPRINT AUTHOR), UNIV PSL, CNRS, INSERM, IBENS, PARIS, FRANCE.; LEWITUS, E (REPRINT AUTHOR), WRAIR, US MIL HIV RES PROGRAM, SILVER SPRING, MD 20910 USA.; LEWITUS, E (REPRINT AUTHOR), HENRY M JACKSON FDN ADV MIL MED INC, BETHESDA, MD 20817 USA.; LEWITUS, ERIC, MALVIYA, SHRUTI, BOWLER, CHRIS, MORLON, HELENE, UNIV PSL, CNRS, INSERM, IBENS, PARIS, FRANCE.; BITTNER, LUCIE, UNIV ANTILLES, S…	AKAIKE H, 1974, IEEE T AUTOMAT CONTR, VAC19, P716, DOI 10.1109/TAC.1974.1100705. ALROY J, 2010, PALAEONTOLOGY, V53, P1211, DOI 10.1111/J.1475-4983.2010.01011.X. ARMBRUST EV, 2009, NATURE, V459, P185, DOI 10.1038/NATURE08057. BAATSEN MLJ, 2018, GLOBAL PLANET CHANGE, V163, P18, DOI 10.1016/J.GLOPLACHA.2018.02.009. BARKER PF, 2001, EARTH-SCI REV, V55, P1, DOI 10.1016/S0012-8252(01)00055-1. BARNOSKY …	0	2018	ECOLOGY; EVOLUTIONARY BIOLOGY	ISI000447964800014	10.1038/S41559-018-0691-3	LEWITUS, E (REPRINT AUTHOR), UNIV PSL, CNRS, INSERM, IBENS, PARIS, FRANCE	ISI	UNIV PSL;US MIL HIV RES PROGRAM;HENRY M JACKSON FDN ADV MIL MED INC;UNIV PSL;UNIV ANTILLES;TATA INST FUNDAMENTAL RES;US MIL HIV RES PROGRAM;HENRY M JACKSON FDN ADV MIL MED INC	UNIV PSL	NA	LEWITUS E, 2018, NAT ECOL EVOL-a
133	SANTHANAM H;FAROOQUI A;KARTHIKEYAN A	BLOOM OF THE DIATOM, BIDDULPHIA SP AND ECOLOGY OF PULICAT LAGOON, SOUTHEAST INDIA IN THE AFTERMATH OF THE 2015 NORTH EAST MONSOONAL RAINFALL	ENVIRONMENTAL MONITORING AND ASSESSMENT	ENVIRON. MONIT. ASSESS.	190	11	NA	ARTICLE	ARTICLE	PULICAT LAGOON; BIDDULPHIA; NORTHEAST MONSOON; FLOODS; COASTAL WETLAND;;INDIA	PHYTOPLANKTON; SEA; FLOOD; COAST; VARIABILITY; ABUNDANCE; CHENNAI;;WATERS; EVENT; OCEAN	PULICAT LAGOON IN THE SOUTH-EAST COAST OF INDIA IS RECHARGED WITH THE HIGHEST FRESH WATER INFLUX ANNUALLY DURING NORTH-EAST WINTER MONSOON. AN ABRUPT HEAVY RAINFALL IN NOVEMBER-DECEMBER 2015 WAS A FLOOD CALAMITY IN THE REGION THAT INUNDATED THE LAGOON. WE INVESTIGATED THE PHYSICO-CHEMICAL CHARACTERISTICS AND PALYNOLOGICAL PROFILE OF THE SURFACE SEDIMENTS FROM THE LAGOON AT WATER DEPTH BETWEEN 0.5…	SANTHANAM, H (REPRINT AUTHOR), INDIAN INST SCI IISC, CV RAMAN RD, BANGALORE 560012, KARNATAKA, INDIA.; SANTHANAM, HARINI, INDIAN INST SCI IISC, CV RAMAN RD, BANGALORE 560012, KARNATAKA, INDIA.; FAROOQUI, ANJUM, BSIP, 53 UNIV RD, LUCKNOW 226007, UTTAR PRADESH, INDIA.; KARTHIKEYAN, ANANDASABARI, JNCASR, BANGALORE 560064, KARNATAKA, INDIA.	AZIZ A, 2005, BANGLADESH J BOTANY, V34, P109. BISCAYE PE, 1965, GEOL SOC AM BULL, V76, P803, DOI 10.1130/0016-7606(1965)76[803:MASORD]2.0.CO;2.	0	2018	ENVIRONMENTAL SCIENCES	ISI000447809200009	10.1007/S10661-018-7020-9	SANTHANAM, H (REPRINT AUTHOR), INDIAN INST SCI IISC, CV RAMAN RD, BANGALORE 560012, KARNATAKA, INDIA	ISI	INDIAN INST SCI IISC;INDIAN INST SCI IISC;	INDIAN INST SCI IISC	NA	SANTHANAM H, 2018, ENVIRON MONIT ASSESS
134	PASSY SI;LARSON CA;JAMONEAU A;BUDNICK W;HEINO J;LEBOUCHER T;TISON-ROSEBERY J;SOININEN J	BIOGEOGRAPHICAL PATTERNS OF SPECIES RICHNESS AND ABUNDANCE DISTRIBUTION IN STREAM DIATOMS ARE DRIVEN BY CLIMATE AND WATER CHEMISTRY	AMERICAN NATURALIST	AM. NAT.	192	5	605-617	ARTICLE	ARTICLE	CLIMATIC TOLERANCE HYPOTHESIS; ENERGY VARIABILITY HYPOTHESIS;;LATITUDINAL DIVERSITY GRADIENT; METABOLIC THEORY; SPECIES ABUNDANCE;DISTRIBUTION; SPECIES-ENERGY THEORY	LATITUDINAL GRADIENTS; METABOLIC THEORY; ENERGY THEORY; GLOBAL PATTERNS;;SCALE; DIVERSITY; TEMPERATURE; BIODIVERSITY; AVAILABILITY; PRODUCTIVITY	IN THIS INTERCONTINENTAL STUDY OF STREAM DIATOMS, WE ASKED THREE IMPORTANT BUT STILL UNRESOLVED ECOLOGICAL QUESTIONS: (1) WHAT FACTORS DRIVE THE BIOGEOGRAPHY OF SPECIES RICHNESS AND SPECIES ABUNDANCE DISTRIBUTION (SAD)? (2) ARE CLIMATE-RELATED HYPOTHESES, WHICH HAVE DOMINATED THE RESEARCH ON THE LATITUDINAL AND ALTITUDINAL DIVERSITY GRADIENTS, ADEQUATE IN EXPLAINING SPATIAL BIOTIC VARIABILITY? AN…	PASSY, SI (REPRINT AUTHOR), UNIV TEXAS ARLINGTON, DEPT BIOL, ARLINGTON, TX 76019 USA.; PASSY, SOPHIA I., BUDNICK, WILLIAM, UNIV TEXAS ARLINGTON, DEPT BIOL, ARLINGTON, TX 76019 USA.; LARSON, CHAD A., WASHINGTON STATE DEPT ECOL, ENVIRONM ASSESSMENT PROGRAM, LACEY, WA 98503 USA.; JAMONEAU, AURELIEN, LEBOUCHER, THIBAULT, TISON-ROSEBERY, JULIETTE, INST NATL RECH SCI \& TECHNOL ENVIRONM \& AGR, AQUAT E…	ALEXANDER TJ, 2017, PHILOS T R SOC B, V372, DOI 10.1098/RSTB.2016.0041. ALGAR AC, 2007, GLOBAL ECOL BIOGEOGR, V16, P170, DOI 10.1111/J.1466-8238.2006.00275.X. ALLEN AP, 2006, P NATL ACAD SCI USA, V103, P9130, DOI 10.1073/PNAS.0603587103. ALLEN AP, 2002, SCIENCE, V297, P1545, DOI 10.1126/SCIENCE.1072380. ARELLANO G, 2017, GLOBAL ECOL BIOGEOGR, V26, P191, DOI 10.1111/GEB.12531. BALDRIDGE E, 2016, P…	0	2018	ECOLOGY; EVOLUTIONARY BIOLOGY	ISI000447599300008	10.1086/699830	PASSY, SI (REPRINT AUTHOR), UNIV TEXAS ARLINGTON, DEPT BIOL, ARLINGTON, TX 76019 USA	ISI	UNIV TEXAS ARLINGTON;UNIV TEXAS ARLINGTON;ENVIRONM ASSESSMENT PROGRAM;INST NATL RECH SCI AND TECHNOL ENVIRONM AND AGR;FINNISH ENVIRONM INST;UNIV HELSINKI	UNIV TEXAS ARLINGTON	NA	PASSY SI, 2018, AM NAT
135	CARBALLO C;CHRONOPOULOU EG;LETSIOU S;MAYA C;LABROU NE;INFANTE C;POWER DM;MANCHADO M	ANTIOXIDANT CAPACITY AND IMMUNOMODULATORY EFFECTS OF A CHRYSOLAMINARIN-ENRICHED EXTRACT IN SENEGALESE SOLE	FISH AND SHELLFISH IMMUNOLOGY	FISH SHELLFISH IMMUNOL.	82	NA	1��8��	ARTICLE	ARTICLE	MICROALGAE; GLUCANS; ANTIOXIDANT CAPACITY; GENE EXPRESSION; SENEGALESE;SOLE	GENE-EXPRESSION PROFILES; REAL-TIME PCR; BETA-GLUCANS;;PHAEODACTYLUM-TRICORNUTUM; EICOSAPENTAENOIC ACID; AEROMONAS-HYDROPHILA;;ATLANTIC SALMON; IMMUNE-RESPONSE; RAINBOW-TROUT; HEAD KIDNEY	THE MICROALGAE ARE AN IMPORTANT SOURCE OF BIOACTIVE MOLECULES INCLUDING BETA-GLUCANS THAT CAN BE USED AS IMMUNOSTIMULANTS IN AQUACULTURE. IN THE PRESENT STUDY, THE ANTIOXIDANT CAPACITY, CYTOTOXICITY AND IMMUNOMODULATORY ACTIVITY OF A CHRYSOLAMINARIN-ENRICHED EXTRACT OBTAINED FROM THE DIATOM PHAEODACTYLUM TRICOMUTUM WAS EVALUATED. THE EXTRACT SHOWED A HIGHER TOTAL ANTIOXIDANT ACTIVITY AS DETERMINE…	MANCHADO, M (REPRINT AUTHOR), IFAPA CTR TORUNO, CAMINO TIRO PICHON S-N, CADIZ 11500, SPAIN.; CARBALLO, CARLOS, MANCHADO, MANUEL, IFAPA CTR TORUNO, JUNTA ANDALUCIA, CAMINO TIRO PICHON S-N, EL PUERTO DE SANTA MARIA 11500, SPAIN.; CHRONOPOULOU, EVANGELIA G., LABROU, NIKOLAOS E., AGR UNIV ATHENS, SCH FOOD BIOTECHNOL \& DEV, DEPT BIOTECHNOL, LAB ENZYME TECHNOL, ATHENS, GREECE.; LETSIOU, SOFIA, APIVITA…	AMBADE A, 2012, HEPATOLOGY, V55, P1585, DOI 10.1002/HEP.24802. ANDREWS NC, 2004, J CLIN INVEST, V113, P1251, DOI 10.1172/JCI200421441. APAK R, 2007, MOLECULES, V12, P1496, DOI 10.3390/12071496. ARIJO S, 2005, J FISH DIS, V28, P33, DOI 10.1111/J.1365-2761.2004.00597.X. BARSANTI L, 2011, NAT PROD REP, V28, P457, DOI 10.1039/C0NP00018C. BASHIR KMI, 2017, INT J MOL SCI, V18, DOI 10.3390/IJMS18091906.…	0	2018	FISHERIES; IMMUNOLOGY; MARINE \& FRESHWATER BIOLOGY; VETERINARY SCIENCES	ISI000447571600001	10.1016/J.FSI.2018.07.052	MANCHADO, M (REPRINT AUTHOR), IFAPA CTR TORUNO, CAMINO TIRO PICHON S-N, CADIZ 11500, SPAIN	ISI	IFAPA CTR TORUNO;IFAPA CTR TORUNO;AGR UNIV ATHENS;SCI AFFAIRS DEPT;UNIV ALGARVE	IFAPA CTR TORUNO	NA	CARBALLO C, 2018, FISH SHELLFISH IMMUNOL
136	KRAMER SJ;ROESLER CS;SOSIK HM	BIO-OPTICAL DISCRIMINATION OF DIATOMS FROM OTHER PHYTOPLANKTON IN THE SURFACE OCEAN: EVALUATION AND REFINEMENT OF A MODEL FOR THE NORTHWEST ATLANTIC	REMOTE SENSING OF ENVIRONMENT	REMOTE SENS. ENVIRON.	217	NA	126-143	ARTICLE	ARTICLE	PHYTOPLANKTON; COMMUNITY STRUCTURE; OCEAN COLOR; DIATOMS	SPECTRAL ABSORPTION-COEFFICIENTS; INHERENT OPTICAL-PROPERTIES; DISSOLVED;ORGANIC-MATTER; CHLOROPHYLL CONCENTRATION; NATURAL PHYTOPLANKTON;;RAMAN-SCATTERING; LIGHT-ABSORPTION; FUNCTIONAL TYPES; CASE-1 WATERS;;SIZE CLASSES	DIATOMS DOMINATE GLOBAL SILICA PRODUCTION AND EXPORT PRODUCTION IN THE OCEAN; THEY FORM THE BASE OF PRODUCTIVE FOOD WEBS AND FISHERIES. THUS, A REMOTE SENSING ALGORITHM TO IDENTIFY DIATOMS HAS GREAT POTENTIAL TO DESCRIBE ECOLOGICAL AND BIOGEOCHEMICAL TRENDS AND FLUCTUATIONS IN THE SURFACE OCEAN. DESPITE THE IMPORTANCE OF DETECTING DIATOMS FROM REMOTE SENSING AND THE DEMAND FOR RELIABLE METHODS OF…	KRAMER, SJ (REPRINT AUTHOR), UNIV CALIF SANTA BARBARA, INTERDEPT GRAD PROGRAM MARINE SCI, SANTA BARBARA, CA 93106 USA.; KRAMER, SASHA J., UNIV CALIF SANTA BARBARA, INTERDEPT GRAD PROGRAM MARINE SCI, SANTA BARBARA, CA 93106 USA.; KRAMER, SASHA J., ROESLER, COLLIN S., BOWDOIN COLL, DEPT EARTH \& OCEANOG SCI, BRUNSWICK, ME 04011 USA.; KRAMER, SASHA J., SOSIK, HEIDI M., WOODS HOLE OCEANOG INST, DEPT …	ALVAIN S, 2008, GLOBAL BIOGEOCHEM CY, V22, DOI 10.1029/2007GB003154. ANDERSON TR, 2005, J PLANKTON RES, V27, P1073, DOI 10.1093/PLANKT/FBI076. ANTOINE D, 2014, ANNU REV MAR SCI, V6, P1, DOI 10.1146/ANNUREV-MARINE-010213-135135. ARRIGO KR, 2005, NATURE, V437, P349, DOI 10.1038/NATURE04158. BEHRENFELD MJ, 1997, LIMNOL OCEANOGR, V42, P1, DOI 10.4319/LO.1997.42.1.0001. BIDIGARE RR, 1989, J MAR RES, V…	0	2018	ENVIRONMENTAL SCIENCES; REMOTE SENSING; IMAGING SCIENCE \& PHOTOGRAPHIC TECHNOLOGY	ISI000447570900011	10.1016/J.RSE.2018.08.010	KRAMER, SJ (REPRINT AUTHOR), UNIV CALIF SANTA BARBARA, INTERDEPT GRAD PROGRAM MARINE SCI, SANTA BARBARA, CA 93106 USA	ISI	UNIV CALIF SANTA BARBARA;UNIV CALIF SANTA BARBARA;COLLIN S.;WOODS HOLE OCEANOG INST	UNIV CALIF SANTA BARBARA	NA	KRAMER SJ, 2018, REMOTE SENS ENVIRON
137	NAKOV T;BEAULIEU JM;ALVERSON AJ	INSIGHTS INTO GLOBAL PLANKTONIC DIATOM DIVERSITY: THE IMPORTANCE OF COMPARISONS BETWEEN PHYLOGENETICALLY EQUIVALENT UNITS THAT ACCOUNT FOR TIME	ISME JOURNAL	ISME J.	12	11	2807-2810	ARTICLE	ARTICLE	NA	CLADES; NAMES	METABARCODING HAS OFFERED UNPRECEDENTED INSIGHTS INTO MICROBIAL DIVERSITY. IN MANY STUDIES, SHORT DNA SEQUENCES ARE BINNED INTO CONSECUTIVELY LOWER LINNAEAN RANKS, AND RANKED GROUPS (E.G., GENERA) ARE THE UNITS OF BIODIVERSITY ANALYSES. THESE ANALYSES ASSUME THAT LINNAEAN RANKS ARE BIOLOGICALLY MEANINGFUL AND THAT IDENTICALLY RANKED GROUPS ARE COMPARABLE. WE USED A METABARCODE DATASET FOR MARINE …	NAKOV, T (REPRINT AUTHOR), UNIV ARKANSAS, DEPT BIOL SCI, SCEN 601, FAYETTEVILLE, AR 72701 USA.; NAKOV, TEOFIL, BEAULIEU, JEREMY M., ALVERSON, ANDREW J., UNIV ARKANSAS, DEPT BIOL SCI, SCEN 601, FAYETTEVILLE, AR 72701 USA.	ALVERSON AJ, 2011, BMC EVOL BIOL, V11, DOI 10.1186/1471-2148-11-125. CANTINO PD, 2010, PHYLOCODE PHYLOGENET. DE VARGAS C, 2015, SCIENCE, V348, DOI 10.1126/SCIENCE.1261605. HARVEY P. H., 1991, COMP METHOD EVOLUTIO. KOCIOLEK JOHN PATRICK, 2005, PROCEEDINGS OF THE CALIFORNIA ACADEMY OF SCIENCES, V56, P99. LAZARUS D, 2014, PLOS ONE, V9, DOI 10.1371/JOURNAL.PONE.0084857. MAGALLON S, 2001, EVOLUTION, V…	0	2018	ECOLOGY; MICROBIOLOGY	ISI000447661300020	10.1038/S41396-018-0221-Y	NAKOV, T (REPRINT AUTHOR), UNIV ARKANSAS, DEPT BIOL SCI, SCEN 601, FAYETTEVILLE, AR 72701 USA	ISI	UNIV ARKANSAS;UNIV ARKANSAS	UNIV ARKANSAS	NA	NAKOV T, 2018, ISME J
138	ALLEN AC;BECK CA;BONDE RK;POWELL JA;GOMEZ NA	DIET OF THE ANTILLEAN MANATEE (TRICHECHUS MANATUS MANATUS) IN BELIZE, CENTRAL AMERICA	JOURNAL OF THE MARINE BIOLOGICAL ASSOCIATION OF THE UNITED KINGDOM	J. MAR. BIOL. ASSOC. U.K.	98	7	1831-1840	ARTICLE	ARTICLE	FEEDING ECOLOGY; DIETARY HABITS; MICROHISTOLOGICAL ANALYSIS; HERBIVORY;;SEAGRASS	FLORIDA MANATEE; HERBIVORE DIETS; PUERTO-RICO; SEAGRASS; HABITAT; FOOD;;LATIROSTRIS; INUNGUIS; SIRENIA; DUGONG	BELIZE CONTAINS IMPORTANT HABITAT FOR ANTILLEAN MANATEES (TRICHECHUS MANATUS MANATUS) AND PROVIDES REFUGE FOR THE HIGHEST KNOWN POPULATION DENSITY OF THIS SUBSPECIES. AS THESE ANIMALS FACE IMPENDING THREATS, KNOWLEDGE OF THEIR DIETARY HABITS CAN BE USED TO INTERPRET RESOURCE UTILIZATION. THE CONTENTS OF 13 MOUTH, SIX DIGESTIVE TRACT (STOMACH, DUODENUM AND COLON) AND 124 FAECAL SAMPLES WERE MICROS…	ALLEN, AC (REPRINT AUTHOR), NOVA SOUTHEASTERN UNIV, HALMOS COLL NAT SCI \& OCEANOG, 8000 N OCEAN DR, DANIA, FL 33004 USA.; ALLEN, AC (REPRINT AUTHOR), SEA SHORE ALLIANCE, 4411 BEE RIDGE RD,490, SARASOTA, FL 34233 USA.; ALLEN, AARIN CONRAD, NOVA SOUTHEASTERN UNIV, HALMOS COLL NAT SCI \& OCEANOG, 8000 N OCEAN DR, DANIA, FL 33004 USA.; ALLEN, AARIN CONRAD, POWELL, JAMES A., SEA SHORE ALLIANCE, 4411 …	ALVES-STANLEY CD, 2010, MAR ECOL PROG SER, V402, P255, DOI 10.3354/MEPS08450. AMES AL, 1996, MAR MAMMAL SCI, V12, P555. ARAGONES LEMNUEL, 2000, PACIFIC CONSERVATION BIOLOGY, V5, P277. AUIL N.E., 1998, BELIZE MANATEE RECOV, P1. AUIL N.E., 2004, THESIS. AUIL N.E., 2007, BELIZE CONSERVATION. BECK CATHY A., 2012, P126. BENGTSON JL, 1983, J WILDLIFE MANAGE, V47, P1186, DOI 10.2307/3808190. BENGTSON JL…	3	2018	MARINE \& FRESHWATER BIOLOGY	ISI000447314500030	10.1017/S0025315417000182	ALLEN, AC (REPRINT AUTHOR), NOVA SOUTHEASTERN UNIV, HALMOS COLL NAT SCI \& OCEANOG, 8000 N OCEAN DR, DANIA, FL 33004 USA	ISI	NOVA SOUTHEASTERN UNIV;NOVA SOUTHEASTERN UNIV;WETLAND AND AQUAT RES CTR	NOVA SOUTHEASTERN UNIV	NA	ALLEN AC, 2018, J MAR BIOL ASSOC U K
139	BATTEN SD;RUGGERONE GT;ORTIZ I	PINK SALMON INDUCE A TROPHIC CASCADE IN PLANKTON POPULATIONS IN THE SOUTHERN BERING SEA AND AROUND THE ALEUTIAN ISLANDS	FISHERIES OCEANOGRAPHY	FISH OCEANOGR.	27	6	548-559	ARTICLE	ARTICLE	ALEUTIAN ISLANDS; BERING SEA; BIENNIAL PATTERN; CONTINUOUS PLANKTON;RECORDER; COPEPODS; OCEAN ECOLOGY; PINK SALMON; TROPHIC CASCADE	NORTH PACIFIC-OCEAN; SOCKEYE-SALMON; CHUM SALMON;;ONCORHYNCHUS-GORBUSCHA; CLIMATE-CHANGE; BRISTOL BAY; COMPETITION;;ECOSYSTEM; ABUNDANCE; HATCHERY	WE EXAMINED THE HYPOTHESIS OF TOP-DOWN (PREDATOR) CONTROL OF PLANKTON POPULATIONS AROUND THE ALEUTIAN ISLANDS AND IN THE SOUTHERN BERING SEA USING A 15YEAR TIME SERIES (2000-2014) OF PLANKTON POPULATIONS SAMPLED DURING SUMMER BY CONTINUOUS PLANKTON RECORDERS. OUR ANALYSES REVEAL OPPOSING BIENNIAL PATTERNS IN ABUNDANCES OF LARGE PHYTOPLANKTON AND COPEPODS. THIS PATTERN IS LIKELY CAUSED BY THE PRED…	BATTEN, SD (REPRINT AUTHOR), MARINE BIOL ASSOC UK, NANAIMO, BC, CANADA.; BATTEN, SONIA DAWN, MARINE BIOL ASSOC UK, NANAIMO, BC, CANADA.; RUGGERONE, GREGORY T., NAT RESOURCES CONSULTANTS INC, SEATTLE, WA USA.; ORTIZ, IVONNE, UNIV WASHINGTON, JOINT INST STUDY ATMOSPHERE \& OCEAN, SEATTLE, WA 98195 USA.	AGLER BA, 2013, DEEP-SEA RES PT II, V94, P165, DOI 10.1016/J.DSR2.2013.03.028. ANTHONY RG, 2008, ECOLOGY, V89, P2725, DOI 10.1890/07-1818.1. AZUMAYA TOMONORI, 2000, NORTH PACIFIC ANADROMOUS FISH COMMISSION BULLETIN, V2, P165. BATTEN SD, 2003, PROG OCEANOGR, V58, P193, DOI 10.1016/J.POCCAN.2003.08.004. CHIBA S, 2015, ECOL EVOL, V5, P968, DOI 10.1002/ECE3.1408. CHIBA S, 2012, GEOPHYS RES LETT, V39,…	2	2018	FISHERIES; OCEANOGRAPHY	ISI000446561000005	10.1111/FOG.12276	BATTEN, SD (REPRINT AUTHOR), MARINE BIOL ASSOC UK, NANAIMO, BC, CANADA	ISI	MARINE BIOL ASSOC UK;MARINE BIOL ASSOC UK;NAT RESOURCES CONSULTANTS INC;UNIV WASHINGTON	MARINE BIOL ASSOC UK	NA	BATTEN SD, 2018, FISH OCEANOGR
140	MANJUMOL CC;LIBINI CL;IDU KAA;MOHAMED KS;KRIPA V	OCCURRENCE OF DIATOM - DIAZOTROPHIC ASSOCIATION IN THE COASTAL SURFACE WATERS OF SOUTH ANDAMAN, INDIA	SYMBIOSIS	SYMBIOSIS	76	3	293-302	ARTICLE	ARTICLE	CYANOBACTERIA; RICHELIA INTRACELLULARIS; RHIZOSOLENIA HEBETATA;;DIAZOTROPHY; HEMIAULUS MEMBRANACEUS	NORTH-ATLANTIC OCEAN; CYANOBACTERIUM RICHELIA-INTRACELLULARIS;;RIBOSOMAL-RNA SEQUENCES; NITROGEN-FIXATION; PACIFIC-OCEAN;;HEMIAULUS-MEMBRANACEUS; SCHMIDT CYANOPHYCEAE; DISTRIBUTIONS; SYMBIOSIS;;TRICHODESMIUM	THE HETEROCYSTOUS CYANOBACTERIUM RICHELIA INTRACELLULARIS SCHMIDT 1901 IS WELL KNOWN FOR ITS CAPABILITY TO FIX ATMOSPHERIC NITROGEN (N-2) IN OLIGOTROPHIC WATERS. SYMBIOTIC ASSOCIATIONS OF RICHELIA INTRACELLULARIS WITH THE DIATOMS RHIZOSOLENIA HEBETATA, RHIZOSOLENIA CLEVEI, RHIZOSOLENIA CYLINDRUS AND HEMIAULUS MEMBRANACEUS IS REPORTED FOR THE FIRST TIME FROM THE COASTAL WATERS OF SOUTH ANDAMAN, IN…	MANJUMOL, CC (REPRINT AUTHOR), CENT MARINE FISHERIES RES INST, FISHERIES TRAINING CTR, BLACKLIP PEARL OYSTER LAB, MARINE HILL, PORT BLAIR 744101, ANDAMAN \& NICOB, INDIA.; MANJUMOL, C. C., LIBINI, C. LINOY, IDU, K. A. ALBERT, CENT MARINE FISHERIES RES INST, FISHERIES TRAINING CTR, BLACKLIP PEARL OYSTER LAB, MARINE HILL, PORT BLAIR 744101, ANDAMAN \& NICOB, INDIA.; MOHAMED, K. S., KRIPA, V., CENT …	BAR ZEEV E, 2008, ISME J, V2, P911, DOI 10.1038/ISMEJ.2008.56. CAPONE DG, 1997, SCIENCE, V276, P1221, DOI 10.1126/SCIENCE.276.5316.1221. CARPENTER EJ, 2002, CYANOBACTERIA IN SYMBIOSIS, P11. CARPENTER EJ, 1991, SCIENCE, V254, P1356, DOI 10.1126/SCIENCE.254.5036.1356. CARPENTER EJ, 1999, MAR ECOL PROG SER, V185, P273, DOI 10.3354/MEPS185273. CHURCH MJ, 2005, AQUAT MICROB ECOL, V38, P3, DOI 10.3354/…	0	2018	MICROBIOLOGY	ISI000446544300007	10.1007/S13199-018-0559-Y	MANJUMOL, CC (REPRINT AUTHOR), CENT MARINE FISHERIES RES INST, FISHERIES TRAINING CTR, BLACKLIP PEARL OYSTER LAB, MARINE HILL, PORT BLAIR 744101, ANDAMAN \& NICOB, INDIA	ISI	CENT MARINE FISHERIES RES INST;CENT MARINE FISHERIES RES INST;CENT MARINE FISHERIES RES INST	CENT MARINE FISHERIES RES INST	NA	MANJUMOL CC, 2018, SYMBIOSIS
141	GUILLEUX C;CAMPBELL PGC;FORTIN C	INTERACTIONS BETWEEN SILVER NANOPARTICLES/SILVER IONS AND LIPOSOMES: EVALUATION OF THE POTENTIAL PASSIVE DIFFUSION OF SILVER AND EFFECTS OF SPECIATION	ARCHIVES OF ENVIRONMENTAL CONTAMINATION AND TOXICOLOGY	ARCH. ENVIRON. CONTAM. TOXICOL.	75	4	634-646	ARTICLE	ARTICLE	NA	THIN LIPID-MEMBRANES; WATER PERMEABILITY; BIOLOGICAL-MEMBRANES; COASTAL;DIATOM; GREEN-ALGA; MODEL; TRANSPORT; BILAYERS; MERCURY; SIZE	SILVER NANOPARTICLES, USED MAINLY FOR THEIR ANTIBACTERIAL PROPERTIES, ARE AMONG THE MOST COMMON MANUFACTURED NANOMATERIALS. HOW THEY INTERACT WITH AQUATIC ORGANISMS, ESPECIALLY HOW THEY CROSS BIOLOGICAL MEMBRANES, REMAINS UNCERTAIN. FREE AG+ IONS, RELEASED FROM THESE NANOPARTICLES, ARE KNOWN TO PLAY AN IMPORTANT ROLE IN THEIR OVERALL BIOAVAILABILITY. IN THIS PROJECT, WE HAVE STUDIED THE UPTAKE OF…	FORTIN, C (REPRINT AUTHOR), INRS EAU TERRE \& ENVIRONM, INST NATL RECH SCI, 490 RUE COURONNE, QUEBEC CITY, PQ G1K 9A9, CANADA.; GUILLEUX, CAMILLE, CAMPBELL, PETER G. C., FORTIN, CLAUDE, INRS EAU TERRE \& ENVIRONM, INST NATL RECH SCI, 490 RUE COURONNE, QUEBEC CITY, PQ G1K 9A9, CANADA.	[ANONYMOUS], 2004, ZET NAN US MAN MAN03.	0	2018	ENVIRONMENTAL SCIENCES; TOXICOLOGY	ISI000446421100014	10.1007/S00244-018-0562-6	FORTIN, C (REPRINT AUTHOR), INRS EAU TERRE \& ENVIRONM, INST NATL RECH SCI, 490 RUE COURONNE, QUEBEC CITY, PQ G1K 9A9, CANADA	ISI	INST NATL RECH SCI;INST NATL RECH SCI	INST NATL RECH SCI	NA	GUILLEUX C, 2018, ARCH ENVIRON CONTAM TOXICOL
142	FOUILLAND E;GALES A;BEAUGELIN I;LANOUGUERE E;PRINGAULT O;LEBOULANGER C	INFLUENCE OF BACTERIA ON THE RESPONSE OF MICROALGAE TO CONTAMINANT MIXTURES	CHEMOSPHERE	CHEMOSPHERE	211	NA	449-455	ARTICLE	ARTICLE	MICROBIAL INTERACTIONS; METALLIC AND PESTICIDE CONTAMINANTS; SEDIMENTS	PHYTOPLANKTON; HERBICIDES; BIOREMEDIATION; DEGRADATION; METABOLISM;;RESOURCE; CULTURES; CADMIUM; DIATOMS; SODIUM	WHEN MICROALGAE ARE EXPOSED TO CONTAMINANTS, THE ROLE OF ASSOCIATED BACTERIA WITHIN THE PHYCOSPHERE, THE MICROENVIRONMENT SURROUNDING ALGAL CELLS, REMAINS LARGELY UNKNOWN. THE PRESENT STUDY INVESTIGATED THE IMPORTANCE OF ALGAE-ASSOCIATED BACTERIA ON THE RESPONSES OF MICROALGAE GROWTH TO METALLIC AND ORGANIC TOXICANT EXPOSURE. THE EFFECTS OF A POLLUTED SEDIMENT ELUTRIATE, AND OF METAL OR PESTICIDE…	FOUILLAND, E (REPRINT AUTHOR), UNIV MONTPELLIER, CNRS, IFREMER, MARBEC,IRD, SETE, FRANCE.; FOUILLAND, ERIC, GALES, AMANDINE, BEAUGELIN, INES, LANOUGUERE, ELODIE, PRINGAULT, OLIVIER, LEBOULANGER, CHRISTOPHE, UNIV MONTPELLIER, CNRS, IFREMER, MARBEC,IRD, SETE, FRANCE.; GALES, AMANDINE, UNIV MONTPELLIER, INRA, LBE, NARBONNE, FRANCE.; BEAUGELIN, INES, CEA CADARACHE, INST BIOSCI \& BIOTECHNOL, ST PAUL …	AMIN SA, 2012, MICROBIOL MOL BIOL R, V76, P667, DOI 10.1128/MMBR.00007-12. ARMBRUST EV, 2004, SCIENCE, V306, P79, DOI 10.1126/SCIENCE.1101156. AZAM F, 2007, NAT REV MICROBIOL, V5, P966, DOI 10.1038/NRMICRO1747. BAUER N, 2010, AQUAT MICROB ECOL, V59, P295, DOI 10.3354/AME01402. BELL W, 1972, BIOL BULL, V143, P265, DOI 10.2307/1540052. BEN OTHMAN H, 2017, J EXP MAR BIOL ECOL, V486, P1, DOI 10.1016/…	0	2018	ENVIRONMENTAL SCIENCES	ISI000446149600048	10.1016/J.CHEMOSPHERE.2018.07.161	FOUILLAND, E (REPRINT AUTHOR), UNIV MONTPELLIER, CNRS, IFREMER, MARBEC,IRD, SETE, FRANCE	ISI	UNIV MONTPELLIER;UNIV MONTPELLIER;UNIV MONTPELLIER;INST BIOSCI AND BIOTECHNOL	UNIV MONTPELLIER	NA	FOUILLAND E, 2018, CHEMOSPHERE
143	LUIS AT;GRANDE JA;DAVILA JM;AROBA J;DURAES N;ALMEIDA SFP;DE LA TORRE ML;SARMIENTO AM;FORTES JC;FERREIRA DA SILVA E;SANTISTEBAN M	APPLICATION OF FUZZY LOGIC TOOLS FOR THE BIOGEOCHEMICAL CHARACTERISATION OF (UN)CONTAMINATED WATERS FROM ALJUSTREL MINING AREA (SOUTH PORTUGAL)	CHEMOSPHERE	CHEMOSPHERE	211	NA	736-744	ARTICLE	ARTICLE	ACID MINE DRAINAGE (AMD); DIATOMS; FUZZY LOGIC; IBERIAN PYRITE BELT; LOW;PH; METALS	IBERIAN PYRITE BELT; ACID-MINE DRAINAGE; MASSIVE SULFIDE DEPOSITS;;ENVIRONMENTAL-IMPACT; SW SPAIN; HYDROTHERMAL ALTERATION; CIRCULAR;ECONOMY; STREAM SEDIMENTS; AMD; MODEL	ALJUSTREL MINING AREA (SOUTH PORTUGAL) BELONGS TO THE IBERIAN PYRITE BELT (IPB). IT IS CLASSIFIED OF HIGH ENVIRONMENTAL RISK DUE TO ITS LARGE TAILINGS AND TO THE ACID MINE DRAINAGE (AMD) AFFECTED WATERS, GENERATED BY SULPHIDES' OXIDATION. INTEGRATING BIOLOGICAL PARAMETERS (FOR THE FIRST TIME) IN THE INPUT DATA MATRIX OF THE SOFTWARE PREFURGE, ALLOWED A BETTER DISCRIMINATION OF THE DIATOMS' RESPON…	LUIS, AT (REPRINT AUTHOR), GEOBIOTEC RES UNIT, DEPT GEOSCI, CAMPUS SANTIAGO, P-3810193 AVEIRO, PORTUGAL.; LUIS, A. T., DURAES, N., FERREIRA DA SILVA, E., GEOBIOTEC RES UNIT, DEPT GEOSCI, CAMPUS SANTIAGO, P-3810193 AVEIRO, PORTUGAL.; LUIS, A. T., CESAM ASSOCIATED LAB, DEPT BIOL, CAMPUS SANTIAGO, P-3810193 AVEIRO, PORTUGAL.; GRANDE, J. A., DAVILA, J. M., DE LA TORRE, M. L., SARMIENTO, A. M., FORTES…	ALVAREZ-VALERO AM, 2008, ENVIRON GEOL, V55, P1797, DOI 10.1007/S00254-007-1131-X. ANDRADE R. F. D., 1971, PRINCIPAIS JAZIGOS M, P32. GRANDE JA, 2010, J HAZARD MATER, V176, P395, DOI 10.1016/J.JHAZMAT.2009.11.043. AROBA J., 2003, THESIS. AROBA J, 2008, J SYST SOFTWARE, V81, P1944, DOI 10.1016/J.JSS.2008.01.016. BARRIGA FJA, 1990, PREMESOZOIC GEOLOGY, P369. BEZDEK JC, 1981, PATTERN RECOGNITION. DUR…	0	2018	ENVIRONMENTAL SCIENCES	ISI000446149600080	10.1016/J.CHEMOSPHERE.2018.07.194	LUIS, AT (REPRINT AUTHOR), GEOBIOTEC RES UNIT, DEPT GEOSCI, CAMPUS SANTIAGO, P-3810193 AVEIRO, PORTUGAL	ISI	DEPT GEOSCI;DEPT GEOSCI;CESAM ASSOCIATED LAB;UNIV HUELVA;UNIV HUELVA;UNIV HUELVA;UNIV AVEIRO	DEPT GEOSCI	NA	LUIS AT, 2018, CHEMOSPHERE
144	MARCHELLO AE;OLIVEIRA NL;LOMBARDI AT;POLPO A	AN INVESTIGATION ONTO CD TOXICITY TO FRESHWATER MICROALGA CHLORELLA SOROKINIANA IN MIXOTROPHY AND PHOTOAUTOTROPHY: A BAYESIAN APPROACH	CHEMOSPHERE	CHEMOSPHERE	211	NA	794-803	ARTICLE	ARTICLE	MIXOTROPHIC; GROWTH; CD; GLUCOSE; BIOCHEMICAL COMPOSITION	CHLAMYDOMONAS-REINHARDTII; PHOTOSYNTHETIC RESPONSES; PHYTOCHELATIN;PRODUCTION; NEOCHLORIS-OLEOABUNDANS; MICROCYSTIS-AERUGINOSA;;SCENEDESMUS-OBLIQUUS; MARINE DIATOM; CADMIUM; COPPER; GROWTH	AQUATIC ECOSYSTEMS ARE COMPOSED BY A MYRIAD OF DISSOLVED ORGANIC MATERIALS THAT CAN BE ASSIMILATED BY MICROALGAE, WHILE THEY CAN PERFORM PHOTOSYNTHESIS, THIS IS REFEREED AS MIXOTROPHY. HOWEVER, ECOTOXICOLOGICAL TESTS USUALLY CONSIDER ONLY THE PHOTOAUTOTROPHIC METABOLISM. THIS RESEARCH INVESTIGATED THE ECOTOXICOLOGICAL DIFFERENCES BETWEEN PHOTOAUTOTROPHY AND MIXOTROPHY IN CHLORELLA SOROKINIANA EXP…	MARCHELLO, AE (REPRINT AUTHOR), UNIV FED SAO CARLOS, DEPT BOT, LAB ALGAL BIOTECHNOL, SAO CARLOS, SP, BRAZIL.; MARCHELLO, ADRIANO EVANDIR, LOMBARDI, ANA TERESA, UNIV FED SAO CARLOS, DEPT BOT, LAB ALGAL BIOTECHNOL, SAO CARLOS, SP, BRAZIL.; MARCHELLO, ADRIANO EVANDIR, UNIV FED SAO CARLOS, CTR BIOL \& HLTH SCI, POSTGRAD ECOL \& NAT RESOURCES, SAO CARLOS, SP, BRAZIL.; POLPO, ADRIANO, UNIV FED SAO CARL…	AHNER BA, 1994, P NATL ACAD SCI USA, V91, P8433, DOI 10.1073/PNAS.91.18.8433. AHNER BA, 1995, LIMNOL OCEANOGR, V40, P658, DOI 10.4319/LO.1995.40.4.0658. ALBALASMEH AA, 2013, CARBOHYD POLYM, V97, P253, DOI 10.1016/J.CARBPOL.2013.04.072. ALKHAMIS Y, 2016, J APPL PHYCOL, V28, P35, DOI 10.1007/S10811-015-0599-0. BAJGUZ A, 2011, ARCH ENVIRON CON TOX, V60, P406, DOI 10.1007/S00244-010-9551-0. BALDISSER…	0	2018	ENVIRONMENTAL SCIENCES	ISI000446149600086	10.1016/J.CHEMOSPHERE.2018.08.019	MARCHELLO, AE (REPRINT AUTHOR), UNIV FED SAO CARLOS, DEPT BOT, LAB ALGAL BIOTECHNOL, SAO CARLOS, SP, BRAZIL	ISI	UNIV FED SAO CARLOS;UNIV FED SAO CARLOS;UNIV FED SAO CARLOS;UNIV FED SAO CARLOS;CARNEGIE MELLON UNIV	UNIV FED SAO CARLOS	NA	MARCHELLO AE, 2018, CHEMOSPHERE
145	SENDRA M;MORENO-GARRIDO I;BLASCO J;ARAUJO CVM	EFFECT OF ERYTHROMYCIN AND MODULATING EFFECT OF CEO2 NPS ON THE TOXICITY EXERTED BY THE ANTIBIOTIC ON THE MICROALGAE CHLAMYDOMONAS REINHARDTII AND PHAEODACTYLUM TRICOMUTUM	ENVIRONMENTAL POLLUTION	ENVIRON. POLLUT.	242	NA	357-366	ARTICLE	ARTICLE	CEO(2) NPS; ERYTHROMYCIN; COMBINED RISK; CYTOTOXICITY; MICROALGAE	FRESH-WATER; ANTIMICROBIAL AGENTS; ANTIOXIDANT SYSTEM; ECOTOXICITY TEST;;ALGAL TOXICITY; NANOPARTICLES; PHOTOSYNTHESIS; NANOMATERIALS;;CYANOBACTERIA; PLASTIDS	ERYTHROMYCIN IS AN ANTIBIOTIC EMPLOYED IN THE TREATMENT OF INFECTIONS CAUSED BY GRAM POSITIVE MICRO-ORGANISMS AND THE INCREASING USE HAS MADE IT A CONTAMINANT OF EMERGING CONCERN IN AQUEOUS ECOSYSTEMS. CERIUM OXIDE NANOPARTICLES (CEO2 NPS), WHICH ARE KNOWN TO HAVE CATALYTIC AND ANTIOXIDANT PROPERTIES, HAVE ALSO BECOME CONTAMINANTS OF EMERGING CONCERN. DUE TO THE HIGH REACTIVITY OF CEO2 NPS, THEY …	SENDRA, M (REPRINT AUTHOR), CSIC, INST MARINE SCI ANDALUSIA, DEPT ECOL \& COASTAL MANAGEMENT, CAMPUS RIO S PEDRO, CADIZ 11510, SPAIN.; SENDRA, MARTA, MORENO-GARRIDO, IGNACIO, BLASCO, JULIAN, ARAUJO, CRISTIANO V. M., CSIC, INST MARINE SCI ANDALUSIA, DEPT ECOL \& COASTAL MANAGEMENT, CAMPUS RIO S PEDRO, CADIZ 11510, SPAIN.	ADELEYE AS, 2016, ENVIRON SCI TECHNOL, V50, P12258, DOI 10.1021/ACS.EST.6B03684. AMDE M, 2017, ENVIRON POLLUT, V230, P250, DOI 10.1016/J.ENVPOL.2017.06.064. ANDO T, 2007, ENVIRON TOXICOL CHEM, V26, P601, DOI 10.1897/06-195R.1. ASTM, 1975, STAND SPEC SUBST OC. BARBOSA MO, 2016, WATER RES, V94, P257, DOI 10.1016/J.WATRES.2016.02.047. BERKALOFF C, 1990, PHOTOSYNTH RES, V23, P181, DOI 10.1007/BF00035…	0	2018	ENVIRONMENTAL SCIENCES	ISI000446150300039	10.1016/J.ENVPOL.2018.07.009	SENDRA, M (REPRINT AUTHOR), CSIC, INST MARINE SCI ANDALUSIA, DEPT ECOL \& COASTAL MANAGEMENT, CAMPUS RIO S PEDRO, CADIZ 11510, SPAIN	ISI	INST MARINE SCI ANDALUSIA;INST MARINE SCI ANDALUSIA	INST MARINE SCI ANDALUSIA	NA	SENDRA M, 2018, ENVIRON POLLUT
146	LONG M;TALLEC K;SOUDANT P;LAMBERT C;LE GRAND F;SARTHOU G;JOLLEY D;HEGARET H	A RAPID QUANTITATIVE FLUORESCENCE-BASED BIOASSAY TO STUDY ALLELOCHEMICAL INTERACTIONS FROM ALEXANDRIUM MINUTUM	ENVIRONMENTAL POLLUTION	ENVIRON. POLLUT.	242	NA	1598-1605	ARTICLE	ARTICLE	HARMFUL ALGAL BLOOM; ALEXANDRIUM; ALLELOPATHY; CYTOTOXICITY; PAM;FLUOROMETRY; BIOASSAY	DINOFLAGELLATE ALEXANDRIUM; FLOW-CYTOMETRY; PHOTOSYNTHETIC-PERFORMANCE;;PHYSIOLOGICAL-RESPONSES; MARINE-PHYTOPLANKTON; DIATOM; GROWTH;;ALLELOPATHY; TAMARENSE; VIABILITY	HARMFUL MICROALGAL BLOOMS ARE A THREAT TO AQUATIC ORGANISMS, ECOSYSTEMS AND HUMAN HEALTH. TOXIC DINOFLAGELLATES OF THE GENUS ALEXANDRIUM ARE KNOWN TO PRODUCE PARALYTIC SHELLFISH TOXINS AND TO RELEASE BIOACTIVE EXTRACELLULAR COMPOUNDS (BECS) WITH POTENT CYTOTOXIC, HEMOLYTIC, ICHTYOTOXIC AND ALLELOPATHIC ACTIVITY. NEGATIVE ALLELOCHEMICAL INTERACTIONS REFER TO THE CHEMICALS THAT ARE RELEASED BY THE …	LONG, M (REPRINT AUTHOR), INST UNIV EUROPEEN MER, LAB SCI ENVIRONM MARIN LEMAR, UMR CNRS UBO IRD IFREMER 6539, TECHNOPOLE BREST IROISE,RUE DUMONT DURVILLE, F-29280 PLOUZANE, FRANCE.; LONG, MARC, SOUDANT, PHILIPPE, LAMBERT, CHRISTOPHE, LE GRAND, FABIENNE, SARTHOU, GERALDINE, HEGARET, HELENE, INST UNIV EUROPEEN MER, LAB SCI ENVIRONM MARIN LEMAR, UMR CNRS UBO IRD IFREMER 6539, TECHNOPOLE BREST IROIS…	AGUSTI S, 2002, LIMNOL OCEANOGR, V47, P818, DOI 10.4319/LO.2002.47.3.0818. [ANONYMOUS], 2011, OECD GUID TEST CHEM.	0	2018	ENVIRONMENTAL SCIENCES	ISI000446282600060	10.1016/J.ENVPOL.2018.07.119	LONG, M (REPRINT AUTHOR), INST UNIV EUROPEEN MER, LAB SCI ENVIRONM MARIN LEMAR, UMR CNRS UBO IRD IFREMER 6539, TECHNOPOLE BREST IROISE,RUE DUMONT DURVILLE, F-29280 PLOUZANE, FRANCE	ISI	INST UNIV EUROPEEN MER;INST UNIV EUROPEEN MER;UNIV WOLLONGONG;LAB SCI ENVIRONM MARIN LEMAR	INST UNIV EUROPEEN MER	NA	LONG M, 2018, ENVIRON POLLUT
147	DING T;LIN K;BAO L;YANG M;LI J;YANG B;GAN J	BIOUPTAKE, TOXICITY AND BIOTRANSFORMATION OF TRICLOSAN IN DIATOM CYMBELLA SP. AND THE INFLUENCE OF HUMIC ACID (VOL 234, PG 231, 2018)	ENVIRONMENTAL POLLUTION	ENVIRON. POLLUT.	242	NA	2099	ARTICLE	CORRECTION	NA	NA	NA	LI, JY (REPRINT AUTHOR), SHENZHEN UNIV, COLL CHEM \& ENVIRONM ENGN, SHENZHEN KEY LAB ENVIRONM CHEM \& ECOL REMEDIAT, SHENZHEN 518060, PEOPLES R CHINA.; DING, TENGDA, YANG, MENGTING, LI, JUYING, YANG, BO, SHENZHEN UNIV, COLL CHEM \& ENVIRONM ENGN, SHENZHEN KEY LAB ENVIRONM CHEM \& ECOL REMEDIAT, SHENZHEN 518060, PEOPLES R CHINA.; DING, TENGDA, LIN, KUNDE, XIAMEN UNIV, COLL ENVIRONM \& ECOL, MINIST…	DING TD, 2018, ENVIRON POLLUT, V234, P231, DOI 10.1016/J.ENVPOL.2017.11.051.	0	2018	ENVIRONMENTAL SCIENCES	ISI000446282600114	10.1016/J.ENVPOL.2018.06.024	LI, JY (REPRINT AUTHOR), SHENZHEN UNIV, COLL CHEM \& ENVIRONM ENGN, SHENZHEN KEY LAB ENVIRONM CHEM \& ECOL REMEDIAT, SHENZHEN 518060, PEOPLES R CHINA	ISI	SHENZHEN UNIV;SHENZHEN UNIV;XIAMEN UNIV;JINAN UNIV;UNIV CALIF RIVERSIDE	SHENZHEN UNIV	NA	DING T, 2018, ENVIRON POLLUT
148	PINCKNEY JL	A MINI-REVIEW OF THE CONTRIBUTION OF BENTHIC MICROALGAE TO THE ECOLOGY OF THE CONTINENTAL SHELF IN THE SOUTH ATLANTIC BIGHT	ESTUARIES AND COASTS	ESTUARIES COASTS	41	7	2070-2078	ARTICLE	REVIEW	MICROPHYTOBENTHOS; DIATOM; CONTINENTAL SHELF; BIOGEOCHEMISTRY;;PRODUCTIVITY; PHYTOPLANKTON	SUBMARINE GROUNDWATER DISCHARGE; SEDIMENT COLUMN EXPERIMENTS;;SOUTHEASTERN UNITED-STATES; WATER MARINE HABITATS; NORTH-CAROLINA;;SCALAR IRRADIANCE; GEORGIA BIGHT; COASTAL OCEAN; SECRET GARDEN; ONSLOW;BAY	BENTHIC MICROALGAE (BMA) INHABIT THE UPPER FEW CENTIMETERS OF SHELF SEDIMENTS. THIS REVIEW SUMMARIZES THE CURRENT INFORMATION ON BMA COMMUNITIES IN THE SOUTH ATLANTIC BIGHT (SAB) REGION OF THE SOUTHEASTERN US CONTINENTAL SHELF TO PROVIDE INSIGHTS INTO THE POTENTIAL ROLE OF THESE COMMUNITIES IN THE TROPHODYNAMICS AND BIOGEOCHEMICAL CYCLING IN SHELF WATERS. BENTHIC IRRADIANCE IS GENERALLY 2-6\% OF …	PINCKNEY, JL (REPRINT AUTHOR), UNIV SOUTH CAROLINA, BELLE W BARUCH INST MARINE \& COASTAL SCI, COLUMBIA, SC 29208 USA.; PINCKNEY, JAMES L., UNIV SOUTH CAROLINA, BELLE W BARUCH INST MARINE \& COASTAL SCI, COLUMBIA, SC 29208 USA.	ADMIRAAL W, 1984, PROGR PHYCOLOGICAL R, V3, P269. ARCHER D, 1992, LIMNOL OCEANOGR, V37, P614, DOI 10.4319/LO.1992.37.3.0614. ATKINSON L.P., 1985, COASTAL ESTUARINE SC, V2, P156. BERETICH G. R., 1992, THESIS. BERG P, 2003, MAR ECOL PROG SER, V261, P75, DOI 10.3354/MEPS261075. BERG P, 2007, LIMNOL OCEANOGR, V52, P1672, DOI 10.4319/LO.2007.52.4.1672. BERG P, 2016, LIMNOL OCEANOGR-METH, V14, P151, DO…	0	2018	ENVIRONMENTAL SCIENCES; MARINE \& FRESHWATER BIOLOGY	ISI000445240600015	10.1007/S12237-018-0401-Z	PINCKNEY, JL (REPRINT AUTHOR), UNIV SOUTH CAROLINA, BELLE W BARUCH INST MARINE \& COASTAL SCI, COLUMBIA, SC 29208 USA	ISI	UNIV SOUTH CAROLINA;UNIV SOUTH CAROLINA	UNIV SOUTH CAROLINA	NA	PINCKNEY JL, 2018, ESTUARIES COASTS
149	MAZZEI V;GAISER EE;KOMINOSKI JS;WILSON BJ;SERVAIS S;BAUMAN L;DAVIS SE;KELLY S;SKLAR FH;RUDNICK DT;STACHELEK J;TROXLER TG	FUNCTIONAL AND COMPOSITIONAL RESPONSES OF PERIPHYTON MATS TO SIMULATED SALTWATER INTRUSION IN THE SOUTHERN EVERGLADES	ESTUARIES AND COASTS	ESTUARIES COASTS	41	7	2105-2119	ARTICLE	ARTICLE	COASTAL FRESHWATER WETLANDS; SALINITY; MICROBIAL MATS; DIATOMS;;INDICATOR SPECIES	SEA-LEVEL RISE; FLORIDA COASTAL EVERGLADES; DIATOM-BASED MODELS;;NUTRIENT CONCENTRATIONS; WATER-QUALITY; GROUNDWATER DISCHARGE;;CYANOBACTERIAL MATS; SUBTROPICAL WETLAND; SALT STRESS; RED ALGA	PERIPHYTON PLAYS KEY ECOLOGICAL ROLES IN KARSTIC, FRESHWATER WETLANDS AND IS EXTREMELY SENSITIVE TO ENVIRONMENTAL CHANGE MAKING IT A POWERFUL TOOL TO DETECT SALTWATER INTRUSION INTO THESE VULNERABLE AND VALUABLE ECOSYSTEMS. WE CONDUCTED FIELD MESOCOSM EXPERIMENTS IN THE FLORIDA EVERGLADES, USA TO TEST THE EFFECTS OF SALTWATER INTRUSION ON PERIPHYTON METABOLISM, NUTRIENT CONTENT, AND DIATOM SPECIE…	MAZZEI, V (REPRINT AUTHOR), FLORIDA INT UNIV, DEPT BIOL SCI, MIAMI, FL 33199 USA.; MAZZEI, V (REPRINT AUTHOR), FLORIDA INT UNIV, SOUTHEAST ENVIRONM RES CTR, MIAMI, FL 33199 USA.; MAZZEI, VIVIANA, GAISER, EVELYN E., KOMINOSKI, JOHN S., WILSON, BENJAMIN J., SERVAIS, SHELBY, BAUMAN, LAURA, TROXLER, TIFFANY G., FLORIDA INT UNIV, DEPT BIOL SCI, MIAMI, FL 33199 USA.; MAZZEI, VIVIANA, GAISER, EVELYN E.,…	AFFENZELLER MJ, 2009, J EXP BOT, V60, P939, DOI 10.1093/JXB/ERN348. ALAM S. M., 1999, HDB PLANT CROP STRES, P285, DOI [10.1201/9780824746728.EHL2, DOI 10.1201/9780824746728.CH12].	1	2018	ENVIRONMENTAL SCIENCES; MARINE \& FRESHWATER BIOLOGY	ISI000445240600018	10.1007/S12237-018-0415-6	MAZZEI, V (REPRINT AUTHOR), FLORIDA INT UNIV, DEPT BIOL SCI, MIAMI, FL 33199 USA	ISI	FLORIDA INT UNIV;FLORIDA INT UNIV;FLORIDA INT UNIV;FLORIDA INT UNIV;EVERGLADES FDN;NATL PK SERV;MICHIGAN STATE UNIV	FLORIDA INT UNIV	NA	MAZZEI V, 2018, ESTUARIES COASTS
150	CHEN ZY;LUNDHOLM N;MOESTRUP O;KOWNACKA J;LI Y	CHAETOCEROS PAUCIRAMOSUS SP NOV (BACILLARIOPHYCEAE), A WIDELY DISTRIBUTED BRACKISH WATER SPECIES IN THE C. IORENZIANUS COMPLEX	PROTIST	PROTIST	169	5	615-631	ARTICLE	ARTICLE	DIVERSITY; CHAETOCEROS; MORPHOLOGY; MOLECULAR PHYLOGENY; CHAETOCEROS;PAUCIRAMOSUS	GENUS CHAETOCEROS; DIATOM; IDENTIFICATION; SEA	TO UNDERSTAND THE DIVERSITY OF THE DIATOM GENUS CHAETOCEROS EHRENBERG, THE C. LORENZIANUS COMPLEX WAS PREVIOUSLY CHOSEN AS A MODEL AND THREE NEW SPECIES WERE DESCRIBED. IN THE PRESENT STUDY, YET ANOTHER NEW SPECIES, CHAETOCEROS PAUCIRAMOSUS SP. NOV., WAS DISCOVERED FROM CHINESE TROPICAL WATERS AND THE TEMPERATE SOUTH-EASTERN BALTIC SEA. IN THE LATTER LOCALITY IT HAS BEEN KNOWN SINCE 2003 AND IDEN…	LI, Y (REPRINT AUTHOR), SOUTH CHINA NORMAL UNIV, COLL LIFE SCI, GUANGZHOU KEY LAB SUBTROP BIODIVERS \& BIOMONITORI, GUANGDONG PROV KEY LAB HLTH \& SAFE AQUACULTURE, 55 ZHONGSHAN WEST AVE, GUANGZHOU 510631, GUANGDONG, PEOPLES R CHINA.; CHEN, ZUO YI, LI, YANG, SOUTH CHINA NORMAL UNIV, COLL LIFE SCI, GUANGZHOU KEY LAB SUBTROP BIODIVERS \& BIOMONITORI, GUANGDONG PROV KEY LAB HLTH \& SAFE AQUACULTURE,…	BRUNEL J., 1972, J MAR BIOL ASSOC IND, V14, P315. CHENG ZD, 1993, NANODIATOMS FUJIAN C. FRYXELL GA, 2004, MANUAL HARMFUL MARIN, P465. GRAN HH, 1905, NORDISCHES PLANKTON, V19, P1. GRUNOW A, 1863, VERHANDLUNGEN KAISER, V13, P137. GUILLARD RRL, 1993, PHYCOLOGIA, V32, P234, DOI 10.2216/I0031-8884-32-3-234.1. GUIRY M. D, 2018, ALGAEBASE WORLD WIDE. HALL T.A., 1999, NUCL ACIDS S SER, V41, P95, DOI DOI …	0	2018	MICROBIOLOGY	ISI000444618900002	10.1016/J.PROTIS.2018.06.007	LI, Y (REPRINT AUTHOR), SOUTH CHINA NORMAL UNIV, COLL LIFE SCI, GUANGZHOU KEY LAB SUBTROP BIODIVERS \& BIOMONITORI, GUANGDONG PROV KEY LAB HLTH \& SAFE AQUACULTURE, 55 ZHONGSHAN WEST AVE, GUANGZHOU 510631, GUANGDONG, PEOPLES R CHINA	ISI	SOUTH CHINA NORMAL UNIV;SOUTH CHINA NORMAL UNIV;UNIV COPENHAGEN;UNIV COPENHAGEN;NATL MARINE FISHERIES RES INST	SOUTH CHINA NORMAL UNIV	NA	CHEN ZY, 2018, PROTIST
151	LUKACS A;KOKAI Z;TOROK P;BACSI I;BORICS G;VARBIRO G;T-KRASZNAI E;TOTHMERESZ B;B-BERES V	COLONISATION PROCESSES IN BENTHIC ALGAL COMMUNITIES ARE WELL REFLECTED BY FUNCTIONAL GROUPS	HYDROBIOLOGIA	HYDROBIOLOGIA	823	1	231-245	ARTICLE	ARTICLE	COMBINED TRAIT GROUPS; SINGLE TRAITS; BENTHIC ALGAL COMMUNITIES;;FUNCTIONAL PROCESSES; COLONISATION; WATERCOURSES	DIATOM ECOLOGICAL GUILDS; TORNA-STREAM; INDICATORS; HUNGARY;;DISTURBANCES; ASSEMBLAGES; SYSTEMS; FRANCE	SINGLE-TRAIT ANALYSES ARE USED TO SELECT THE MOST APPROPRIATE SPECIES CHARACTERISTICS FOR AN EFFECTIVE INDICATION OF CHANGES IN MULTIPLE STRESSORS, BUT THEY ARE ROBUST TO DETECT FINE-SCALE FUNCTIONAL CHANGES IN BIOFILMS. THE COMBINATION OF SINGLE TRAITS MAY APPROPRIATELY REFLECT ECOLOGICAL PROPERTIES OF CHANGING BENTHIC ASSEMBLAGES. WE STUDIED COLONISATION PROCESSES OF BENTHIC ALGAL ASSEMBLAGES F…	B-BERES, V (REPRINT AUTHOR), MTA DE LENDULET FUNCT \& RESTORAT ECOL RES GRP, DEBRECEN EGYET SQ 1, H-4032 DEBRECEN, HUNGARY.; LUKACS, ARON, BACSI, ISTVAN, UNIV DEBRECEN, DEPT HYDROBIOL, DEBRECEN EGYET SQ 1, H-4032 DEBRECEN, HUNGARY.; KOKAI, ZSUZSANNA, TOTHMERESZ, BELA, UNIV DEBRECEN, DEPT ECOL, EGYET SQ 1, H-4032 DEBRECEN, HUNGARY.; TOROK, PETER, B-BERES, VIKTORIA, MTA DE LENDULET FUNCT \& RESTORA…	ABONYI A, 2014, ECOL INDIC, V46, P11, DOI 10.1016/J.ECOLIND.2014.05.038. ACS E, 1993, HYDROBIOLOGIA, V269, P307, DOI 10.1007/BF00028029. ACS E, 2000, ARCH HYDROBIOL S136, V100, P135. [ANONYMOUS], 2004, 68782004 MSZ EN ISO.	0	2018	MARINE \& FRESHWATER BIOLOGY	ISI000444146300017	10.1007/S10750-018-3711-Z	B-BERES, V (REPRINT AUTHOR), MTA DE LENDULET FUNCT \& RESTORAT ECOL RES GRP, DEBRECEN EGYET SQ 1, H-4032 DEBRECEN, HUNGARY	ISI	B-BERES;UNIV DEBRECEN;UNIV DEBRECEN;B-BERES;DANUBE RES INST;MTA CTR ECOL RES;ENVIRONM LAB;TOTHMERESZ	B-BERES	NA	LUKACS A, 2018, HYDROBIOLOGIA
152	WUKOVITS J;OBERRAUCH M;ENGE AJ;HEINZ P	THE DISTINCT ROLES OF TWO INTERTIDAL FORAMINIFERAL SPECIES IN PHYTODETRITAL CARBON AND NITROGEN FLUXES - RESULTS FROM LABORATORY FEEDING EXPERIMENTS	BIOGEOSCIENCES	BIOGEOSCIENCES	15	20	6185-6198	ARTICLE	ARTICLE	NA	SEA BENTHIC FORAMINIFERA; HAYNESINA-GERMANICA EHRENBERG; ISOTOPE TRACER;EXPERIMENT; NET ECOSYSTEM METABOLISM; DEEP-SEA; ORGANIC-CARBON;;AMMONIA-TEPIDA; SEQUESTERED CHLOROPLASTS; BACTERIAL CARBON; NUTRIENT;REGENERATION	BENTHIC FORAMINIFERA PLAY A MAJOR ROLE AS PRIMARY CONSUMERS AND DETRIVORES REDISTRIBUTING ORGANIC CARBON AND NITROGEN IN INTERTIDAL ENVIRONMENTS. HERE WE COMPARED THE DIFFERENCES OF PHYTODETRITAL CARBON AND NITROGEN INTAKE AND TURNOVER OF TWO DOMINANT INTERTIDAL FORAMINIFERA, AMMONIA TEPIDA AND HAYNESINA GERMANICA. THEIR LIFESTYLES IN RELATION TO FEEDING BEHAVIOR (FEEDING PREFERENCES, INTAKE AND …	WUKOVITS, J (REPRINT AUTHOR), UNIV VIENNA, DEPT PALAEONTOL, ALTHANSTR 14, A-1090 VIENNA, AUSTRIA.; WUKOVITS, JULIA, OBERRAUCH, MAX, ENGE, ANNEKATRIN J., HEINZ, PETRA, UNIV VIENNA, DEPT PALAEONTOL, ALTHANSTR 14, A-1090 VIENNA, AUSTRIA.	ALMAGOR M, 1981, CELL MOTIL CYTOSKEL, V1, P261, DOI 10.1002/CM.970010208. ALVE E, 1994, J FORAMIN RES, V24, P18, DOI 10.2113/GSJFR.24.1.18. ALVE E, 2001, J FORAMIN RES, V31, P12, DOI 10.2113/0310012. MARTINS MVA, 2015, PLOS ONE, V10, DOI 10.1371/JOURNAL.PONE.0118077. ARMYNOT DU CHATELET E, 1987, ENV POLLUT BARKING E, V127, P27. AUSTIN HA, 2005, MAR MICROPALEONTOL, V57, P68, DOI 10.1016/J.MANNICRO…	0	2018	ECOLOGY; GEOSCIENCES, MULTIDISCIPLINARY	ISI000449023000002	10.5194/BG-15-6185-2018	WUKOVITS, J (REPRINT AUTHOR), UNIV VIENNA, DEPT PALAEONTOL, ALTHANSTR 14, A-1090 VIENNA, AUSTRIA	ISI	UNIV VIENNA;UNIV VIENNA	UNIV VIENNA	NA	WUKOVITS J, 2018, BIOGEOSCIENCES
153	OHNEMUS DC;KRAUSE JW;BRZEZINSKI MA;COLLIER JL;BAINES SB;TWINING BS	THE CHEMICAL FORM OF SILICON IN MARINE SYNECHOCOCCUS	MARINE CHEMISTRY	MAR. CHEM.	206	NA	44-51	ARTICLE	ARTICLE	NA	RAY-ABSORPTION SPECTROSCOPY; EDGE STRUCTURE XANES; BIOGENIC SILICA;;STRUCTURAL-CHARACTERIZATION; SARGASSO SEA; PROCHLOROCOCCUS;;SILICIFICATION; CYANOBACTERIA; DIAGENESIS; MINERALS	THE WIDELY DISTRIBUTED MARINE PICOCYANOBACTERIUM SYNECHOCOCCUS IS FOUND THROUGHOUT THE UPPER OCEANS. RECENT OBSERVATIONS THAT SYNECHOCOCCUS ACCUMULATES SILICON INDICATE THAT IT MAY INFLUENCE THE GLOBAL CYCLE OF THIS ELEMENT. WHILE DIATOMS, THE ORGANISMS THAT DOMINATE THE MARINE SI CYCLE, HAVE ABSOLUTE SI REQUIREMENTS DUE TO THEIR PRECIPITATION OF EXOSKELETON FRUSTULES COMPOSED OF HYDRATED OPAL-A …	OHNEMUS, DC (REPRINT AUTHOR), BIGELOW LAB OCEAN SCI, EAST BOOTHBAY, ME 04544 USA.; OHNEMUS, DC (REPRINT AUTHOR), UNIV GEORGIA, SKIDAWAY INST OCEANOG, SAVANNAH, GA USA.; OHNEMUS, DANIEL C., TWINING, BENJAMIN S., BIGELOW LAB OCEAN SCI, EAST BOOTHBAY, ME 04544 USA.; KRAUSE, JEFFREY W., DAUPHIN ISL SEA LAB, DAUPHIN ISL, AL USA.; KRAUSE, JEFFREY W., UNIV S ALABAMA, DEPT MARINE SCI, MOBILE, AL 36688 US…	BAINES SB, 2012, NAT GEOSCI, V5, P886, DOI [10.1038/NGEO1641, 10.1038/NGEO1641].	0	2018	CHEMISTRY, MULTIDISCIPLINARY; OCEANOGRAPHY	ISI000449895100005	10.1016/J.MARCHEM.2018.08.004	OHNEMUS, DC (REPRINT AUTHOR), BIGELOW LAB OCEAN SCI, EAST BOOTHBAY, ME 04544 USA	ISI	BIGELOW LAB OCEAN SCI;UNIV GEORGIA;BIGELOW LAB OCEAN SCI;DAUPHIN ISL SEA LAB;UNIV S ALABAMA;UNIV CALIF SANTA BARBARA;UNIV CALIF SANTA BARBARA;COLLIER;SUNY STONY BROOK;UNIV GEORGIA	BIGELOW LAB OCEAN SCI	NA	OHNEMUS DC, 2018, MAR CHEM
154	KANNA N;SIBANO Y;TOYOTA T;NISHIOKA J	WINTER IRON SUPPLY PROCESSES FUELING SPRING PHYTOPLANKTON GROWTH IN A SUB-POLAR MARGINAL SEA, THE SEA OF OKHOTSK: IMPORTANCE OF SEA ICE AND THE EAST SAKHALIN CURRENT	MARINE CHEMISTRY	MAR. CHEM.	206	NA	109-120	ARTICLE	ARTICLE	NA	SOUTHEASTERN BERING-SEA; SURFACE WATERS; MIXED-LAYER;;NUTRITIONAL-STATUS; PARTICULATE FE; CHLOROPHYLL-A; AVAILABILITY;;VARIABILITY; SEAWATER; DIATOMS	TO EVALUATE THE WINTER IRON (FE) SUPPLY PROCESSES FUELING SPRING PHYTOPLANKTON GROWTH IN THE SOUTHERN SEA OF OKHOTSK, THE DISTRIBUTIONS OF THE FE CONCENTRATIONS IN SEAWATER WERE INVESTIGATED USING HYDROGRAPHIC OBSERVATIONS IN LATE NOVEMBER (IN THE ABSENCE OF SEA ICE) AND MID-FEBRUARY (IN THE PRESENCE OF SEA ICE). THE RESULTS OBTAINED FROM THE HYDROGRAPHIC OBSERVATIONS INDICATED A TEMPORAL INCREAS…	KANNA, N (REPRINT AUTHOR), HOKKAIDO UNIV, ARCTIC RES CTR, SAPPORO, HOKKAIDO, JAPAN.; KANNA, NAOYA, SIBANO, YUSUKE, TOYOTA, TAKENOBU, NISHIOKA, JUN, HOKKAIDO UNIV, INST LOW TEMP SCI, KITA KU, KITA 19,NISHI 8, SAPPORO, HOKKAIDO 0600819, JAPAN.; KANNA, NAOYA, SIBANO, YUSUKE, HOKKAIDO UNIV, GRAD SCH ENVIRONM EARTH SCI, KITA KU, KITA 10,NISHI 5, SAPPORO, HOKKAIDO 0600810, JAPAN.; KANNA, NAOYA, HOKKAID…	AGUILAR-ISLAS AM, 2008, GEOPHYS RES LETT, V35, DOI 10.1029/2008GL035736. AGUILAR-ISLAS AM, 2007, PROG OCEANOGR, V73, P99, DOI 10.1016/J.POCEAN.2006.12.002. ANDERSON L. G., 2004, J GEOPHYS RES, V109. FUKAMACHI Y, 2009, CONT SHELF RES, V29, P1541, DOI 10.1016/J.CSR.2009.04.005. HURST MP, 2010, CONT SHELF RES, V30, P467, DOI 10.1016/J.CSR.2010.01.001. HUTCHINS DA, 1999, LIMNOL OCEANOGR, V44, P1009, …	0	2018	CHEMISTRY, MULTIDISCIPLINARY; OCEANOGRAPHY	ISI000449895100012	10.1016/J.MARCHEM.2018.08.006	KANNA, N (REPRINT AUTHOR), HOKKAIDO UNIV, ARCTIC RES CTR, SAPPORO, HOKKAIDO, JAPAN	ISI	HOKKAIDO UNIV;HOKKAIDO UNIV;HOKKAIDO UNIV;HOKKAIDO UNIV	HOKKAIDO UNIV	NA	KANNA N, 2018, MAR CHEM
155	MIDDEPOGU A;HOU J;GAO X;LIN D	EFFECT AND MECHANISM OF TIO2 NANOPARTICLES ON THE PHOTOSYNTHESIS OF CHLORELLA PYRENOIDOSA	ECOTOXICOLOGY AND ENVIRONMENTAL SAFETY	ECOTOX. ENVIRON. SAFE.	161	NA	497-506	ARTICLE	ARTICLE	GREEN ALGAE; NANOMATERIALS; CHLOROPLAST; PHOTOSYNTHETIC PROCESS; ENERGY;METABOLISM	DIATOM PHAEODACTYLUM-TRICORNUTUM; ALGA DUNALIELLA-TERTIOLECTA;;CHLAMYDOMONAS-REINHARDTII; GENE-EXPRESSION; OXIDE NANOPARTICLES;;OXIDATIVE STRESS; QUANTUM DOTS; TOXICITY; GROWTH; LIGHT	TITANIUM DIOXIDE NANOPARTICLES (N-TIO2) HAVE BEEN USED IN NUMEROUS APPLICATIONS, WHICH RESULTS IN THEIR RELEASE INTO AQUATIC ECOSYSTEMS AND IMPACT ALGAL POPULATIONS. A POSSIBLE TOXIC MECHANISM OF N-TIO2 ON ALGAE IS VIA THE DISRUPTION OF THE PHOTOSYNTHETIC BIOCHEMICAL PATHWAYS, WHICH YET REMAINS TO BE DEMONSTRATED. IN THIS STUDY, CHLORELLA PYRENOIDOSA WAS EXPOSED TO DIFFERENT CONCENTRATIONS (0, 0.…	LIN, DH (REPRINT AUTHOR), ZHEJIANG UNIV, DEPT ENVIRONM SCI, HANGZHOU 310058, ZHEJIANG, PEOPLES R CHINA.; MIDDEPOGU, AYYARAJU, HOU, JIE, GAO, XUAN, LIN, DAOHUI, ZHEJIANG UNIV, DEPT ENVIRONM SCI, HANGZHOU 310058, ZHEJIANG, PEOPLES R CHINA.; LIN, DAOHUI, ZHEJIANG UNIV, ZHEJIANG PROV KEY LAB ORGAN POLLUT PROC \& CONTROL, HANGZHOU 310058, ZHEJIANG, PEOPLES R CHINA.	ALBERTS B, 2002, MOL BIOL CELL. AMDE M, 2017, ENVIRON POLLUT, V230, P250, DOI 10.1016/J.ENVPOL.2017.06.064. BENDJABEUR S, 2018, SPECTROCHIM ACTA A, V190, P494, DOI 10.1016/J.SAA.2017.09.045. CHAE Y, 2016, AQUAT TOXICOL, V173, P94, DOI 10.1016/J.AQUATOX.2016.01.011. CHEN J., 1998, J AGR BIOTECHNOL, V7, P316. CHEN JE, 2012, J BIOTECHNOL, V162, P28, DOI 10.1016/J.JBIOTEC.2012.05.009. CHEN LZ, 2012, …	2	2018	ENVIRONMENTAL SCIENCES; TOXICOLOGY	ISI000439956700060	10.1016/J.ECOENV.2018.06.027	LIN, DH (REPRINT AUTHOR), ZHEJIANG UNIV, DEPT ENVIRONM SCI, HANGZHOU 310058, ZHEJIANG, PEOPLES R CHINA	ISI	ZHEJIANG UNIV;ZHEJIANG UNIV;ZHEJIANG UNIV	ZHEJIANG UNIV	NA	MIDDEPOGU A, 2018, ECOTOX ENVIRON SAFE
156	DONATO RONDON JC;ABUHATAB ARAGON YA	FACTORS DRIVING DIVERSITY AND SUCCESSION OF DIATOM ASSEMBLAGES IN A NEOTROPICAL RAINFOREST STREAM	ANNALES DE LIMNOLOGIE-INTERNATIONAL JOURNAL OF LIMNOLOGY	ANN. LIMNOL.-INT. J. LIMNOL.	54	NA	NA	ARTICLE	ARTICLE	DIVERSITY; DISCHARGE; ARTIFICIAL SUBSTRATE; SPECIES RICHNESS;;HYDROLOGICAL VARIABLES; NEOTROPICAL	COMMUNITY STRUCTURE; BENTHIC DIATOMS; MECHANISMS; DYNAMICS; PATTERNS;;SCALE; DETERMINANTS; ENVIRONMENTS; HYPOTHESIS; USA	THIS STUDY ASSESSED SHORT-TERM SUCCESSION AND RELATED CHANGES IN DIVERSITY AND SUCCESSION OF BENTHIC DIATOM ASSEMBLAGES IN A TROPICAL RAINFOREST STREAM IN THE BIOGEOGRAPHIC REGION OF CHOCO, COLOMBIA. DIATOM COLONIZATION IN SITU WAS STUDIED OVER A 60-DAY PERIOD, IN WHICH WE ANALYZED THE NUMBER OF VALVES AND THE TAXONOMIC CHANGES. THE SHANNON INDEX RANGED FROM 2.06 TO 3.02 BITS. A TOTAL OF 127 SPEC…	RONDON, JCD (REPRINT AUTHOR), UNIV NACL COLOMBIA, BIOL DEPT, DIATOMS LAB, CRA 30 45-03, BOGOTA, COLOMBIA.; DONATO RONDON, JHON CHARLES, UNIV NACL COLOMBIA, BIOL DEPT, DIATOMS LAB, CRA 30 45-03, BOGOTA, COLOMBIA.; ABUHATAB ARAGON, YAIRA AYARITH, TECHNOL UNIV CHOCO, LIMNOL LAB, CHOCO, COLOMBIA.	ALLAN J. D., 2007, STREAM ECOLOGY STRUC. ANDREN C, 2008, FUND APPL LIMNOL, V173, P237, DOI 10.1127/1863-9135/2008/0173-0237. APHA, 2005, STANDARD METHODS EXA. BESEMER K, 2007, APPL ENVIRON MICROB, V73, P4966, DOI 10.1128/AEM.00588-07. BICCA A.B., 2011, BRAZ. J. BOT., V34, P1, DOI 10.1590/S0100-84042011000100002. BOJORGE-GARCIA MG, 2007, HIDROBIOLOGICA, V17, P11. BOYERO L, 2002, MAR FRESHWATER RES…	0	2018	LIMNOLOGY	ISI000446557800001	10.1051/LIMN/2018021	RONDON, JCD (REPRINT AUTHOR), UNIV NACL COLOMBIA, BIOL DEPT, DIATOMS LAB, CRA 30 45-03, BOGOTA, COLOMBIA	ISI	UNIV NACL COLOMBIA;UNIV NACL COLOMBIA;TECHNOL UNIV CHOCO	UNIV NACL COLOMBIA	NA	DONATO RONDON JC, 2018, ANN LIMNOL -INT J LIMNOL
157	YOON JE;YOO KC;MACDONALD AM;YOON HI;PARK KT;YANG EJ;KIM HC;LEE JI;LEE MK;JUNG J;PARK J;LEE J;KIM S;KIM SS;KIM K;KIM IN	REVIEWS AND SYNTHESES: OCEAN IRON FERTILIZATION EXPERIMENTS - PAST, PRESENT, AND FUTURE LOOKING TO A FUTURE KOREAN IRON FERTILIZATION EXPERIMENT IN THE SOUTHERN OCEAN (KIFES) PROJECT	BIOGEOSCIENCES	BIOGEOSCIENCES	15	19	5847-5889	ARTICLE	ARTICLE	NA	SUB-ARCTIC PACIFIC; ANTARCTIC CIRCUMPOLAR CURRENT; PARTICULATE;ORGANIC-CARBON; RELEASE EXPERIMENT SOIREE; HETEROTROPHIC BACTERIAL;RESPONSE; DIATOM RESTING SPORES; AUSTRAL SPRING 1992; POLAR FRONTAL;ZONE; VOSTOK ICE CORE; EQUATORIAL PACIFIC	SINCE THE START OF THE INDUSTRIAL REVOLUTION, HUMAN ACTIVITIES HAVE CAUSED A RAPID INCREASE IN ATMOSPHERIC CARBON DIOXIDE (CO2) CONCENTRATIONS, WHICH HAVE, IN TURN, HAD AN IMPACT ON CLIMATE LEADING TO GLOBAL WARMING AND OCEAN ACIDIFICATION. VARIOUS APPROACHES HAVE BEEN PROPOSED TO REDUCE ATMOSPHERIC CO2. THE MARTIN (OR IRON) HYPOTHESIS SUGGESTS THAT OCEAN IRON FERTILIZATION (OIF) COULD BE AN EFFE…	KIM, I (REPRINT AUTHOR), INCHEON NATL UNIV, DEPT MARINE SCI, INCHEON 22012, SOUTH KOREA.; YOON, JOO-EUN, LEE, JIYOUNG, KIM, SOYEON, KIM, SEONG-SU, KIM, IL-NAM, INCHEON NATL UNIV, DEPT MARINE SCI, INCHEON 22012, SOUTH KOREA.; YOO, KYU-CHEUL, YOON, HO-IL, PARK, KI-TAE, YANG, EUN JIN, KIM, HYUN-CHEOL, LEE, JAE IL, LEE, MIN KYUNG, JUNG, JINYOUNG, PARK, JISOO, KIM, KITAE, KOREA POLAR RES INST, INCHEON…	ABBOTT MR, 2000, DEEP-SEA RES PT II, V47, P3285, DOI 10.1016/S0967-0645(00)00069-2. ABELMANN A, 2006, PALEOCEANOGRAPHY, V21, DOI 10.1029/2005PA001199. ABRAHAM ER, 2000, NATURE, V407, P727, DOI 10.1038/35037555. ACE CRC, 2015, POS AN OC FERT. ACE CRC, 2008, POS AN OC FERT SCI P. AIKEN J, 2008, J PLANKTON RES, V30, P165, DOI 10.1093/PLANKT/FBM098. ANDERSON MA, 1982, LIMNOL OCEANOGR, V27, P789, DOI …	0	2018	ECOLOGY; GEOSCIENCES, MULTIDISCIPLINARY	ISI000446780600001	10.5194/BG-15-5847-2018	KIM, I (REPRINT AUTHOR), INCHEON NATL UNIV, DEPT MARINE SCI, INCHEON 22012, SOUTH KOREA	ISI	INCHEON NATL UNIV;INCHEON NATL UNIV;KOREA POLAR RES INST;WOODS HOLE OCEANOG INST	INCHEON NATL UNIV	NA	YOON JE, 2018, BIOGEOSCIENCES
158	LIU D;GLIBERT PM	ECOPHYSIOLOGICAL LINKAGE OF NITROGEN ENRICHMENT TO HEAVILY SILICIFIED DIATOMS IN WINTER	MARINE ECOLOGY PROGRESS SERIES	MAR. ECOL.-PROG. SER.	604	NA	51-63	ARTICLE	ARTICLE	PARALIA SULCATE; NITRIFICATION; DIATOM METABOLISM; PHOTOSYNTHESIS;;PHYTOPLANKTON SHIFT; SI CYCLING	HARMFUL ALGAL BLOOMS; THALASSIOSIRA-PSEUDONANA BACILLARIOPHYCEAE;;NITRATE UPTAKE; SISHILI BAY; BALTIC SEA; BIOGEOCHEMICAL CYCLE;;PARALIA-SULCATA; MARINE DIATOMS; JIAOZHOU BAY; CHINA	OVER RECENT DECADES, INCREASED ANTHROPOGENIC NITROGEN AND REDUCED LAND-BASED LOADING OF SILICA IN MANY COASTAL WATERS HAVE ASYMMETRICALLY CHANGED THE NITROGEN: SILICA RATIOS. THESE CHANGES HAVE CONTRIBUTED TO SHIFTS IN PHYTOPLANKTON ASSEMBLAGES FROM DIATOMS TO NON-DIATOMS, AS WELL AS INCREASES IN THE FREQUENCY AND MAGNITUDE OF NON-DIATOM HARMFUL ALGAL BLOOMS. HERE WE SHOW A SUBTLE AND COUNTERINTU…	LIU, DY (REPRINT AUTHOR), EAST CHINA NORMAL UNIV, STATE KEY LAB ESTUARINE \& COASTAL RES, SHANGHAI 200062, PEOPLES R CHINA.; LIU, DONGYAN, EAST CHINA NORMAL UNIV, STATE KEY LAB ESTUARINE \& COASTAL RES, SHANGHAI 200062, PEOPLES R CHINA.; GLIBERT, PATRICIA M., UNIV MARYLAND, CTR ENVIRONM SCI, HORN POINT LAB, CAMBRIDGE, MD 21613 USA.	ABELMANN A, 2006, PALEOCEANOGRAPHY, V21, DOI 10.1029/2005PA001199. ALLEN AE, 2005, J PHYCOL, V41, P95, DOI 10.1111/J.1529-8817.2005.04090.X. ALLEN AE, 2006, CURR OPIN PLANT BIOL, V9, P264, DOI 10.1016/J.PBI.2006.03.013. ALLEN AE, 2011, NATURE, V473, P203, DOI 10.1038/NATURE10074. ANDERSON DM, 2002, ESTUARIES, V25, P704, DOI 10.1007/BF02804901. ARMBRUST EV, 2004, SCIENCE, V306, P79, DOI 10.1126/SC…	0	2018	ECOLOGY; MARINE \& FRESHWATER BIOLOGY; OCEANOGRAPHY	ISI000446470100004	10.3354/MEPS12747	LIU, DY (REPRINT AUTHOR), EAST CHINA NORMAL UNIV, STATE KEY LAB ESTUARINE \& COASTAL RES, SHANGHAI 200062, PEOPLES R CHINA	ISI	EAST CHINA NORMAL UNIV;EAST CHINA NORMAL UNIV;UNIV MARYLAND	EAST CHINA NORMAL UNIV	NA	LIU D, 2018, MAR ECOL -PROG SER
159	TALABER I;FRANCE J;FLANDER-PUTRLE V;MOZETIC P	PRIMARY PRODUCTION AND COMMUNITY STRUCTURE OF COASTAL PHYTOPLANKTON IN THE ADRIATIC SEA: INSIGHTS ON TAXON-SPECIFIC PRODUCTIVITY	MARINE ECOLOGY PROGRESS SERIES	MAR. ECOL.-PROG. SER.	604	NA	65-81	ARTICLE	ARTICLE	PHYTOPLANKTON; PHOTOSYNTHETIC PIGMENTS; PRIMARY PRODUCTION; CHL;A-NORMALIZED PRIMARY PRODUCTION; NUTRIENTS; COASTAL SEA	GULF-OF-TRIESTE; INDUCED XANTHOPHYLL CYCLE; MARINE-PHYTOPLANKTON;;NUTRIENT LIMITATION; VERTICAL MIGRATION; CAROTENOID PATTERN; SPRING;BLOOM; GROWTH; LIGHT; CHLOROPHYLL	WE EXAMINED THE RELATIONSHIP BETWEEN PHYTOPLANKTON PRIMARY PRODUCTION, BIOMASS AND COMMUNITY STRUCTURE IN A 2-YEAR IN SITU SURVEY IN A PREDOMINANTLY BOTTOM-UP LIMITED COASTAL SEA (GULF OF TRIESTE, ADRIATIC SEA). OUR RESULTS SUGGEST THAT NUTRIENT SUPPLY PRIMARILY SHAPES THE PHYTOPLANKTON COMMUNITY STRUCTURE, WHICH IN TURN GOVERNS THE MAGNITUDE OF PRIMARY PRODUCTION THROUGH THE RELATIVE CONTRIBUTIO…	TALABER, I (REPRINT AUTHOR), NATL INST BIOL, MARINE BIOL STN PIRAN, FORNACE 41, PIRAN 6330, SLOVENIA.; TALABER, I (REPRINT AUTHOR), UNIV LJUBLJANA, BIOTECH FAC, VECNA POT 111, LJUBLJANA 1000, SLOVENIA.; TALABER, IVA, FRANCE, JANJA, FLANDER-PUTRLE, VESNA, MOZETIC, PATRICIJA, NATL INST BIOL, MARINE BIOL STN PIRAN, FORNACE 41, PIRAN 6330, SLOVENIA.; TALABER, IVA, UNIV LJUBLJANA, BIOTECH FAC, VECNA P…	ARTEGIANI A, 1997, J PHYS OCEANOGR, V27, P1515, DOI 10.1175/1520-0485(1997)027<1515:TASGCP>2.0.CO;2. AULT TR, 2000, OECOLOGIA, V125, P466, DOI 10.1007/S004420000472. BANSE K, 1990, J GEOPHYS RES-OCEANS, V95, P7201, DOI 10.1029/JC095IC05P07201. BARLOW RG, 1993, DEEP-SEA RES PT II, V40, P459, DOI 10.1016/0967-0645(93)90027-K. BEHRENFELD MJ, 1997, LIMNOL OCEANOGR, V42, P1, DOI 10.4319/LO.1997.42.1.0…	0	2018	ECOLOGY; MARINE \& FRESHWATER BIOLOGY; OCEANOGRAPHY	ISI000446470100005	10.3354/MEPS12721	TALABER, I (REPRINT AUTHOR), NATL INST BIOL, MARINE BIOL STN PIRAN, FORNACE 41, PIRAN 6330, SLOVENIA	ISI	NATL INST BIOL;UNIV LJUBLJANA;NATL INST BIOL;UNIV LJUBLJANA	NATL INST BIOL	NA	TALABER I, 2018, MAR ECOL -PROG SER
160	BECKER ME;BECKER TJ;BELLUCCI CJ	DIATOM TOLERANCE METRICS TO IDENTIFY TOTAL PHOSPHORUS AS CANDIDATE CAUSE OF AQUATIC LIFE IMPAIRMENT IN CONNECTICUT, USA FRESHWATER STREAMS	ECOLOGICAL INDICATORS	ECOL. INDIC.	93	NA	638-646	ARTICLE	ARTICLE	PHOSPHORUS; DIATOMS; BIOLOGICAL TOLERANCES; STRESSOR IDENTIFICATION;;CAUSAL ASSESSMENT; WATER QUALITY; CLEAN WATER ACT	RECEIVING WATERS; ALGAL METRICS; RIVERS; THRESHOLDS; INDEXES;;EUTROPHICATION; DISTRIBUTIONS; ASSEMBLAGES; NUTRIENTS; RESPONSES	ANTHROPOGENIC PHOSPHORUS IS A MAJOR DRIVER OF CULTURAL EUTROPHICATION IN RIVERS AND STREAMS, LEADING TO NUMEROUS WATER QUALITY IMPAIRMENTS, INCLUDING DETRIMENTAL SHIFTS IN BIOLOGICAL COMMUNITIES. PHOSPHORUS HAS NOT BEEN IDENTIFIED AS A CAUSE OF AQUATIC LIFE IMPAIRMENT IN THE STATE OF CONNECTICUT (CT), USA, RIVERS AND STREAMS. THAT IS BECAUSE PHOSPHORUS EFFECTS ON AQUATIC LIFE ARE COMPLEX, VARYING…	BECKER, ME (REPRINT AUTHOR), CONNECTICUT DEPT ENERGY \& ENVIRONM PROTECT, MONITORING \& ASSESSMENT PROGRAM, 79 ELM ST, HARTFORD, CT 06106 USA.; BECKER, MARY E., BELLUCCI, CHRISTOPHER J., CONNECTICUT DEPT ENERGY \& ENVIRONM PROTECT, MONITORING \& ASSESSMENT PROGRAM, 79 ELM ST, HARTFORD, CT 06106 USA.; BECKER, TIMOTHY J., UNIV HARTFORD, DEPT COMP SCI, 200 BLOOMFIELD AVE, HARTFORD, CT 06117 USA.	AUCH R. F., 2016, US GEOLOGICAL SURVEY. AUSTIN MP, 2002, ECOL MODEL, V157, P101, DOI 10.1016/S0304-3800(02)00205-3. BEAUCHENE M, 2014, N AM J FISH MANAGE, V34, P119, DOI 10.1080/02755947.2013.855280. BECKER M. E., 2010, QUALITY ASSURANCE PR. BECKER M. E., 2014, INTERIM PHOSPHORUS R. BECKER M. E., 2012, QUALITY ASSURANCE PR. BECKER M. E., 2011, QUALITY ASSURANCE PR. BIGGS BARRY J. F., 1996, P31, D…	0	2018	BIODIVERSITY CONSERVATION; ENVIRONMENTAL SCIENCES	ISI000452692600064	10.1016/J.ECOLIND.2018.05.046	BECKER, ME (REPRINT AUTHOR), CONNECTICUT DEPT ENERGY \& ENVIRONM PROTECT, MONITORING \& ASSESSMENT PROGRAM, 79 ELM ST, HARTFORD, CT 06106 USA	ISI	CONNECTICUT DEPT ENERGY AND ENVIRONM PROTECT;CONNECTICUT DEPT ENERGY AND ENVIRONM PROTECT;UNIV HARTFORD	CONNECTICUT DEPT ENERGY AND ENVIRONM PROTECT	NA	BECKER ME, 2018, ECOL INDIC
161	JOHNSON RK;HALLSTAN S	MODELLING OUTPERFORMS TYPOLOGIES FOR ESTABLISHING REFERENCE CONDITIONS OF BOREAL LAKE AND STREAM INVERTEBRATE ASSEMBLAGES	ECOLOGICAL INDICATORS	ECOL. INDIC.	93	NA	864-873	ARTICLE	ARTICLE	BIODIVERSITY; REFERENCE CONDITION; BIOASSESSMENT; INVERTEBRATES;;TAXONOMIC COMPLETENESS; FRESH WATER	MACROINVERTEBRATE FAUNA; TAXONOMIC COMPLETENESS; CLIMATE-CHANGE; SPATIAL;SCALE; PREDICTION; CLASSIFICATION; ACCURACY; DIATOM; COMMUNITIES;;ASSESSMENTS	CONTINUOUS MODELLING AND DISCRETE CLASSIFICATION (AKA TYPOLOGY) ARE TWO APPROACHES COMMONLY USED TO PARTITION NATURAL, SPATIAL VARIABILITY, AND ULTIMATELY GAUGE ANTHROPOGENIC EFFECTS ON BIODIVERSITY LOSS AND OTHER VALUED ECOSYSTEM SERVICES. USING BENTHIC INVERTEBRATE ASSEMBLAGES OF BOREAL LAKES AND STREAMS, WE TESTED THE EFFICACY OF CONTINUOUS MODELLING AND DISCRETE CLASSIFICATION FOR PARTITIONIN…	JOHNSON, RK (REPRINT AUTHOR), SWEDISH UNIV AGR SCI, DEPT AQUAT SCI \& ASSESSMENT, POB 7050, SE-75007 UPPSALA, SWEDEN.; JOHNSON, RICHARD K., HALLSTAN, SIMON, SWEDISH UNIV AGR SCI, DEPT AQUAT SCI \& ASSESSMENT, POB 7050, SE-75007 UPPSALA, SWEDEN.	ALAHUHTA J, 2016, ECOL INDIC, V63, P240, DOI 10.1016/J.ECOLIND.2015.12.003. [ANONYMOUS], 2015, ARCGIS DESKT REL 10.	0	2018	BIODIVERSITY CONSERVATION; ENVIRONMENTAL SCIENCES	ISI000452692600087	10.1016/J.ECOLIND.2018.05.064	JOHNSON, RK (REPRINT AUTHOR), SWEDISH UNIV AGR SCI, DEPT AQUAT SCI \& ASSESSMENT, POB 7050, SE-75007 UPPSALA, SWEDEN	ISI	SWEDISH UNIV AGR SCI;SWEDISH UNIV AGR SCI	SWEDISH UNIV AGR SCI	NA	JOHNSON RK, 2018, ECOL INDIC
162	GENKAL SI;YARUSHINA MI	SPECIES OF THE GENUS GEISSLERIA (BACILLARIOPHYTA) IN RUSSIA: MORPHOLOGY, TAXONOMY, AND DISTRIBUTION	INLAND WATER BIOLOGY	INLAND WATER BIOL.	11	4	387-395	ARTICLE	ARTICLE	BACILLARIOPHYTA; GEISSLERIA; ELECTRON MICROSCOPY; MORPHOLOGY; TAXONOMY;;DISTRIBUTION; NEW SPECIES	FLORA; DIATOMS; RIVER	MATERIALS FROM WATERBODIES AND WATERCOURSES IN WEST AND EAST SIBERIA HAVE BEEN STUDIED, NEW DATA ON MORPHOLOGY OF SOME REPRESENTATIVES OF THE GENUS GEISSLERIA HAVE BEEN OBTAINED, AND THE SYSTEMATIC POSITION OF SOME SPECIES AND FORMS OF THE GENUS GEISSLERIA REPORTED IN THE LITERATURE AS SPECIES HAS BEEN SPECIFIED. THE NUMBER OF AREOLAE IN 10 MU M AND MARGINAL STRUCTURES ARE USED AS DIFFERENTIAL FE…	GENKAL, SI (REPRINT AUTHOR), RUSSIAN ACAD SCI, PAPANIN INST BIOL INLAND WATERS, NEKOUZSKII RAION 152742, YAROSLAVL OBLAS, RUSSIA.; GENKAL, S. I., RUSSIAN ACAD SCI, PAPANIN INST BIOL INLAND WATERS, NEKOUZSKII RAION 152742, YAROSLAVL OBLAS, RUSSIA.; YARUSHINA, M. I., RUSSIAN ACAD SCI, URAL BRANCH, INST PLANT \& ANIM ECOL, EKATERINBURG 620144, RUSSIA.	[ANONYMOUS], 1951, OPREDELITEL PRESNOVO, V4.	0	2018	MARINE \& FRESHWATER BIOLOGY	ISI000452497100003	10.1134/S1995082918040077	GENKAL, SI (REPRINT AUTHOR), RUSSIAN ACAD SCI, PAPANIN INST BIOL INLAND WATERS, NEKOUZSKII RAION 152742, YAROSLAVL OBLAS, RUSSIA	ISI	PAPANIN INST BIOL INLAND WATERS;PAPANIN INST BIOL INLAND WATERS;INST PLANT AND ANIM ECOL	PAPANIN INST BIOL INLAND WATERS	NA	GENKAL SI, 2018, INLAND WATER BIOL
163	VINCEVICA-GAILE Z;STANKEVICA K	IMPACT OF MICRO- AND MACROELEMENT CONTENT ON POTENTIAL USE OF FRESHWATER SEDIMENTS (GYTTJA) DERIVED FROM LAKES OF EASTERN LATVIA	ENVIRONMENTAL GEOCHEMISTRY AND HEALTH	ENVIRON. GEOCHEM. HEALTH	40	5	1725-1738	ARTICLE	ARTICLE; PROCEEDINGS PAPER	SAPROPEL; SEDIMENT ANALYSIS AND APPLICATION; PELOIDS; LAKE SEDIMENTS;;TRACE AND MAJOR ELEMENTS	THERMAL MUDS; HEAVY-METALS; DEAD-SEA; RECONSTRUCTION; POLLUTION;;PELOIDS; RECORDS	ORGANIC-RICH FRESHWATER SEDIMENTS FORMED FROM THE REMAINS OF WATER PLANTS, PLANKTON AND BENTHIC ORGANISMS, WHICH ARE TRANSFORMED BY MICROORGANISMS, AND MIXED WITH MINERAL COMPONENTS SUPPLIED FROM THE LAKE BASIN, ARE KNOWN AS GYTTJA (SAPROPEL OR DY). GYTTJA IS A VALUABLE NATURAL RESOURCE THAT CAN BE USED IN VARIOUS FIELDS SUCH AS AGRICULTURE, FORESTRY, CONSTRUCTION, CHEMICAL INDUSTRY, BALNEOLOGY A…	VINCEVICA-GAILE, Z (REPRINT AUTHOR), UNIV LATVIA, DEPT ENVIRONM SCI, RAINA BLVD 19, LV-1586 RIGA, LATVIA.; VINCEVICA-GAILE, ZANE, STANKEVICA, KARINA, UNIV LATVIA, DEPT ENVIRONM SCI, RAINA BLVD 19, LV-1586 RIGA, LATVIA.	BAMBALOV N., 1998, INTERNATIONAL AGROPHYSICS, V12, P357. BAMBALOV N. N., 2013, BIOSPERA, V5, P154. BETTELHEIM FA, 2013, INTRO GEN ORGANIC BI. BIRTH G, 2003, COASTAL GIS 2003 INT. BRANNVALL ML, 1999, ENVIRON SCI TECHNOL, V33, P4391, DOI 10.1021/ES990279N. CSUROS M, 2002, ENV SAMPLING ANAL ME. EUROPEAN UNION REGULATION, 2014, OFFICIAL J EUROPEAN, V106, P7. FAVAS P, 2013, INT MULTI SCI GEOCO, P417. …	1	2018	ENGINEERING, ENVIRONMENTAL; ENVIRONMENTAL SCIENCES; PUBLIC, ENVIRONMENTAL \& OCCUPATIONAL HEALTH; WATER RESOURCES	ISI000452158700004	10.1007/S10653-017-9912-Y	VINCEVICA-GAILE, Z (REPRINT AUTHOR), UNIV LATVIA, DEPT ENVIRONM SCI, RAINA BLVD 19, LV-1586 RIGA, LATVIA	ISI	UNIV LATVIA;UNIV LATVIA	UNIV LATVIA	NA	VINCEVICA-GAILE Z, 2018, ENVIRON GEOCHEM HEALTH
164	HASSELQUIST EM;POLVI LE;KAHLERT M;NILSSON C;SANDBERG L;MCKIE BG	CONTRASTING RESPONSES AMONG AQUATIC ORGANISM GROUPS TO CHANGES IN GEOMORPHIC COMPLEXITY ALONG A GRADIENT OF STREAM HABITAT RESTORATION: IMPLICATIONS FOR RESTORATION PLANNING AND ASSESSMENT	WATER	WATER	10	10	NA	ARTICLE	ARTICLE	BIOASSESSMENT; BOREAL; BRYOPHYTE; HYDROMORPHOLOGY; RIPARIAN; RIVER;;SUBSTRATE HETEROGENEITY; WOODY DEBRIS	RESTORED HEADWATER STREAMS; EXPERIMENTAL WOOD ADDITION; RIVER;RESTORATION; BENTHIC INVERTEBRATES; FOREST STREAMS; BIODIVERSITY;;HETEROGENEITY; MACROPHYTES; FISH; HYDROMORPHOLOGY	MANY STREAM RESTORATION PROJECTS AIM TO INCREASE GEOMORPHIC COMPLEXITY, ASSUMING THAT THIS INCREASES HABITAT HETEROGENEITY AND, THUS, BIODIVERSITY. HOWEVER, EMPIRICAL DATA SUPPORTING THESE LINKAGES REMAIN SCANT. PREVIOUS ASSESSMENTS OF STREAM RESTORATION SUFFER FROM INCOMPLETE QUANTIFICATION OF HABITAT COMPLEXITY, OR A NARROW FOCUS ON ONLY ONE ORGANISM GROUP AND/OR ONE RESTORATION MEASURE, LIMITI…	HASSELQUIST, EM (REPRINT AUTHOR), UMEA UNIV, DEPT ECOL \& ENVIRONM SCI, LANDSCAPE ECOL GRP, SE-90187 UMEA, SWEDEN.; HASSELQUIST, EM (REPRINT AUTHOR), SWEDISH UNIV AGR SCI, DEPT FOREST ECOL \& MANAGEMENT, SE-90183 UMEA, SWEDEN.; HASSELQUIST, ELIZA MAHER, POLVI, LINA E., NILSSON, CHRISTER, SANDBERG, LISA, UMEA UNIV, DEPT ECOL \& ENVIRONM SCI, LANDSCAPE ECOL GRP, SE-90187 UMEA, SWEDEN.; HASSELQUIST,…	ANDERSON CB, 2007, OECOLOGIA, V154, P141, DOI 10.1007/S00442-007-0757-4. ANDERSSON E., 2016, NEW REVISED ENV TARG. ANDREN C, 2008, FUND APPL LIMNOL, V173, P237, DOI 10.1127/1863-9135/2008/0173-0237. ARSCOTT DB, 2000, J N AM BENTHOL SOC, V19, P263, DOI 10.2307/1468069. ASAEDA T, 2017, ECOHYDROLOGY, V10, DOI 10.1002/ECO.1873. BATES D, 2015, J STAT SOFTW, V67, P1. BELL S, 1991, HABITAT STRUCTURE PH.…	0	2018	WATER RESOURCES	ISI000451208400180	10.3390/W10101465	HASSELQUIST, EM (REPRINT AUTHOR), UMEA UNIV, DEPT ECOL \& ENVIRONM SCI, LANDSCAPE ECOL GRP, SE-90187 UMEA, SWEDEN	ISI	UMEA UNIV;SWEDISH UNIV AGR SCI;UMEA UNIV;SWEDISH UNIV AGR SCI;SWEDISH UNIV AGR SCI	UMEA UNIV	NA	HASSELQUIST EM, 2018, WATER
165	LI YUHANG LY;NAGUMO T;XU KUIDONG XK	MORPHOLOGY AND MOLECULAR PHYLOGENY OF PLEUROSIRA NANJIENSIS SP NOV., A NEW MARINE BENTHIC DIATOM FROM THE NANJI ISLANDS, CHINA	ACTA OCEANOLOGICA SINICA	ACTA OCEANOL. SIN.	37	10	33-39	ARTICLE	ARTICLE	PLEUROSIRA NANJIENSIS; ROCKY INTERTIDAL AREA; MARINE DIATOM; NANJI;ISLANDS; NEW SPECIES	BACILLARIOPHYTA	A NEW MARINE BENTHIC DIATOM, PLEUROSIRA NANJIENSIS SP. NOV., IS DESCRIBED FROM THE ROCKY INTERTIDAL ZONE OF THE XIAOCHAIYU ISLAND OF THE NANJI ISLANDS IN CHINA. ITS MORPHOLOGY WAS EXAMINED WITH LIGHT AND SCANNING ELECTRON MICROSCOPY. MOLECULAR PHYLOGENY WAS RECONSTRUCTED BASED ON SSU RRNA AND RBCL GENE SEQUENCES. PLEUROSIRA NANJIENSIS DIFFERS FROM CONGENERS IN POSSESSION OF A COMBINATION OF MORPH…	XU, KD (REPRINT AUTHOR), CHINESE ACAD SCI, INST OCEANOL, DEPT MARINE ORGANISM TAXON \& PHYLOGENY, QINGDAO 266071, PEOPLES R CHINA.; XU, KD (REPRINT AUTHOR), PILOT NATL LAB MARINE SCI \& TECHNOL QINGDAO, LAB MARINE BIOL \& BIOTECHNOL, QINGDAO 266237, PEOPLES R CHINA.; XU, KD (REPRINT AUTHOR), UNIV CHINESE ACAD SCI, BEIJING 100049, PEOPLES R CHINA.; LI YUHANG, XU KUIDONG, CHINESE ACAD SCI, INST OCE…	ALVERSON AJ, 2007, MOL PHYLOGENET EVOL, V45, P193, DOI 10.1016/J.YMPEV.2007.03.024. [ANONYMOUS], 1975, NOVA HEDWIGIA S, V53, P323.	1	2018	OCEANOGRAPHY	ISI000450463200006	10.1007/S13131-018-1298-X	XU, KD (REPRINT AUTHOR), CHINESE ACAD SCI, INST OCEANOL, DEPT MARINE ORGANISM TAXON \& PHYLOGENY, QINGDAO 266071, PEOPLES R CHINA	ISI	INST OCEANOL;PILOT NATL LAB MARINE SCI AND TECHNOL QINGDAO;UNIV CHINESE ACAD SCI;INST OCEANOL;PILOT NATL LAB MARINE SCI AND TECHNOL QINGDAO;NIPPON DENT UNIV TOKYO;UNIV CHINESE ACAD SCI	INST OCEANOL	NA	LI YUHANG LY, 2018, ACTA OCEANOL SIN
166	MUNIR S;SUN JUN SJ	THE FIRST SNAPSHOT STUDY ON HORIZONTAL DISTRIBUTION AND IDENTIFICATION OF FIVE PERITRICH CILIATES (GENUS VORTICELLA LINNAEUS AND ZOOTHAMNIUM BORY DE ST. VINCENT) FROM THE EASTERN INDIAN OCEAN	ACTA OCEANOLOGICA SINICA	ACTA OCEANOL. SIN.	37	10	79-85	ARTICLE	ARTICLE	VORTICELLA OCEANICA; ZOOTHAMNIUM ALTERNANS; ZOOTHAMNIUM ALRASHEIDI;;ZOOTHAMNIUM MARINUM; ZOOTHAMNIUM PELAGICUM; EASTERN INDIAN OCEAN	TAXONOMIC CHARACTERIZATION; CILIOPHORA; KAHL; REDESCRIPTION;;ZOOPLANKTON; EPIBIONTS; ECOSYSTEM; PATTERNS; PROTOZOA; CHINA	EPIPONT PERITRICH CILIATES ARE ONE OF THE MOST SESSILIE PROTISTS THAT ATTACHED TO THE SUBSTRATE OF ZOOPLANKTON COMMUNITIES ESPECIALLY COPEPODS AND CRUSTACEANS. PERITRICH CILIATES CAN BE SOLITARY OR COLONIAL FORM FOUND FROM THE COASTAL ZONES AND EMBAYMENT AROUND THE WORLD. PRESENT RESEARCH REPORT IS THE FIRST SNAPSHOT STUDY OF THE PERITRICH CILIATES AND THE HORIZONTAL DISTRIBUTION IN OPEN WATERS F…	SUN, J (REPRINT AUTHOR), TIANJIN UNIV SCI \& TECHNOL, TIANJIN KEY LAB MARINE RESOURCES \& CHEM, TIANJIN 300457, PEOPLES R CHINA.; SUN, J (REPRINT AUTHOR), TIANJIN UNIV SCI \& TECHNOL, RES CTR INDIAN OCEAN ECOSYST, TIANJIN 300457, PEOPLES R CHINA.; MUNIR, SONIA, SUN JUN, TIANJIN UNIV SCI \& TECHNOL, TIANJIN KEY LAB MARINE RESOURCES \& CHEM, TIANJIN 300457, PEOPLES R CHINA.; MUNIR, SONIA, SUN JUN, …	BAUERNEBELSICK M, 1996, EUR J PROTISTOL, V32, P18, DOI 10.1016/S0932-4739(96)80036-8. BOLTOVSKOY D, 1999, S ATLANTIC ZOOPLANKT. CHITHRA P., 2015, JOURNAL OF THE MARINE BIOLOGICAL ASSOCIATION OF INDIA, V57, P90, DOI 10.6024/JMBAI.2015.57.2.1842-13. CLAMP JC, 2006, J EUKARYOT MICROBIOL, V53, P494, DOI 10.1111/J.1550-7408.2006.00132.X. CORLISS JO, 1979, CILIATED PROTOZOA CH, P1. DE PUYTORAC P., 1974…	1	2018	OCEANOGRAPHY	ISI000450463200011	10.1007/S13131-018-1303-4	SUN, J (REPRINT AUTHOR), TIANJIN UNIV SCI \& TECHNOL, TIANJIN KEY LAB MARINE RESOURCES \& CHEM, TIANJIN 300457, PEOPLES R CHINA	ISI	TIANJIN UNIV SCI AND TECHNOL;TIANJIN UNIV SCI AND TECHNOL;TIANJIN UNIV SCI AND TECHNOL;TIANJIN UNIV SCI AND TECHNOL	TIANJIN UNIV SCI AND TECHNOL	NA	MUNIR S, 2018, ACTA OCEANOL SIN
167	HAUCK J;LENTON A;LANGLAIS C;MATEAR R	THE FATE OF CARBON AND NUTRIENTS EXPORTED OUT OF THE SOUTHERN OCEAN	GLOBAL BIOGEOCHEMICAL CYCLES	GLOB. BIOGEOCHEM. CYCLE	32	10	1556-1573	ARTICLE	ARTICLE	SOUTHERN OCEAN; OCEAN CARBON SINK; GLOBAL CARBON CYCLE; MODE AND;INTERMEDIATE WATERS; NUTRIENT EXPORT	ANTHROPOGENIC CARBON; OVERTURNING CIRCULATION; BIOLOGICAL PRODUCTIVITY;;ATMOSPHERIC CO2; CLIMATE-CHANGE; SURFACE OCEAN; CMIP5 MODELS; ANNULAR;MODE; MIXED-LAYER; PATHWAYS	SOUTHERN OCEAN (SO) NUTRIENT EXPORT VIA MODE AND INTERMEDIATE WATERS IS KNOWN TO AFFECT GLOBAL BIOLOGICAL PRODUCTION. THE ACCOMPANYING EFFECTS ON THE CO2 FLUX OUTSIDE THE SO ARE LESS CERTAIN. WE PERFORMED IDEALIZED MODEL SIMULATIONS TO SEPARATE THE TRANSIENT EFFECTS OF SO CARBON PUMPS ON NUTRIENTS, PRIMARY PRODUCTION, AND CO2 FLUX OUTSIDE THE SO. THE SO BIOLOGICAL CARBON PUMP LEADS TO DISSOLVED I…	HAUCK, J (REPRINT AUTHOR), HELMHOLTZ ZENTRUM POLAR \& MEERESFORSCH, ALFRED WEGENER INST, BREMERHAVEN, GERMANY.; HAUCK, JUDITH, HELMHOLTZ ZENTRUM POLAR \& MEERESFORSCH, ALFRED WEGENER INST, BREMERHAVEN, GERMANY.; LENTON, ANDREW, LANGLAIS, CLOTHILDE, MATEAR, RICHARD, CSIRO OCEANS \& ATMOSPHERE, HOBART, TAS, AUSTRALIA.; LENTON, ANDREW, CTR SOUTHERN HEMISPHERE OCEANS RES, HOBART, TAS, AUSTRALIA.; LEN…	AYERS JM, 2013, GEOPHYS RES LETT, V40, P3419, DOI 10.1002/GRL.50638. BAKKER DCE, 2016, EARTH SYST SCI DATA, V8, P383, DOI 10.5194/ESSD-8-383-2016. BEHRENFELD MJ, 2013, ANNU REV MAR SCI, V5, P217, DOI 10.1146/ANNUREV-MARINE-121211-172356. BOPP L, 2013, BIOGEOSCIENCES, V10, P6225, DOI 10.5194/BG-10-6225-2013. BRZEZINSKI MA, 2002, GEOPHYS RES LETT, V29, DOI 10.1029/2001GL014349. DE LAVERGNE C, 2017,…	0	2018	ENVIRONMENTAL SCIENCES; GEOSCIENCES, MULTIDISCIPLINARY; METEOROLOGY \& ATMOSPHERIC SCIENCES	ISI000450063500010	10.1029/2018GB005977	HAUCK, J (REPRINT AUTHOR), HELMHOLTZ ZENTRUM POLAR \& MEERESFORSCH, ALFRED WEGENER INST, BREMERHAVEN, GERMANY	ISI	HELMHOLTZ ZENTRUM POLAR AND MEERESFORSCH;HELMHOLTZ ZENTRUM POLAR AND MEERESFORSCH;CTR SOUTHERN HEMISPHERE OCEANS RES;ANTARCTIC CLIMATE AND ECOSYST COOPERAT RES CTR	HELMHOLTZ ZENTRUM POLAR AND MEERESFORSCH	NA	HAUCK J, 2018, GLOB BIOGEOCHEM CYCLE
168	LI XIANGMIN LX;LI FENGCHAO LF;JIAN HUIMIN JH;SU RONGGUO SR	EXPLORATION OF ANTIFOULING POTENTIAL OF THE BROWN ALGAE LAMINARIA `SANHAI'	JOURNAL OF OCEAN UNIVERSITY OF CHINA	J. OCEAN UNIV.	17	5	1135-1141	ARTICLE	ARTICLE	ANTIFOULING; ARTIFICIAL BREEDING; BROWN ALGAE; CRUDE EXTRACT; FATTY;ACIDS; IR Q-TOFMS AND GC-MS	SEAWEED SECONDARY METABOLITES; FATTY-ACIDS; NATURAL-PRODUCTS;;MARINE-BACTERIA; MACROALGAE; EXTRACTS; COATINGS; GROWTH; CYSTOSEIRACEAE;;INHIBITION	SEAWEEDS ARE ONE OF THE LARGEST PRODUCERS OF BIOMASS IN THE MARINE ENVIRONMENT. IT HAS BEEN WELL KNOWN THAT MARINE ALGAE, ESPECIALLY BROWN ALGAE WAS A RICH SOURCE OF BIOGENIC COMPOUNDS WITH ANTIFOULING POTENTIAL THAT COULD BE IDEAL ALTERNATIVES OF TRIBUTYLTIN (TBT). IN THIS PAPER, ANTIFOULING POTENTIAL OF THE BROWN ALGAE LAMINARIA `SANHAI' WAS EXPLORED. FIRSTLY, THE DRIED ALGA WAS EXTRACTED AND T…	JIAN, HM (REPRINT AUTHOR), OCEAN UNIV CHINA, MINIST EDUC, KEY LAB MARINE CHEM THEORY \& TECHNOL, QINGDAO 266100, PEOPLES R CHINA.; LI XIANGMIN, LI FENGCHAO, JIAN HUIMIN, SU RONGGUO, OCEAN UNIV CHINA, MINIST EDUC, KEY LAB MARINE CHEM THEORY \& TECHNOL, QINGDAO 266100, PEOPLES R CHINA.	ASEER MANILAL, 2010, WORLD JOURNAL OF AGRICULTURAL SCIENCES, V6, P243. BAIER R.E., 1980, ADSORPTION MICROORGA, P59. BARBOSA JP, 2007, BIOCHEM SYST ECOL, V35, P549, DOI 10.1016/J.BSE.2007.01.010. BAZES A, 2009, J APPL PHYCOL, V21, P395, DOI 10.1007/S10811-008-9382-9. BHADURY P, 2004, PLANTA, V219, P561, DOI 10.1007/S00425-004-1307-5. BHATTARAI HD, 2006, HYDROBIOLOGIA, V568, P417, DOI 10.1007/S1075…	0	2018	OCEANOGRAPHY	ISI000449985400015	10.1007/S11802-018-3524-8	JIAN, HM (REPRINT AUTHOR), OCEAN UNIV CHINA, MINIST EDUC, KEY LAB MARINE CHEM THEORY \& TECHNOL, QINGDAO 266100, PEOPLES R CHINA	ISI	OCEAN UNIV CHINA;OCEAN UNIV CHINA	OCEAN UNIV CHINA	NA	LI XIANGMIN LX, 2018, J OCEAN UNIV
169	GAVELIS GS;GILE GH	HOW DID CYANOBACTERIA FIRST EMBARK ON THE PATH TO BECOMING PLASTIDS?: LESSONS FROM PROTIST SYMBIOSES	FEMS MICROBIOLOGY LETTERS	FEMS MICROBIOL. LETT.	365	19	NA	ARTICLE	REVIEW	CYANOBIONT; DINOFLAGELLATE; DINOTOM; ENDOSYMBIOSIS; GENETIC ENGINEERING;;PAULINELLA	AMEBA PAULINELLA-CHROMATOPHORA; PHOTOSYNTHETIC EUKARYOTES; CELLULAR;INTERACTIONS; PARAMECIUM-BURSARIA; DIATOM ENDOSYMBIONT; SERIAL;REPLACEMENT; SECONDARY PLASTIDS; GENOME SEQUENCE; PCC 6803; EVOLUTION	SYMBIOSES BETWEEN PHOTOTROPHS AND HETEROTROPHS (A.K.A `PHOTOSYMBIOSES') ARE EXTREMELY COMMON, AND RANGE FROM LOOSE AND TEMPORARY ASSOCIATIONS TO OBLIGATE AND HIGHLY SPECIALIZED FORMS. IN THE HISTORY OF LIFE, THE MOST TRANSFORMATIVE WAS THE `PRIMARY ENDOSYMBIOSIS,' WHEREIN A CYANOBACTERIUM WAS ENGULFED BY A EUKARYOTE AND BECAME GENETICALLY INTEGRATED AS A HERITABLE PHOTOSYNTHETIC ORGANELLE, OR PLA…	GAVELIS, GS (REPRINT AUTHOR), ARIZONA STATE UNIV, SCH LIFE SCI, 427 E TYLER MALL, TEMPE, AZ 85487 USA.; GAVELIS, GREGORY S., GILE, GILLIAN H., ARIZONA STATE UNIV, SCH LIFE SCI, ROOM 611,LIFE SCI TOWER E,427 E,TYLER MALL, TEMPE, AZ 85287 USA.	AGAPAKIS CM, 2011, PLOS ONE, V6, DOI 10.1371/JOURNAL.PONE.0018877. ANDRA J, 2003, DEV COMP IMMUNOL, V27, P291, DOI 10.1016/S0145-305X(02)00106-4. BAURAIN D, 2010, MOL BIOL EVOL, V27, P1698, DOI 10.1093/MOLBEV/MSQ059. BECKER B, 2008, BMC EVOL BIOL, V8, DOI 10.1186/1471-2148-8-203. BEKKER A, 2004, NATURE, V427, P117, DOI 10.1038/NATURE02260. BELL EM, 2003, J PHYCOL, V39, P644, DOI 10.1046/J.1529-88…	0	2018	MICROBIOLOGY	ISI000449463400011	10.1093/FEMSLE/FNY209	GAVELIS, GS (REPRINT AUTHOR), ARIZONA STATE UNIV, SCH LIFE SCI, 427 E TYLER MALL, TEMPE, AZ 85487 USA	ISI	ARIZONA STATE UNIV;ARIZONA STATE UNIV	ARIZONA STATE UNIV	NA	GAVELIS GS, 2018, FEMS MICROBIOL LETT
170	LIU D;WANG Y;WANG Y;KEESING JK	OCEAN FRONTS CONSTRUCT SPATIAL ZONATION IN MICROFOSSIL ASSEMBLAGES	GLOBAL ECOLOGY AND BIOGEOGRAPHY	GLOB. ECOL. BIOGEOGR.	27	10	1225-1237	ARTICLE	ARTICLE	CHINESE SEAS; CONTINENTAL SHELF; CYST; DIATOM; MARINE SEDIMENT;;MESOSCALE FRONTS; PALAEOECOLOGY; REMOTE SENSING; TWO-WAY INDICATOR;SPECIES ANALYSIS	BOTTOM BOUNDARY-LAYER; SURFACE SEDIMENTS; DIATOM DISTRIBUTION;;SOUTHERN-OCEAN; YELLOW SEA; DYE TRACER; CHINA; PHYTOPLANKTON; FLOW;;CLIMATOLOGY	AIM INTEGRATION OF MACROECOLOGY AND PALAEOECOLOGY IS AN IMPORTANT TREND IN UNDERSTANDING RAPIDLY CHANGING MARINE ECOSYSTEMS. HOWEVER, THE SPATIAL MISMATCH BETWEEN THESE TWO DATA TYPES HAS LED TO DIFFICULTIES IN INTERPRETATION, PARTICULARLY FOR SHORT-LIVED PHYTOPLANKTON AND THEIR MICROFOSSILS. FRONTS ARE NARROW TRANSITION ZONES BETWEEN DISTINCT WATER MASSES AND PLAY AN ESSENTIAL ROLE IN PARTITIONI…	LIU, DY (REPRINT AUTHOR), EAST CHINA NORMAL UNIV, STATE KEY LAB ESTUARINE \& COASTAL RES, NORTH ZHONGSHAN RD 3663, SHANGHAI 200062, PEOPLES R CHINA.; LIU, DONGYAN, WANG, YANNA, EAST CHINA NORMAL UNIV, STATE KEY LAB ESTUARINE \& COASTAL RES, NORTH ZHONGSHAN RD 3663, SHANGHAI 200062, PEOPLES R CHINA.; WANG, YUEQI, CHINESE ACAD SCI, YANTAI INST COASTAL ZONE RES, KEY LAB COASTAL ZONE ENVIRONM PROC \&…	ABELMANN A, 2006, PALEOCEANOGRAPHY, V21, DOI 10.1029/2005PA001199. ACHA E. M, 2015, ECOLOGICAL PROCESSES. BALTAR F, 2016, ENV MICROBIOL REP, V8, P132, DOI 10.1111/1758-2229.12362. BARD E, 2009, NATURE, V460, P380, DOI 10.1038/NATURE08189. BARRON JA, 1996, MAR MICROPALEONTOL, V27, P195, DOI 10.1016/0377-8398(95)00060-7. BARTON AD, 2010, SCIENCE, V327, P1509, DOI 10.1126/SCIENCE.1184961. BELKIN I. …	0	2018	ECOLOGY; GEOGRAPHY, PHYSICAL	ISI000449568800008	10.1111/GEB.12779	LIU, DY (REPRINT AUTHOR), EAST CHINA NORMAL UNIV, STATE KEY LAB ESTUARINE \& COASTAL RES, NORTH ZHONGSHAN RD 3663, SHANGHAI 200062, PEOPLES R CHINA	ISI	EAST CHINA NORMAL UNIV;EAST CHINA NORMAL UNIV;YANTAI INST COASTAL ZONE RES;UNIV WESTERN AUSTRALIA	EAST CHINA NORMAL UNIV	NA	LIU D, 2018, GLOB ECOL BIOGEOGR
171	TANG D;LIU X;WANG X;YIN K	RELATIONSHIP BETWEEN THE MAIN COMMUNITIES AND ENVIRONMENTS OF AN URBAN RIVER AND RESERVOIR: CONSIDERING INTEGRATED STRUCTURAL AND FUNCTIONAL ASSESSMENTS OF ECOSYSTEMS	INTERNATIONAL JOURNAL OF ENVIRONMENTAL RESEARCH AND PUBLIC HEALTH	INT. J. ENVIRON. RES. PUBLIC HEALTH	15	10	NA	ARTICLE	ARTICLE	COMMUNITY; WATER QUALITY; SEDIMENT; ECO-EXERGY; BIODIVERSITY	BENTHIC DIATOM COMMUNITIES; ECOLOGICAL RISK-ASSESSMENT; JIANGSU COASTAL;AREA; HEALTH-ASSESSMENT; HEAVY-METALS; ECO-EXERGY; CHINA; WATER;;BIODIVERSITY; INDICATORS	RIVERS AND RESERVOIRS IN URBAN AREAS HAVE BEEN ASSOCIATED WITH ENVIRONMENTAL QUALITY PROBLEMS BECAUSE OF THE DISCHARGE OF DOMESTIC WASTE INTO WATER BODIES. HOWEVER, THE KEY EFFECTS AND THE EXTENT TO WHICH ENVIRONMENTAL FACTORS CAN INFLUENCE THE INTEGRATED STRUCTURE AND FUNCTION OF URBAN RIVER ECOSYSTEMS REMAIN LARGELY UNKNOWN. HERE, A RELATIONSHIP MODEL INVOLVING THE SPECIES COMPOSITION OF THE CO…	TANG, DH (REPRINT AUTHOR), SUN YAT SEN UNIV, SCH MARINE SCI, GUANGZHOU 510006, GUANGDONG, PEOPLES R CHINA.; TANG, DH (REPRINT AUTHOR), KEY LAB MARINE RESOURCES \& COASTAL ENGN GUANGDONG, GUANGZHOU 510006, GUANGDONG, PEOPLES R CHINA.; TANG, DEHAO, YIN, KEDONG, SUN YAT SEN UNIV, SCH MARINE SCI, GUANGZHOU 510006, GUANGDONG, PEOPLES R CHINA.; TANG, DEHAO, YIN, KEDONG, KEY LAB MARINE RESOURCES \& COAS…	[ANONYMOUS], 2002, GB38382002.	0	2018	ENVIRONMENTAL SCIENCES; PUBLIC, ENVIRONMENTAL \& OCCUPATIONAL HEALTH	ISI000448818100244	10.3390/IJERPH15102302	TANG, DH (REPRINT AUTHOR), SUN YAT SEN UNIV, SCH MARINE SCI, GUANGZHOU 510006, GUANGDONG, PEOPLES R CHINA	ISI	SUN YAT SEN UNIV;KEY LAB MARINE RESOURCES AND COASTAL ENGN GUANGDONG;SUN YAT SEN UNIV;KEY LAB MARINE RESOURCES AND COASTAL ENGN GUANGDONG;SOUTH CHINA SEA INST OCEANOL;SCI INST PEARL RIVER WATER RESOURCES PROTECT	SUN YAT SEN UNIV	NA	TANG D, 2018, INT J ENVIRON RES PUBLIC HEALTH
172	KOCH R;KERLING D;O'BRIEN JM	EFFECTS OF CHRONIC ELEVATED NITRATE CONCENTRATIONS ON THE STRUCTURE AND FUNCTION OF RIVER BIOFILMS	FRESHWATER BIOLOGY	FRESHW. BIOL.	63	10	1199-1210	ARTICLE	ARTICLE	ALGAL COMMUNITY; EXTRACELLULAR ENZYMES; NITRATE UPTAKE; NUTRIENT CYCLING	DENITRIFICATION RATES; ADDITION EXPERIMENTS; HEADWATER STREAMS; PRAIRIE;STREAMS; ENZYME-ACTIVITY; ALGAL BIOMASS; NITROGEN; AMMONIUM;;PHYTOPLANKTON; AVAILABILITY	1. BIOFILMS PLAY AN IMPORTANT ROLE IN NUTRIENT CYCLING AND RETENTION IN STREAMS AND RIVERS, ALTERING TRANSPORT OF NITRATE (NO3-) TO DOWNSTREAM ECOSYSTEMS. HOWEVER, INCREASED NUTRIENT AVAILABILITY MAY ALTER BIOFILM COMPOSITION AND FUNCTION. 2. WE ASSESSED EFFECTS OF CHRONIC N POLLUTION ON BIOFILM FUNCTION BY INCUBATING INITIALLY THIN (I.E., EARLY STAGE) AND WELL-DEVELOPED BIOFILMS IN LABORATORY CH…	O'BRIEN, JM (REPRINT AUTHOR), CANISIUS COLL, DEPT BIOL, BUFFALO, NY 14208 USA.; KOCH, RYAN, KERLING, DAVID, O'BRIEN, JONATHAN M., CANISIUS COLL, DEPT BIOL, BUFFALO, NY 14208 USA.	ABOAL M, 2002, J APPL PHYCOL, V14, P49, DOI 10.1023/A:1015298905510. AMINOT A, 1997, MAR CHEM, V56, P59, DOI 10.1016/S0304-4203(96)00080-1. ARANGO CP, 2007, FRESHWATER BIOL, V52, P1210, DOI 10.1111/J.1365-2427.2007.01758.X. ARTIGAS J, 2015, AQUAT MICROB ECOL, V75, P91, DOI 10.3354/AME01745. BATTIN TJ, 2016, NAT REV MICROBIOL, V14, P251, DOI 10.1038/NRMICRO.2016.15. BECHTOLD HA, 2012, LIMNOL OCEAN…	0	2018	ECOLOGY; MARINE \& FRESHWATER BIOLOGY	ISI000448881700002	10.1111/FWB.13126	O'BRIEN, JM (REPRINT AUTHOR), CANISIUS COLL, DEPT BIOL, BUFFALO, NY 14208 USA	ISI	CANISIUS COLL;CANISIUS COLL	CANISIUS COLL	NA	KOCH R, 2018, FRESHW BIOL
173	GILES MP;MICHELUTTI N;GROOMS C;SMOL JP	LONG-TERM LIMNOLOGICAL CHANGES IN THE ECUADORIAN PARAMO: COMPARING THE ECOLOGICAL RESPONSES TO CLIMATE WARMING OF SHALLOW WATERBODIES VERSUS DEEP LAKES	FRESHWATER BIOLOGY	FRESHW. BIOL.	63	10	1316-1325	ARTICLE	ARTICLE	ANDES; DIATOMS; PALEOLIMNOLOGY; PONDS; SOUTH AMERICA	TROPICAL ANDES; TRENDS	1. PARAMOS ARE HIGH-ALTITUDE ECOSYSTEMS OF GRASSLANDS AND SHRUBS THAT SUSTAIN HIGH LEVELS OF BIODIVERSITY AND CONTAIN NUMEROUS LAKES, PONDS AND WETLANDS THAT ARE A CRUCIAL SOURCE OF WATER FOR MILLIONS. IN THE ANDES, LIMNOLOGICAL DATA ARE RARE FROM PARAMOS AND PARTICULARLY SO FROM SHALLOW WATERBODIES THAT ARE PROMINENT FEATURES OF THE LANDSCAPE. 2. HERE, WE ANALYSE FOSSIL DIATOM ASSEMBLAGES USING …	MICHELUTTI, N (REPRINT AUTHOR), QUEENS UNIV, DEPT BIOL, PALEOECOL ASSESSMENT \& RES LAB, KINGSTON, ON, CANADA.; GILES, MARK P., MICHELUTTI, NEAL, GROOMS, CHRISTOPHER, SMOL, JOHN P., QUEENS UNIV, DEPT BIOL, PALEOECOL ENVIRONM ASSESSMENT \& RES LAB, KINGSTON, ON, CANADA.	ANTONIADES D, 2008, ICONOGRAPHIA DIATOMO. APPLEBY P. G., 2001, TRACKING ENV CHANGE, V1, P171, DOI DOI 10.1007/0-306-47669-X\_9. BARTA B, 2018, HYDROBIOLOGIA, V813, P19, DOI 10.1007/S10750-017-3428-4. BATTARBEE RW, 2001, TRACKING ENV CHANGE, V3, P155, DOI DOI 10.1007/0-306-47668-1\_8. COOPER DJ, 2010, ARCT ANTARCT ALP RES, V42, P19, DOI 10.1657/1938-4246-42.1.19. COX E. J., 1996, IDENTIFICATION FR…	2	2018	ECOLOGY; MARINE \& FRESHWATER BIOLOGY	ISI000448881700011	10.1111/FWB.13159	MICHELUTTI, N (REPRINT AUTHOR), QUEENS UNIV, DEPT BIOL, PALEOECOL ASSESSMENT \& RES LAB, KINGSTON, ON, CANADA	ISI	QUEENS UNIV;QUEENS UNIV	QUEENS UNIV	NA	GILES MP, 2018, FRESHW BIOL
174	JACQUEMIN C;BERTRAND C;OURSEL B;THOREL M;FRANQUET E;CAVALLI L	GROWTH RATE OF ALPINE PHYTOPLANKTON ASSEMBLAGES FROM CONTRASTING WATERSHEDS AND N-DEPOSITION REGIMES EXPOSED TO NITROGEN AND PHOSPHORUS ENRICHMENTS	FRESHWATER BIOLOGY	FRESHW. BIOL.	63	10	1326-1339	ARTICLE	ARTICLE	MICROCOSMS; MOUNTAIN LAKES; NITROGEN DEPOSITION; NUTRIENT LIMITATION;;PHYTOPLANKTON GROWTH	UNPRODUCTIVE SWEDISH LAKES; NUTRIENT CO-LIMITATION; HIGH-MOUNTAIN LAKE;;ROCKY-MOUNTAINS; CLIMATE-CHANGE; FISH INTRODUCTIONS; ALGAL COMMUNITY;;FRENCH ALPS; COLORADO; VARIABILITY	1. HIGH MOUNTAIN LAKES ARE A NETWORK OF SENTINELS, SENSITIVE TO ANY EVENTS OCCURRING WITHIN THEIR WATERBODIES, THEIR SURROUNDING CATCHMENTS AND THEIR AIRSHEDS. BY MODIFYING NUTRIENT BALANCE AND AVAILABILITY IN WATER, BOTH LOCAL AND GLOBAL CHANGES ARE EXPECTED TO ALTER PRIMARY PRODUCTIVITY AND TO TRIGGER STRONG ECOLOGICAL IMPACTS IN THESE ECOSYSTEMS. 2. PREDICTING ECOLOGICAL TRAJECTORIES UNDER FUT…	JACQUEMIN, C (REPRINT AUTHOR), AIX MARSEILLE UNIV, AVIGNON UNIV, CNRS, IRD,IMBE, MARSEILLE, FRANCE.; JACQUEMIN, CORALIE, BERTRAND, CELINE, OURSEL, BENJAMIN, THOREL, MAXINE, FRANQUET, EVELYNE, CAVALLI, LAURENT, AIX MARSEILLE UNIV, AVIGNON UNIV, CNRS, IRD,IMBE, MARSEILLE, FRANCE.	ADRIAN R, 2009, LIMNOL OCEANOGR, V54, P2283, DOI 10.4319/LO.2009.54.6\_PART\_2.2283. ANNEVILLE O, 2004, FRESHWATER BIOL, V49, P98, DOI 10.1046/J.1365-2426.2003.01167.X. DELGADO-MOLINA JA, 2009, J PLANKTON RES, V31, P619, DOI 10.1093/PLANKT/FBP018. AUER I, 2007, INT J CLIMATOL, V27, P17, DOI 10.1002/JOC.1377. BATTARBEE RW, 2009, AQUAT ECOSYST HEALTH, V12, P118, DOI 10.1080/14634980902905742. BEARD…	0	2018	ECOLOGY; MARINE \& FRESHWATER BIOLOGY	ISI000448881700012	10.1111/FWB.13160	JACQUEMIN, C (REPRINT AUTHOR), AIX MARSEILLE UNIV, AVIGNON UNIV, CNRS, IRD,IMBE, MARSEILLE, FRANCE	ISI	AIX MARSEILLE UNIV;AIX MARSEILLE UNIV	AIX MARSEILLE UNIV	NA	JACQUEMIN C, 2018, FRESHW BIOL
175	ADLER-AGNON (SHEMESH) Z;LEU S;ZARKA A;BOUSSIBA S;KHOZIN-GOLDBERG I	NOVEL PROMOTERS FOR CONSTITUTIVE AND INDUCIBLE EXPRESSION OF TRANSGENES IN THE DIATOM PHAEODACTYLUM TRICORNUTUM UNDER VARIED NITRATE AVAILABILITY	JOURNAL OF APPLIED PHYCOLOGY	J. APPL. PHYCOL.	30	5	2763-2772	ARTICLE	ARTICLE; PROCEEDINGS PAPER	DIATOM; METABOLIC ENGINEERING; OIL; NITROGEN STARVATION; TRIACYLGLYCEROL	CYLINDROTHECA-FUSIFORMIS BACILLARIOPHYCEAE; POLYUNSATURATED FATTY-ACIDS;;NITROGEN STRESS; LIPID DROPLETS; REPORTER GENES; MESSENGER-RNA; PROTEIN;;MICROALGAE; TRANSFORMATION; BIOSYNTHESIS	RECENT DEVELOPMENTS IN THE GENETIC ENGINEERING OF BIOTECHNOLOGICALLY IMPORTANT MICROALGAEAMONG THEM THE DIATOM PHAEODACTYLUM TRICORNUTUMPROMISE RAPID PROGRESS IN STRAIN IMPROVEMENTS FOR PRODUCING VARIOUS VALUABLE COMMODITIES. NITROGEN (N) DEPLETION AND STARVATION ARE COMMONLY EMPLOYED STRATEGIES TO INDUCE OR ENHANCE THE FORMATION OF SECONDARY CAROTENOIDS AND STORAGE LIPIDS IN MICROALGAL BIOTECHNO…	KHOZIN-GOLDBERG, I (REPRINT AUTHOR), BEN GURION UNIV NEGEV, J BLAUSTEIN INST DESERT RES, FRENCH ASSOC INST AGR \& BIOTECHNOL DRYLANDS, MICROALGAL BIOTECHNOL LAB, SEDE BOQER CAMPUS, IL-8499000 MIDRESHET BEN GURION, ISRAEL.; ADLER-AGNON (SHEMESH), ZACHOR, LEU, STEFAN, ZARKA, ALIZA, BOUSSIBA, SAMMY, KHOZIN-GOLDBERG, INNA, BEN GURION UNIV NEGEV, J BLAUSTEIN INST DESERT RES, FRENCH ASSOC INST AGR \& B…	ABIDA H, 2015, PLANT PHYSIOL, V167, P118, DOI 10.1104/PP.114.252395. ALIPANAH L, 2015, J EXP BOT, V66, P6281, DOI 10.1093/JXB/ERV340. ALONSO DL, 2000, PHYTOCHEMISTRY, V54, P461, DOI 10.1016/S0031-9422(00)00084-4. APT KE, 1994, J APPL PHYCOL, V6, P225, DOI 10.1007/BF02186075. APT KE, 1996, MOL GEN GENET, V252, P572, DOI 10.1007/BF02172403. BENVENUTI G, 2015, BIOTECHNOL BIOFUELS, V8, DOI 10.1186/S1…	0	2018	BIOTECHNOLOGY \& APPLIED MICROBIOLOGY; MARINE \& FRESHWATER BIOLOGY	ISI000448700700005	10.1007/S10811-017-1335-8	KHOZIN-GOLDBERG, I (REPRINT AUTHOR), BEN GURION UNIV NEGEV, J BLAUSTEIN INST DESERT RES, FRENCH ASSOC INST AGR \& BIOTECHNOL DRYLANDS, MICROALGAL BIOTECHNOL LAB, SEDE BOQER CAMPUS, IL-8499000 MIDRESHET BEN GURION, ISRAEL	ISI	BEN GURION UNIV NEGEV;BEN GURION UNIV NEGEV	BEN GURION UNIV NEGEV	NA	ADLER-AGNON (SHEMESH) Z, 2018, J APPL PHYCOL
176	SITNIK S;SHTAIDA N;GUIHENEUF F;LEU S;POPKO J;FEUSSNER I;BOUSSIBA S;KHOZIN-GOLDBERG I	DGAT1 FROM THE ARACHIDONIC-ACID-PRODUCING MICROALGA LOBOSPHAERA INCISA SHOWS LATE GENE EXPRESSION UNDER NITROGEN STARVATION AND SUBSTRATE PROMISCUITY IN A HETEROLOGOUS SYSTEM	JOURNAL OF APPLIED PHYCOLOGY	J. APPL. PHYCOL.	30	5	2773-2791	ARTICLE	ARTICLE; PROCEEDINGS PAPER	ARACHIDONIC ACID; MICROALGAE; NITROGEN STARVATION; PLECKSTRIN HOMOLOGY;DOMAIN; PARIETOCHLORIS; TRIACYLGLYCEROLS	COA-DIACYLGLYCEROL ACYLTRANSFERASE; ALGA PARIETOCHLORIS-INCISA; DIATOM;PHAEODACTYLUM-TRICORNUTUM; SEED OIL CONTENT; CHLAMYDOMONAS-REINHARDTII;;TRIACYLGLYCEROL BIOSYNTHESIS; LIPID DROPLETS; GLYCEROLIPID SYNTHESIS;;ENDOPLASMIC-RETICULUM; OLEAGINOUS MICROALGA	WE REPORT THE IDENTIFICATION AND CHARACTERIZATION OF AN ACYL-COA:DIACYLGLYCEROL ACYLTRANSFERASE 1 (DGAT1)-ENCODING GENE FROM THE GREEN OLEAGINOUS MICROALGA LOBOSPHAERA INCISA (SAG 2468), A PROLIFIC PHOTOSYNTHETIC PRODUCER OF THE N-6 VERY LONG CHAIN POLYUNSATURATED FATTY ACID (VLC-PUFA), ARACHIDONIC ACID. THE GENE EXPRESSION PATTERN OF LIDGAT1 IN L. INCISA CELLS SHOWED A WEAK INCREASE IN MRNA ABUN…	KHOZIN-GOLDBERG, I (REPRINT AUTHOR), BEN GURION UNIV NEGEV, J BLAUSTEIN INST DESERT RES, FRENCH ASSOCIATES INST AGR \& BIOTECHNOL DRYLANDS, MICROALGAL BIOTECHNOL LAB, SEDE BOQER CAMPUS, IL-8499000 MIDRESHET BEN GURION, BEN GURION, ISRAEL.; SITNIK, SIARHEI, SHTAIDA, NASTASSIA, GUIHENEUF, FREDDY, LEU, STEFAN, BOUSSIBA, SAMMY, KHOZIN-GOLDBERG, INNA, BEN GURION UNIV NEGEV, J BLAUSTEIN INST DESERT RES…	ANDRIANOV V, 2010, PLANT BIOTECHNOL J, V8, P277, DOI 10.1111/J.1467-7652.2009.00458.X. AUSUBEL FM, 1995, CURRENT PROTOCOLS MO. BANAS A, 2000, BIOCHEM SOC T, V28, P703, DOI 10.1042/0300-5127:0280703. BELL RM, 1980, ANNU REV BIOCHEM, V49, P459, DOI 10.1146/ANNUREV.BI.49.070180.002331. BIGOGNO C, 2002, PHYTOCHEMISTRY, V60, P135, DOI 10.1016/S0031-9422(02)00037-7. BIGOGNO C, 2002, LIPIDS, V37, P209, …	0	2018	BIOTECHNOLOGY \& APPLIED MICROBIOLOGY; MARINE \& FRESHWATER BIOLOGY	ISI000448700700006	10.1007/S10811-017-1364-3	KHOZIN-GOLDBERG, I (REPRINT AUTHOR), BEN GURION UNIV NEGEV, J BLAUSTEIN INST DESERT RES, FRENCH ASSOCIATES INST AGR \& BIOTECHNOL DRYLANDS, MICROALGAL BIOTECHNOL LAB, SEDE BOQER CAMPUS, IL-8499000 MIDRESHET BEN GURION, BEN GURION, ISRAEL	ISI	BEN GURION UNIV NEGEV;BEN GURION UNIV NEGEV;WESTFAL WILHELMS UNIV;NATL UNIV IRELAND GALWAY;UNIV GOETTINGEN;UNIV GOETTINGEN;UNIV GOETTINGEN	BEN GURION UNIV NEGEV	NA	SITNIK S, 2018, J APPL PHYCOL
177	YONEDA K;YOSHIDA M;SUZUKI I;WATANABE MM	HOMOLOGOUS EXPRESSION OF LIPID DROPLET PROTEIN-ENHANCED NEUTRAL LIPID ACCUMULATION IN THE MARINE DIATOM PHAEODACTYLUM TRICORNUTUM	JOURNAL OF APPLIED PHYCOLOGY	J. APPL. PHYCOL.	30	5	2793-2802	ARTICLE	ARTICLE; PROCEEDINGS PAPER	DIATOM; NITROGEN STARVATION; OVEREXPRESSION; STLDP; TRIACYLGLYCEROL	OIL BODIES; CHLAMYDOMONAS-REINHARDTII; PERILIPIN; NITROGEN; BODY;;OVEREXPRESSION; OLEOSIN; BIOGENESIS; STARVATION; PROTEOMICS	LIPID DROPLETS ARE UBIQUITOUS CELLULAR COMPARTMENTS THAT STORE NEUTRAL LIPIDS AND SPECIFIC PROTEINS LOCALIZE ON THEIR SURFACE. THESE PROTEINS WORK AS A SCAFFOLD IN MAINTAINING THE LIPID DROPLET STRUCTURE OR AS REGULATORS OF LIPOGENESIS OR LIPOLYSIS. PREVIOUSLY, THE MOST ABUNDANT LIPID DROPLET PROTEIN, NAMELY STRAMENOPILE-TYPE LIPID DROPLET PROTEIN (STLDP), WAS IDENTIFIED IN THE MARINE DIATOM PHAE…	YOSHIDA, M (REPRINT AUTHOR), UNIV TSUKUBA, FAC LIFE \& ENVIRONM SCI, 1-1-1 TENNODAI, TSUKUBA, IBARAKI 3058572, JAPAN.; YONEDA, KOHEI, YOSHIDA, MASAKI, SUZUKI, IWANE, WATANABE, MAKOTO M., UNIV TSUKUBA, FAC LIFE \& ENVIRONM SCI, 1-1-1 TENNODAI, TSUKUBA, IBARAKI 3058572, JAPAN.	ABIDA H, 2015, PLANT PHYSIOL, V167, P118, DOI 10.1104/PP.114.252395. ABRAMOFF MD, 2004, BIOPHOTONICS INT, V11, P36, DOI DOI 10.1117/1.3589100. ALIPANAH L, 2015, J EXP BOT, V66, P6281, DOI 10.1093/JXB/ERV340. CHAPMAN KD, 2012, J LIPID RES, V53, P215, DOI 10.1194/JLR.R021436. CHISTI Y, 2007, BIOTECHNOL ADV, V25, P294, DOI 10.1016/J.BIOTECHADV.2007.02.001. DAVIDI L, 2012, PLANTA, V236, P19, DOI 10.1…	1	2018	BIOTECHNOLOGY \& APPLIED MICROBIOLOGY; MARINE \& FRESHWATER BIOLOGY	ISI000448700700007	10.1007/S10811-018-1402-9	YOSHIDA, M (REPRINT AUTHOR), UNIV TSUKUBA, FAC LIFE \& ENVIRONM SCI, 1-1-1 TENNODAI, TSUKUBA, IBARAKI 3058572, JAPAN	ISI	UNIV TSUKUBA;UNIV TSUKUBA	UNIV TSUKUBA	NA	YONEDA K, 2018, J APPL PHYCOL
178	NEUMANN U;LOUIS S;GILLE A;DERWENSKUS F;SCHMID-STAIGER U;BRIVIBA K;BISCHOFF SC	ANTI-INFLAMMATORY EFFECTS OF PHAEODACTYLUM TRICORNUTUM EXTRACTS ON HUMAN BLOOD MONONUCLEAR CELLS AND MURINE MACROPHAGES	JOURNAL OF APPLIED PHYCOLOGY	J. APPL. PHYCOL.	30	5	2837-2846	ARTICLE	ARTICLE; PROCEEDINGS PAPER	DIATOM; CYTOKINES; CELL VIABILITY; MRNA EXPRESSION; NF-B; MAP KINASES	INFLAMMATORY-BOWEL-DISEASE; NF-KAPPA-B; INTESTINAL MAST-CELLS; IN-VITRO;;FATTY-ACIDS; CHLORELLA-STIGMATOPHORA; SIGNALING PATHWAYS; MARINE;MICROALGAE; CYTOKINE RELEASE; GENE-EXPRESSION	THE MICROALGAE PHAEODACTYLUM TRICORNUTUM (PT) IS KNOWN FOR ITS HIGH CONTENT OF OMEGA-3 FATTY ACIDS, WHICH ARE KNOWN TO ATTENUATE INFLAMMATION. ADDITIONALLY, THIS MICROALGA CONTAINS OTHER NUTRIENTS SUCH AS CARBOHYDRATES, VITAMINS, PROTEINS, AND CAROTENOIDS AND THEREFORE COULD BE OF INTEREST FOR ANIMAL AND HUMAN NUTRITION. HERE, WE INVESTIGATED THE EFFECTS OF HEXANE, ETHANOLIC, AND AQUEOUS EXTRACTS…	BISCHOFF, SC (REPRINT AUTHOR), UNIV HOHENHEIM, DEPT NUTR MED, FRUWIRTHSTR 12, D-70593 STUTTGART, GERMANY.; NEUMANN, ULRIKE, LOUIS, SANDRINE, BISCHOFF, STEPHAN C., UNIV HOHENHEIM, DEPT NUTR MED, FRUWIRTHSTR 12, D-70593 STUTTGART, GERMANY.; LOUIS, SANDRINE, GILLE, ANDREA, BRIVIBA, KARLIS, MAX RUBNER INST, DEPT PHYSIOL \& BIOCHEM NUTR, D-76131 KARLSRUHE, GERMANY.; DERWENSKUS, FELIX, UNIV STUTTGART, …	BECKER W., 2004, HDB MICROALGAL CULTU, P312. BERGMANN P, 2013, CHEM-ING-TECH, V85, P202, DOI 10.1002/CITE.201200132. BJORDAL JM, 2004, BRIT MED J, V329, P1317, DOI 10.1136/BMJ.38273.626655.63. BOHLIN K, 1897, MORPHOLOGIE BIOL EIN. BOUWENS M, 2009, AM J CLIN NUTR, V90, P415, DOI 10.3945/AJCN.2009.27680. BOYUM A, 1976, SCAND J IMMUNOL, P9. BROOM OJ, 2009, CLIN EXP IMMUNOL, V158, P272, DOI 10.1111/J…	2	2018	BIOTECHNOLOGY \& APPLIED MICROBIOLOGY; MARINE \& FRESHWATER BIOLOGY	ISI000448700700011	10.1007/S10811-017-1352-7	BISCHOFF, SC (REPRINT AUTHOR), UNIV HOHENHEIM, DEPT NUTR MED, FRUWIRTHSTR 12, D-70593 STUTTGART, GERMANY	ISI	UNIV HOHENHEIM;UNIV HOHENHEIM;MAX RUBNER INST;UNIV STUTTGART;SCHMID-STAIGER	UNIV HOHENHEIM	NA	NEUMANN U, 2018, J APPL PHYCOL
179	ZHOU Y;HU B;ZHAO W;CUI D;TAN L;WANG J	EFFECTS OF INCREASING NUTRIENT DISTURBANCES ON PHYTOPLANKTON COMMUNITY STRUCTURE AND BIODIVERSITY IN TWO TROPICAL SEAS	MARINE POLLUTION BULLETIN	MAR. POLLUT. BULL.	135	NA	239-248	ARTICLE	ARTICLE	ATMOSPHERIC DEPOSITION; PHYTOPLANKTON COMMUNITY; BIOLOGICAL DIVERSITY;;SOUTH CHINA SEA; EASTERN INDIAN OCEAN	SOUTH CHINA SEA; CYANOBACTERIA DOMINANCE; NITROGEN-FIXATION;;CLIMATE-CHANGE; NORTH PACIFIC; REGIME SHIFTS; DIATOM; SIZE; PATTERNS;;THREATS	STATISTICAL ANALYSIS OF RAINFALL DATA FROM 2005 TO 2015 SHOWED THAT ATMOSPHERIC DEPOSITION SUPPLIED LARGE AMOUNT OF DISSOLVED INORGANIC NITROGEN (38-155 MG.M(-2).MONTH(-1)) IN N-DEFICIENT SOUTH CHINA SEA AND EASTERN INDIAN OCEAN. TO UNDERSTAND MARINE ECOSYSTEM RESPONSES TO INCREASING NUTRIENT DISTURBANCES, WE IMPLEMENTED FIELD MESOCOSM EXPERIMENTS TO STUDY PHYTOPLANKTON COMMUNITY STRUCTURE AND BI…	WANG, JT (REPRINT AUTHOR), OCEAN UNIV CHINA, MINIST EDUC, LAB MARINE CHEM THEORY \& TECHNOL, QINGDAO 266100, PEOPLES R CHINA.; ZHAO, WH (REPRINT AUTHOR), CHINESE ACAD SCI, INST OCEANOL, CAS KEY LAB MARINE ECOL \& ENVIRONM SCI, QINGDAO 266071, PEOPLES R CHINA.; ZHOU, YUPING, WANG, JIANGTAO, OCEAN UNIV CHINA, MINIST EDUC, LAB MARINE CHEM THEORY \& TECHNOL, QINGDAO 266100, PEOPLES R CHINA.; ZHOU, YU…	BERMAN-FRANK I, 2003, RES MICROBIOL, V154, P157, DOI 10.1016/S0923-2508(03)00029-9. BROTHERS S, 2016, GLOBAL CHANGE BIOL, V22, P3865, DOI 10.1111/GCB.13306. CHASE JM, 2007, P NATL ACAD SCI USA, V104, P17430, DOI 10.1073/PNAS.0704350104. CHEN BZ, 2011, CONT SHELF RES, V31, P1527, DOI 10.1016/J.CSR.2011.06.018. CHEN CC, 2006, J MARINE SYST, V59, P97, DOI 10.1016/J.JMARSYS.2005.09.002. CHEN YLL, 200…	0	2018	ENVIRONMENTAL SCIENCES; MARINE \& FRESHWATER BIOLOGY	ISI000448094200029	10.1016/J.MARPOLBUL.2018.07.033	WANG, JT (REPRINT AUTHOR), OCEAN UNIV CHINA, MINIST EDUC, LAB MARINE CHEM THEORY \& TECHNOL, QINGDAO 266100, PEOPLES R CHINA	ISI	OCEAN UNIV CHINA;INST OCEANOL;OCEAN UNIV CHINA;OCEAN UNIV CHINA;INST OCEANOL	OCEAN UNIV CHINA	NA	ZHOU Y, 2018, MAR POLLUT BULL
180	PITT KA;LEE SY;CONNOLLY RM;THI HONG HANH BUI THHB;DORIEAN N	SOURCES AND FATE OF ORGANIC MATTER IN CONSTRUCTED VERSUS NATURAL COASTAL WATERWAYS	MARINE POLLUTION BULLETIN	MAR. POLLUT. BULL.	135	NA	505-513	ARTICLE	ARTICLE	CANAL; SEDIMENT; HYPOXIA; SCAVENGING; FATTY ACIDS; STABLE ISOTOPES	MULTIVARIATE-ANALYSIS; CANAL DEVELOPMENTS; SURFACE SEDIMENT; SALT-MARSH;;ACIDIFICATION; ACIDS; FISH; QUEENSLAND; AUSTRALIA; BAY	COASTAL WETLANDS ARE INCREASINGLY BEING CONVERTED INTO CANAL ESTATES WITH POTENTIAL CONSEQUENCES FOR ECOSYSTEM FUNCTIONING. WE COMPARED THE SOURCES AND FATE OF ORGANIC MATTER AND WATER QUALITY AT FOUR TYPES OF CANAL HABITATS (ENTRANCES AND ENDS OF CANALS, CANAL LAKES AND LAKE EDGES) AND SHALLOW AND DEEP NATURAL HABITATS (FOUR REPLICATES OF EACH HABITAT). THE FATE OF LABILE ORGANIC MATTER WAS ASSE…	PITT, KA (REPRINT AUTHOR), GRIFFITH UNIV, AUSTRALIAN RIVERS INST, GOLD COAST CAMPUS, NATHAN, QLD 4222, AUSTRALIA.; PITT, KA (REPRINT AUTHOR), GRIFFITH UNIV, SCH ENVIRONM \& SCI, GOLD COAST CAMPUS, NATHAN, QLD 4222, AUSTRALIA.; PITT, KYLIE A., LEE, SHIN YIP, CONNOLLY, ROD M., THI HONG HANH BUI, GRIFFITH UNIV, AUSTRALIAN RIVERS INST, GOLD COAST CAMPUS, NATHAN, QLD 4222, AUSTRALIA.; PITT, KYLIE A., …	ANDERSON MJ, 2003, ECOLOGY, V84, P511, DOI 10.1890/0012-9658(2003)084[0511:CAOPCA]2.0.CO;2.	0	2018	ENVIRONMENTAL SCIENCES; MARINE \& FRESHWATER BIOLOGY	ISI000448094200057	10.1016/J.MARPOLBUL.2018.07.044	PITT, KA (REPRINT AUTHOR), GRIFFITH UNIV, AUSTRALIAN RIVERS INST, GOLD COAST CAMPUS, NATHAN, QLD 4222, AUSTRALIA	ISI	GRIFFITH UNIV;GRIFFITH UNIV;GRIFFITH UNIV;GRIFFITH UNIV;GRIFFITH UNIV;CHINESE UNIV HONG KONG;VIETNAM NATL UNIV	GRIFFITH UNIV	NA	PITT KA, 2018, MAR POLLUT BULL
181	GERHARD WA;GUNSCH CK	ANALYZING TRENDS IN BALLASTING BEHAVIOR OF VESSELS ARRIVING TO THE UNITED STATES FROM 2004 TO 2017	MARINE POLLUTION BULLETIN	MAR. POLLUT. BULL.	135	NA	525-533	ARTICLE	REVIEW	BALLAST WATER; MARINE INVASIVE SPECIES; MARITIME SHIPPING; NATIONAL;BALLAST INFORMATION CLEARINGHOUSE; BALLAST WATER TREATMENT; GLOBAL TRADE	DISINFECTION BY-PRODUCTS; WATER MANAGEMENT; MIDOCEAN EXCHANGE;;CONVENTION; TRANSPORT; DIATOMS; ALASKA	MARITIME SHIPPING TRANSPORTS OVER 90\% OF GLOBAL GOODS. BALLAST WATER, USED TO PROVIDE VESSEL STABILITY, HAS BEEN ASSOCIATED WITH THE INTRODUCTION OF MARINE INVASIVE SPECIES. THUS, UNDERSTANDING BALLASTING TRENDS IS IMPERATIVE TO PROTECTING HUMAN AND ENVIRONMENTAL HEALTH. THIS PAPER EXAMINES DATA FROM THE NATIONAL BALLAST INFORMATION CLEARINGHOUSE TO ASSESS BALLASTING BEHAVIOR AND SHIPPING TRENDS…	GUNSCH, CK (REPRINT AUTHOR), DUKE UNIV, DEPT CIVIL \& ENVIRONM ENGN, 121 HUDSON HALL, DURHAM, NC 27708 USA.; GERHARD, WILLIAM A., GUNSCH, CLAUDIA K., DUKE UNIV, DEPT CIVIL \& ENVIRONM ENGN, 121 HUDSON HALL, DURHAM, NC 27708 USA.	ALEXANDROU G, 2014, TRANSPORT RES E-LOG, V61, P212, DOI 10.1016/J.TRE.2013.11.007. BAX N, 2003, MAR POLICY, V27, P313, DOI 10.1016/S0308-597X(03)00041-1. BEIRLE S, 2004, GEOPHYS RES LETT, V31, DOI 10.1029/2004GL020312. CARLTON J. T., 2001, INVASIVE SPECIES BIO, P195. CARLTON JT, 1985, OCEANOGR MAR BIOL, V23, P313. COHEN AN, 2017, MAR POLLUT BULL, V118, P348, DOI 10.1016/J.MARPOLBUL.2017.03.020. D…	0	2018	ENVIRONMENTAL SCIENCES; MARINE \& FRESHWATER BIOLOGY	ISI000448094200060	10.1016/J.MARPOLBUL.2018.07.001	GUNSCH, CK (REPRINT AUTHOR), DUKE UNIV, DEPT CIVIL \& ENVIRONM ENGN, 121 HUDSON HALL, DURHAM, NC 27708 USA	ISI	DUKE UNIV;DUKE UNIV	DUKE UNIV	NA	GERHARD WA, 2018, MAR POLLUT BULL
182	YANG S;LIU X	CHARACTERISTICS OF PHYTOPLANKTON ASSEMBLAGES IN THE SOUTHERN YELLOW SEA, CHINA	MARINE POLLUTION BULLETIN	MAR. POLLUT. BULL.	135	NA	562-568	ARTICLE	ARTICLE	PHYTOPLANKTON; CELL ABUNDANCE; SPECIES COMPOSITION; HORIZONTAL AND;VERTICAL DISTRIBUTION; SOUTHERN YELLOW SEA	ESTUARY; DYNAMICS	THE CHARACTERISTICS OF PHYTOPLANKTON ASSEMBLAGES WERE ANALYZED BY THE UTERMOHL METHOD IN THE SOUTHERN YELLOW SEA IN SUMMER, 2008. A TOTAL OF 113 SPECIES (INCLUDING VARIETIES AND FORMS), BELONGING TO 51 GENERA AND 3 PHYLA, WERE IDENTIFIED. DIATOM WAS THE MOST DOMINANT GROUP. THE DOMINANT SPECIES INCLUDED EUCAMPIA ZOODIACUS, LEPTOCYLINDRUS DANICUS, CHAETOCEROS AFFINIS, THALASSIONEMA NITZSCHIOIDES, …	LIU, XS (REPRINT AUTHOR), OCEAN UNIV CHINA, COLL MARINE LIFE SCI, 5 YUSHAN RD, QINGDAO 266003, PEOPLES R CHINA.; YANG, SHIMIN, LIU, XIAOSHOU, OCEAN UNIV CHINA, COLL MARINE LIFE SCI, 5 YUSHAN RD, QINGDAO 266003, PEOPLES R CHINA.	[�� BAI JIE], 2007, [丽海�大�学楮 ��学�, JOURNAL OF OCEAN UNIVERSITY OF CHINA], V37, P1013.	0	2018	ENVIRONMENTAL SCIENCES; MARINE \& FRESHWATER BIOLOGY	ISI000448094200064	10.1016/J.MARPOLBUL.2018.07.062	LIU, XS (REPRINT AUTHOR), OCEAN UNIV CHINA, COLL MARINE LIFE SCI, 5 YUSHAN RD, QINGDAO 266003, PEOPLES R CHINA	ISI	OCEAN UNIV CHINA;OCEAN UNIV CHINA	OCEAN UNIV CHINA	NA	YANG S, 2018, MAR POLLUT BULL
183	NETZER R;HENRY IA;RIBICIC D;WIBBERG D;BROENNER U;BRAKSTAD OG	PETROLEUM HYDROCARBON AND MICROBIAL COMMUNITY STRUCTURE SUCCESSIONS IN MARINE OIL-RELATED AGGREGATES ASSOCIATED WITH DIATOMS RELEVANT FOR ARCTIC CONDITIONS	MARINE POLLUTION BULLETIN	MAR. POLLUT. BULL.	135	NA	759-768	ARTICLE	ARTICLE	OIL-RELATED AGGREGATES; BIODEGRADATION; DIATOMS; MICROBIAL COMMUNITIES;;ARCTIC	DEEP-WATER-HORIZON; SP NOV.; DEGRADING BACTERIUM; CRUDE-OIL;;AROMATIC-HYDROCARBONS; DISPERSED OIL; GEN. NOV.; SEA; BIODEGRADATION;;DEGRADATION	OIL-RELATED AGGREGATES (ORAS) MAY CONTRIBUTE TO THE FATE OF OIL SPILLED OFFSHORE. HOWEVER, OUR UNDERSTANDING ABOUT THE IMPACT OF DIATOMS AND ASSOCIATED BACTERIA INVOLVED IN THE FORMATION OF ORAS AND THE FATE OF OIL COMPOUNDS IN THESE AGGREGATES IS STILL LIMITED. WE INVESTIGATED THESE PROCESSES IN MICROCOSM EXPERIMENTS WITH DEFINED OIL DISPERSIONS IN SEAWATER AT 5 DEGREES C, EMPLOYING THE ARCTIC D…	NETZER, R (REPRINT AUTHOR), SINTEF OCEAN, BRATTORKAIA 17C, N-7010 TRONDHEIM, NORWAY.; NETZER, ROMAN, HENRY, INGRID A., RIBICIC, DENI, BROENNER, UTE, BRAKSTAD, ODD G., SINTEF OCEAN, BRATTORKAIA 17C, N-7010 TRONDHEIM, NORWAY.; WIBBERG, DANIEL, BIELEFELD UNIV, CTR BIOTECHNOL CEBITEC, UNIV STR 27, D-33615 BIELEFELD, GERMANY.	ALLDREDGE AL, 1988, PROG OCEANOGR, V20, P41, DOI 10.1016/0079-6611(88)90053-5. ARNOSTI C, 2016, DEEP-SEA RES PT II, V129, P179, DOI 10.1016/J.DSR2.2014.12.008. ARONESTY E., 2011, EA UTILS COMMAND LIN. ATLAS RM, 1992, ADV MICROB ECOL, V12, P287. BAELUM J, 2012, ENVIRON MICROBIOL, V14, P2405, DOI 10.1111/J.1462-2920.2012.02780.X. BIANCHI D, 2018, NAT GEOSCI, V11, P263, DOI 10.1038/S41561-018-0081-0…	0	2018	ENVIRONMENTAL SCIENCES; MARINE \& FRESHWATER BIOLOGY	ISI000448094200082	10.1016/J.MARPOLBUL.2018.07.074	NETZER, R (REPRINT AUTHOR), SINTEF OCEAN, BRATTORKAIA 17C, N-7010 TRONDHEIM, NORWAY	ISI	BIELEFELD UNIV	NOTREPORTED	NA	NETZER R, 2018, MAR POLLUT BULL
184	TAYLOR JD;BIRD KE;WIDDICOME CE;CUNLIFFE M	ACTIVE BACTERIOPLANKTON COMMUNITY RESPONSE TO DISSOLVED `FREE' DEOXYRIBONUCLEIC ACID (DDNA) IN SURFACE COASTAL MARINE WATERS	FEMS MICROBIOLOGY ECOLOGY	FEMS MICROBIOL. ECOL.	94	10	NA	ARTICLE	ARTICLE	DNA; BACTERIOPLANKTON; STABLE-ISOTOPE PROBING; DON; DOC; DOP	WESTERN ENGLISH-CHANNEL; NORTHERN ADRIATIC SEA; MICROBIAL-POPULATIONS;;AQUATIC ENVIRONMENTS; CHEMICAL-COMPOSITION; ORGANIC NITROGEN;;NUCLEIC-ACIDS; DNA POOLS; BACTERIA; PHYTOPLANKTON	SEAWATER CONTAINS DISSOLVED `FREE' DNA (DDNA) THAT IS PART OF A LARGER <0.2 MU M POOL OF DNA (D-DNA) INCLUDING VIRUSES AND UNCHARACTERISED BOUND DNA. PREVIOUS STUDIES HAVE SHOWN THAT BACTERIOPLANKTON READILY DEGRADE DDNA, AND CULTURE-BASED APPROACHES HAVE IDENTIFIED SEVERAL POTENTIAL DDNA-UTILISING TAXA. THIS STUDY CHARACTERISED THE SEASONAL VARIATION IN D-DNA CONCENTRATIONS AT STATION L4, A COAS…	CUNLIFFE, M (REPRINT AUTHOR), MARINE BIOL ASSOC UK, THE LAB, CITADEL HILL, PLYMOUTH PL1 2PB, DEVON, ENGLAND.; TAYLOR, JOE D., BIRD, KIMBERLEY E., CUNLIFFE, MICHAEL, MARINE BIOL ASSOC UK, THE LAB, CITADEL HILL, PLYMOUTH PL1 2PB, DEVON, ENGLAND.; BIRD, KIMBERLEY E., CUNLIFFE, MICHAEL, PLYMOUTH UNIV, SCH BIOL \& MARINE SCI, MARINE BIOL \& ECOL RES CTR, PLYMOUTH, DEVON, ENGLAND.; WIDDICOME, CLAIRE E.…	AGUSTI S, 2013, BIOGEOSCIENCES, V10, P1259, DOI 10.5194/BG-10-1259-2013. AZAM F, 1983, MAR ECOL PROG SER, V10, P257, DOI 10.3354/MEPS010257. BAUDOUX AC, 2006, AQUAT MICROB ECOL, V44, P207, DOI 10.3354/AME044207. BENNER R., 2002, BIOGEOCHEMISTRY MARI, V3, P56. BERG GM, 2006, AQUAT MICROB ECOL, V42, P215, DOI 10.3354/AME042215. BERGES JA, 2001, J PHYCOL, V37, P1138, DOI 10.1046/J.1529-8817.2001.010…	0	2018	MICROBIOLOGY	ISI000448167900001	10.1093/FEMSEC/FIY132	CUNLIFFE, M (REPRINT AUTHOR), MARINE BIOL ASSOC UK, THE LAB, CITADEL HILL, PLYMOUTH PL1 2PB, DEVON, ENGLAND	ISI	MARINE BIOL ASSOC UK;MARINE BIOL ASSOC UK;PLYMOUTH UNIV;PLYMOUTH MARINE LAB;UNIV SALFORD	MARINE BIOL ASSOC UK	NA	TAYLOR JD, 2018, FEMS MICROBIOL ECOL
185	CIOTTI AM;FERREIRA A;GIANNINI MFC	SEASONAL AND EVENT-DRIVEN CHANGES IN THE PHYTOPLANKTON COMMUNITIES IN THE ARACA BAY AND ADJACENT WATERS	OCEAN AND COASTAL MANAGEMENT	OCEAN COASTAL MANAGE.	164	NA	14-31	ARTICLE	ARTICLE	ARACA BAY; SAO SEBASTIAO CHANNEL; PHYTOPLANKTON COMPOSITION; SCALES OF;VARIABILITY; COASTAL WATERS	HARMFUL ALGAL BLOOMS; COASTAL-MARINE ECOSYSTEMS; SUBTROPICAL ROCKY;SHORES; SOUTH BRAZIL BIGHT; CONTINENTAL-SHELF; CHLOROPHYLL-A; BALTIC;SEA; EUTROPHICATION; PHYSIOLOGY; OCEAN	BIOMASS AND COMPOSITION OF PHYTOPLANKTON ARE REPORTED FOR THE ARACA BAY (AB) AND ADJACENT WATERS IN THE SAO SEBASTIAO CHANNEL (SSC) IN RELATION TO PHYSICAL-CHEMICAL VARIABLES. THE AB HAS UNEQUIVOCAL ECOLOGICAL AND SOCIOECONOMIC IMPORTANCE BUT IT IS UNDER CURRENT ANTHROPIC PRESSURES THAT ARE EXPECTED TO INCREASE. NEEDED FUTURE MANAGEMENT PROGRAMS REQUIRE ESTABLISHING THE NATURAL SCALES OF VARIABIL…	CIOTTI, AM (REPRINT AUTHOR), UNIV SAO PAULO, CTR BIOL MARINHA CEBIMAR, LAB AQUARELA, RODOVIA MANUEL HIPOLITO DO REGO KM 131,5, BR-11612779 SAO SEBASTIAO, SP, BRAZIL.; CIOTTI, AUREA M., FERREIRA, AMABILE, GIANNINI, MARIA F. C., UNIV SAO PAULO, CTR BIOL MARINHA CEBIMAR, LAB AQUARELA, RODOVIA MANUEL HIPOLITO DO REGO KM 131,5, BR-11612779 SAO SEBASTIAO, SP, BRAZIL.; GIANNINI, MARIA F. C., UNIV VICTOR…	ABESSA DMS, 2012, O MUNDO DA SADDE, V36, P643. ALCANTARA-CARRIO J, 2018, OCEAN COAST MANAGE, V164, P32, DOI 10.1016/J.OCECOAMAN.2017.11.011. ALCANTARA-CARRIO J, 2017, GEO-MAR LETT, V37, P475, DOI 10.1007/S00367-017-0495-5. ALVAREZ-ROMERO JG, 2014, J ENVIRON MANAGE, V146, P164, DOI 10.1016/J.JENVMAN.2014.07.007. AMARAL A. C. Z., 2016, LIFE ARGA BAY DIVERS. AMINOT A, 1983, MANUEL ANAL CHIMIQUE. BER…	1	2018	OCEANOGRAPHY; WATER RESOURCES	ISI000448098500003	10.1016/J.OCECOAMAN.2018.03.024	CIOTTI, AM (REPRINT AUTHOR), UNIV SAO PAULO, CTR BIOL MARINHA CEBIMAR, LAB AQUARELA, RODOVIA MANUEL HIPOLITO DO REGO KM 131,5, BR-11612779 SAO SEBASTIAO, SP, BRAZIL	ISI	UNIV SAO PAULO;UNIV SAO PAULO;UNIV VICTORIA UVIC	UNIV SAO PAULO	NA	CIOTTI AM, 2018, OCEAN COASTAL MANAGE
186	KOJADINOVIC-SIRINELLI M;VILLAIN A;PUPPO C;SING SF;PRIORETTI L;HUBERT P;GREGORI G;ZHANG Y;SASSI JF;CLAVERIE JM;BLANC G;GONTERO B	EXPLORING THE MICROBIOME OF THE ``STAR'' FRESHWATER DIATOM	ENVIRONMENTAL MICROBIOLOGY	ENVIRON. MICROBIOL.	20	10	3601-3615	ARTICLE	ARTICLE	NA	PHAEODACTYLUM-TRICORNUTUM; BACTERIAL COMMUNITY; MARINE DIATOM;;PHYTOPLANKTON; IRON; COMPETITION; ALGAE; BACILLARIOPHYCEAE; GROWTH;;SIDEROPHORES	MOST OF OUR KNOWLEDGE ON THE MECHANISMS UNDERLYING DIATOM-BACTERIAL INTERACTIONS HAS BEEN ACQUIRED THROUGH STUDIES INVOLVING ISOLATION OF CULTURABLE PARTNERS. HERE, WE ESTABLISHED A LABORATORY MODEL OF INTERMEDIATE COMPLEXITY BETWEEN COMPLEX NATURAL COMMUNITIES AND LABORATORY PURE CULTURE MODELS. WE INVESTIGATED THE WHOLE COMMUNITY FORMED BY THE FRESHWATER DIATOM ASTERIONELLA FORMOSA AND ITS ASSO…	KOJADINOVIC-SIRINELLI, M, GONTERO, B (REPRINT AUTHOR), AIX MARSEILLE UNIV, CNRS, BIP, UMR 7281, MARSEILLE, FRANCE.; KOJADINOVIC-SIRINELLI, M (REPRINT AUTHOR), CNRS, CEA, BIAM, F-13108 ST PAUL LES DURANCE, FRANCE.; KOJADINOVIC-SIRINELLI, M (REPRINT AUTHOR), AIX MARSEILLE UNIV, CEA CADARACHE, UMR LBC 7265, F-13108 ST PAUL LES DURANCE, FRANCE.; KOJADINOVIC-SIRINELLI, MILA, PUPPO, CARINE, PRIORETTI, …	AMIN SA, 2015, NATURE, V522, P98, DOI 10.1038/NATURE14488. AMIN SA, 2012, MICROBIOL MOL BIOL R, V76, P667, DOI 10.1128/MMBR.00007-12. ARMBRUST EV, 2009, NATURE, V459, P185, DOI 10.1038/NATURE08057. BANKEVICH A, 2012, J COMPUT BIOL, V19, P455, DOI 10.1089/CMB.2012.0021. BELL W, 1972, BIOL BULL, V143, P265, DOI 10.2307/1540052. BERGMANN GT, 2011, SOIL BIOL BIOCHEM, V43, P1450, DOI 10.1016/J.SOILBIO…	0	2018	MICROBIOLOGY	ISI000447549700011	10.1111/1462-2920.14337	KOJADINOVIC-SIRINELLI, M, GONTERO, B (REPRINT AUTHOR), AIX MARSEILLE UNIV, CNRS, BIP, UMR 7281, MARSEILLE, FRANCE	ISI	AIX MARSEILLE UNIV;CNRS;AIX MARSEILLE UNIV;AIX MARSEILLE UNIV;AIX MARSEILLE UNIV;AIX MARSEILLE UNIV;UNIV TOULON AND VAR;CNRS;AIX MARSEILLE UNIV	AIX MARSEILLE UNIV	NA	KOJADINOVIC-SIRINELLI M, 2018, ENVIRON MICROBIOL
187	XU D;SUN P;ZHANG Y;LI R;HUANG B;JIAO N;WARREN A;WANG L	PIGMENTED MICROBIAL EUKARYOTES FUEL THE DEEP SEA CARBON POOL IN THE TROPICAL WESTERN PACIFIC OCEAN	ENVIRONMENTAL MICROBIOLOGY	ENVIRON. MICROBIOL.	20	10	3811-3824	ARTICLE	ARTICLE	NA	SOUTH CHINA SEA; PERFORMANCE LIQUID-CHROMATOGRAPHY; NORTHEAST;ATLANTIC-OCEAN; MARINE PICOPHYTOPLANKTON; PRYMNESIUM-PATELLIFERUM;;PHYTOPLANKTON COMMUNITY; PROTISTAN ASSEMBLAGES; RESPIRATION RATES;;MEDITERRANEAN SEA; SINKING VELOCITY	PHOTOTROPHIC MICROBIAL EUKARYOTES DOMINATE PRIMARY PRODUCTION OVER LARGE OCEANIC REGIONS. DUE TO THEIR SMALL SIZES AND SLOW SINKING RATES, IT IS ASSUMED THEY CONTRIBUTE RELATIVELY LITTLE TO THE DOWNWARD EXPORT OF ORGANIC CARBON VIA THE BIOLOGICAL PUMP. THEREFORE, THE COMMUNITY STRUCTURE OF PHOTOTROPHIC CELLS IN THE DEEP OCEAN HAS LONG BEEN OVERLOOKED AND REMAINS LARGELY UNKNOWN. IN THIS STUDY, WE…	XU, DP (REPRINT AUTHOR), XIAMEN UNIV, INST MARINE MICROBES \& ECOSPHERES, COLL OCEAN \& EARTH SCI, STATE KEY LAB MARINE ENVIRONM SCI, XIAMEN 361102, PEOPLES R CHINA.; XU, DAPENG, ZHANG, YIZHE, LI, RAN, JIAO, NIANZHI, XIAMEN UNIV, INST MARINE MICROBES \& ECOSPHERES, COLL OCEAN \& EARTH SCI, STATE KEY LAB MARINE ENVIRONM SCI, XIAMEN 361102, PEOPLES R CHINA.; SUN, PING, HUANG, BANGQIN, WANG, LEI, XI…	AGUSTI S, 2015, NAT COMMUN, V6, DOI 10.1038/NCOMMS8608. AMARAL-ZETTLER LA, 2009, PLOS ONE, V4, DOI 10.1371/JOURNAL.PONE.0006372. BATES ST, 2013, ISME J, V7, P652, DOI 10.1038/ISMEJ.2012.147. BIENFANG PK, 1980, MAR BIOL, V61, P69, DOI 10.1007/BF00410342. BOLGER AM, 2014, BIOINFORMATICS, V30, P2114, DOI 10.1093/BIOINFORMATICS/BTU170. CADEE GC, 1985, MAR ECOL PROG SER, V24, P193, DOI 10.3354/MEPS024…	0	2018	MICROBIOLOGY	ISI000447549700026	10.1111/1462-2920.14396	XU, DP (REPRINT AUTHOR), XIAMEN UNIV, INST MARINE MICROBES \& ECOSPHERES, COLL OCEAN \& EARTH SCI, STATE KEY LAB MARINE ENVIRONM SCI, XIAMEN 361102, PEOPLES R CHINA	ISI	XIAMEN UNIV;XIAMEN UNIV;XIAMEN UNIV;DEPT LIFE SCI	XIAMEN UNIV	NA	XU D, 2018, ENVIRON MICROBIOL
188	KEMP AES;VILLAREAL TA	THE CASE OF THE DIATOMS AND THE MUDDLED MANDALAS: TIME TO RECOGNIZE DIATOM ADAPTATIONS TO STRATIFIED WATERS	PROGRESS IN OCEANOGRAPHY	PROG. OCEANOGR.	167	NA	138-149	ARTICLE	ARTICLE	DIATOMS; PHYTOPLANLCTON; PRIMARY PRODUCTION; OCEAN CIRCULATION; CLIMATIC;CHANGES; OCEAN STRATIFICATION	SUBSURFACE CHLOROPHYLL MAXIMUM; PACIFIC SUBTROPICAL GYRE; VERTICALLY;MIGRATING RHIZOSOLENIA; PLANKTON FUNCTIONAL TYPES; LARGE OCEANIC;DIATOMS; CENTRAL NORTH PACIFIC; SILICIC-ACID UPTAKE; WALK ANDERSON 2005;;MARINE SNOW; PHYTOPLANKTON DYNAMICS	MODELS USED TO PREDICT FUTURE OCEAN ECOSYSTEM AND BIOGEOCHEMICAL BEHAVIOUR DEPEND ON SIMPLIFIED ECOLOGICAL FRAMEWORKS ALLOWING THE DEFINITION OF PLANKTON FUNCTIONAL TYPES. FOREMOST AMONG SUCH FRAMEWORKS HAS BEEN THE MANDALA OF MARGALEF. HIS 1978 PAPER HAS BEEN INCREASINGLY REFERRED TO IN THE PAST DECADE AS SIMPLIFIED ECOLOGICAL SCHEMES HAVE BEEN SOUGHT TO HELP PREDICT THE EFFECT OF CLIMATE CHANGE…	KEMP, AES (REPRINT AUTHOR), UNIV SOUTHAMPTON, NATL OCEANOG CTR, SCH OCEAN \& EARTH SCI, SOUTHAMPTON SO14 3ZH, HANTS, ENGLAND.; KEMP, ALAN E. S., UNIV SOUTHAMPTON, NATL OCEANOG CTR, SCH OCEAN \& EARTH SCI, SOUTHAMPTON SO14 3ZH, HANTS, ENGLAND.; VILLAREAL, TRACY A., UNIV TEXAS AUSTIN, MARINE SCI INST, PORT ARANSAS, TX 78373 USA.	AGUSTI S, 2015, NAT COMMUN, V6, DOI 10.1038/NCOMMS8608. ALLDREDGE AL, 1989, DEEP-SEA RES, V36, P159, DOI 10.1016/0198-0149(89)90131-3. ALLDREDGE AL, 2002, MAR ECOL PROG SER, V233, P1, DOI 10.3354/MEPS233001. ALLDREDGE AL, 1988, PROG OCEANOGR, V20, P41, DOI 10.1016/0079-6611(88)90053-5. ALLEN AE, 2011, NATURE, V473, P203, DOI 10.1038/NATURE10074. ALLEN JI, 2011, J PLANKTON RES, V33, P989, DOI 10.1…	0	2018	OCEANOGRAPHY	ISI000447576400010	10.1016/J.POCEAN.2018.08.002	KEMP, AES (REPRINT AUTHOR), UNIV SOUTHAMPTON, NATL OCEANOG CTR, SCH OCEAN \& EARTH SCI, SOUTHAMPTON SO14 3ZH, HANTS, ENGLAND	ISI	UNIV SOUTHAMPTON;UNIV SOUTHAMPTON;UNIV TEXAS AUSTIN	UNIV SOUTHAMPTON	NA	KEMP AES, 2018, PROG OCEANOGR
189	BARBIERI R;CAVALAZZI B	MICROTERRACETTES IN SABKHA OUM DBA (WESTERN SAHARA, MOROCCO): PHYSICAL AND BIOLOGICAL INTERACTIONS IN THE FORMATION OF A SURFACE MICROMORPHOLOGY	ASTROBIOLOGY	ASTROBIOLOGY	18	10	1351-1367	ARTICLE	ARTICLE	MICROBIAL GEOMORPHOLOGY; SABKHA; DIATOMS; CYANOBACTERIA; BIOSIGNATURES;;MARS ANALOGUE ENVIRONMENTS	YELLOWSTONE-NATIONAL-PARK; EXTRACELLULAR POLYMERIC SUBSTANCES;;EUKARYOTE-DOMINATED BIOFILMS; MAMMOTH HOT-SPRINGS; CARBONATE;PRECIPITATION; SEDIMENTARY STRUCTURES; EXTREME ENVIRONMENTS; MICROBIAL;BIOFILMS; EL TATIO; MARS	SMALL-SCALE TERRACING (MICROTERRACETTES) IS A SURFACE GEOMORPHIC FEATURE THAT RECURS UNDER A RANGE OF ENVIRONMENTAL SETTINGS, SUCH AS THOSE EXISTING IN HIGH TO LOW TEMPERATURE GEOTHERMAL SPRINGS AND EVAPORITIC ENVIRONMENTS, THROUGH THE SINGLE OR COMBINED ACTION OF PHYSICOCHEMICAL AGENTS AND MICROBIOLOGICAL PROCESSES. SUCH MORPHOLOGY CAN ALSO BE OBSERVED IN A CONFINED SECTOR OF THE SABKHA OUM DBA,…	BARBIERI, R (REPRINT AUTHOR), ALMA MATER STUDIORUM UNIV BOLOGNA, DIPARTIMENTO SCI BIOL GEOL \& AMBIENTALI, VIA ZAMBONI 67, I-40126 BOLOGNA, ITALY.; BARBIERI, ROBERTO, CAVALAZZI, BARBARA, ALMA MATER STUDIORUM UNIV BOLOGNA, DIPARTIMENTO SCI BIOL GEOL \& AMBIENTALI, VIA ZAMBONI 67, I-40126 BOLOGNA, ITALY.; CAVALAZZI, BARBARA, UNIV JOHANNESBURG, DEPT GEOL, JOHANNESBURG, SOUTH AFRICA.	ADAMS DG, 2012, ECOLOGY CYANOBACTERI, V2, P593. AGUILERA A, 2007, MICROB ECOL, V53, P294, DOI 10.1007/S00248-006-9092-2. AMIN SA, 2012, MICROBIOL MOL BIOL R, V76, P667, DOI 10.1128/MMBR.00007-12. AWRAMIK SM, 1988, P NATL ACAD SCI USA, V85, P1327, DOI 10.1073/PNAS.85.5.1327. BARBIERI R., 2013, HABITABILITY OTHER P, P163. BATTARBEE RW, 2001, TRACKING ENV CHANGE, V3, P155, DOI DOI 10.1007/0-306-4766…	0	2018	ASTRONOMY \& ASTROPHYSICS; BIOLOGY; GEOSCIENCES, MULTIDISCIPLINARY	ISI000447293000008	10.1089/AST.2017.1646	BARBIERI, R (REPRINT AUTHOR), ALMA MATER STUDIORUM UNIV BOLOGNA, DIPARTIMENTO SCI BIOL GEOL \& AMBIENTALI, VIA ZAMBONI 67, I-40126 BOLOGNA, ITALY	ISI	ALMA MATER STUDIORUM UNIV BOLOGNA;ALMA MATER STUDIORUM UNIV BOLOGNA;UNIV JOHANNESBURG	ALMA MATER STUDIORUM UNIV BOLOGNA	NA	BARBIERI R, 2018, ASTROBIOLOGY
190	KUNZA LA;GILLIS CA;HAUETER JZ;MURDOCK JN;O'BRIEN JM	DECLINING PHOSPHORUS AS A POTENTIAL DRIVER FOR THE ONSET OF DIDYMOSPHENIA GEMINATA MATS IN NORTH AMERICAN RIVERS	RIVER RESEARCH AND APPLICATIONS	RIVER RES. APPL.	34	8	1105-1110	ARTICLE	ARTICLE	DAMS; DIDYMO; MAT DEVELOPMENT; NUTRIENTS; OLIGOTROPHICATION	BLOOM FORMATION; DIATOM; MANAGEMENT; MODELS; GROWTH; IRON	DIDYMOSPHENIA GEMINATA IS A STALK-FORMING DIATOM CAPABLE OF CREATING THICK BENTHIC MATS IN LOW-NUTRIENT STREAMS. THERE ARE TWO HYPOTHESES TO EXPLAIN THE RAPID WORLDWIDE INCREASE IN OCCURRENCE OF NUISANCE D.GEMINATA MATS: (A) CELLS ARE SPREAD AMONG RIVERS AND ACROSS BROAD ECOREGIONS THROUGH NATURAL AND ANTHROPOGENIC VECTORS, OR (2) PRE-EXISTING D.GEMINATA POPULATIONS ARE FORMING MATS IN RESPONSE T…	KUNZA, LA (REPRINT AUTHOR), SOUTH DAKOTA SCH MINES \& TECHNOL, DEPT CHEM \& APPL BIOL SCI, PROGRAM ATMOSPHER \& ENVIRONM SCI, RAPID CITY, SD 57701 USA.; KUNZA, LISA A., SOUTH DAKOTA SCH MINES \& TECHNOL, DEPT CHEM \& APPL BIOL SCI, RAPID CITY, SD USA.; GILLIS, CAROLE-ANNE, RESTIGOUCHE RIVER WATERSHED MANAGEMENT COUNCIL, MATAPEDIA, PQ, CANADA.; KUNZA, LISA A., HAUETER, JAIME Z., SOUTH DAKOTA SCH M…	BERGEY EA, 2015, BIOSCIENCE, V65, P225, DOI 10.1093/BIOSCI/BIU226. BOTHWELL ML, 2017, FRONT ECOL ENVIRON, V15, P110, DOI 10.1002/FEE.1466. BOTHWELL ML, 2014, DIATOM RES, V29, P229, DOI 10.1080/0269249X.2014.889041. BOTHWELL ML, 2012, CAN J FISH AQUAT SCI, V69, P1723, DOI 10.1139/F2012-112. BOTHWELL ML, 2009, FISHERIES, V34, P382, DOI 10.1577/1548-8446-34.8.382. BRAY J, 2017, HYDROBIOLOGIA, V784, …	1	2018	ENVIRONMENTAL SCIENCES; WATER RESOURCES	ISI000446330200020	10.1002/RRA.3332	KUNZA, LA (REPRINT AUTHOR), SOUTH DAKOTA SCH MINES \& TECHNOL, DEPT CHEM \& APPL BIOL SCI, PROGRAM ATMOSPHER \& ENVIRONM SCI, RAPID CITY, SD 57701 USA	ISI	SOUTH DAKOTA SCH MINES AND TECHNOL;SOUTH DAKOTA SCH MINES AND TECHNOL;RESTIGOUCHE RIVER WATERSHED MANAGEMENT COUNCIL;SOUTH DAKOTA SCH MINES AND TECHNOL;TENNESSEE TECHNOL UNIV;CANISIUS COLL;SOUTH DAKOTA DEPT ENVIRONM AND NAT RESOURCES	SOUTH DAKOTA SCH MINES AND TECHNOL	NA	KUNZA LA, 2018, RIVER RES APPL
191	LINES T;BEARDALL J	CARBON ACQUISITION CHARACTERISTICS OF SIX MICROALGAL SPECIES ISOLATED FROM A SUBTROPICAL RESERVOIR: POTENTIAL IMPLICATIONS FOR SPECIES SUCCESSION	JOURNAL OF PHYCOLOGY	J. PHYCOL.	54	5	599-607	ARTICLE	ARTICLE	CARBON ACQUISITION; CARBON DIOXIDE-CONCENTRATING MECHANISM; COMPETITIVE;DOMINANCE; FRESHWATER; INTERNAL INORGANIC CARBON POOL	CYANOBACTERIUM CYLINDROSPERMOPSIS-RACIBORSKII; CO2 CONCENTRATING;MECHANISMS; INORGANIC CARBON; CO2-CONCENTRATING MECHANISMS; ECOLOGICAL;IMPLICATIONS; PHOTOSYNTHESIS; DIOXIDE; BLOOMS; LIGHT; PHYTOPLANKTON	CO2 LEVELS IN FRESHWATER SYSTEMS CAN FLUCTUATE WIDELY, POTENTIALLY INFLUENCING PHOTOSYNTHETIC RATES AND GROWTH OF PHYTOPLANKTON. GIVEN THE RIGHT CONDITIONS, THIS CAN LEAD TO BLOOM FORMATION AND AFFECT WATER QUALITY. THIS STUDY INVESTIGATED THE ACQUISITION OF DISSOLVED INORGANIC CARBON (DIC) BY SIX SPECIES OF MICROALGAE, A CYANOBACTERIUM CYLINDROSPERMOPSIS RACIBORSKII, THE DIATOMS CYCLOTELLA SP., …	BEARDALL, J (REPRINT AUTHOR), MONASH UNIV, SCH BIOL SCI, CLAYTON, VIC 3800, AUSTRALIA.; LINES, THOMAS, BEARDALL, JOHN, MONASH UNIV, SCH BIOL SCI, CLAYTON, VIC 3800, AUSTRALIA.	BADGER MR, 1980, PLANT PHYSIOL, V66, P407, DOI 10.1104/PP.66.3.407. BADGER MR, 1998, CAN J BOT, V76, P1052, DOI 10.1139/B98-074. BEARDALL J, 2002, FUNCT PLANT BIOL, V29, P335, DOI 10.1071/PP01195. BEARDALL J, 1991, J PLANKTON RES, V13, PS133. BEARDALL J, 2016, DEVEL APPL PHYCOL, V6, P89, DOI 10.1007/978-3-319-24945-2\_4. BRIAND JF, 2004, J PHYCOL, V40, P231, DOI 10.1111/J.1529-8817.2004.03118.X. …	0	2018	PLANT SCIENCES; MARINE \& FRESHWATER BIOLOGY	ISI000446171600002	10.1111/JPY.12770	BEARDALL, J (REPRINT AUTHOR), MONASH UNIV, SCH BIOL SCI, CLAYTON, VIC 3800, AUSTRALIA	ISI	MONASH UNIV;MONASH UNIV	MONASH UNIV	NA	LINES T, 2018, J PHYCOL
192	BESZTERI B;ALLEN C;ALMANDOZ GO;ARMAND L;ANGELES BARCENA M;CANTZLER H;CROSTA X;ESPER O;JORDAN RW;KAUER G;KLAAS C;KLOSTER M;LEVENTER A;PIKE J;RIGUAL HERNANDEZ AS	QUANTITATIVE COMPARISON OF TAXA AND TAXON CONCEPTS IN THE DIATOM GENUS FRAGILARIOPSIS: A CASE STUDY ON USING SLIDE SCANNING, MULTIEXPERT IMAGE ANNOTATION, AND IMAGE ANALYSIS IN TAXONOMY	JOURNAL OF PHYCOLOGY	J. PHYCOL.	54	5	703-719	ARTICLE	ARTICLE	AUTOMATIC DIATOM IDENTIFICATION; BACILLARIOPHYTA; HIGH THROUGHPUT;MICROSCOPY; IMAGE ANALYSIS; MORPHOMETRICS; SHERPA; TAXONOMIC AGREEMENT	SOUTHERN-OCEAN SEDIMENTS; ANTARCTIC SEA-ICE; IDENTIFICATION;;BIOGEOGRAPHY; ZOOPLANKTON; INSTRUMENT; PROXY	SEMIAUTOMATED METHODS FOR MICROSCOPIC IMAGE ACQUISITION, IMAGE ANALYSIS, AND TAXONOMIC IDENTIFICATION HAVE REPEATEDLY RECEIVED ATTENTION IN DIATOM ANALYSIS. LESS WELL STUDIED IS THE QUESTION WHETHER AND HOW SUCH METHODS MIGHT PROVE USEFUL FOR CLARIFYING THE DELIMITATION OF SPECIES THAT ARE DIFFICULT TO SEPARATE FOR HUMAN TAXONOMISTS. TO TRY TO ANSWER THIS QUESTION, THREE VERY SIMILAR FRAGILARIOPS…	BESZTERI, B (REPRINT AUTHOR), HELMHOLTZ CTR POLAR \& MARINE RES, ALFRED WEGENER INST, SECT POLAR BIOL OCEANOG, HANDELSHAFEN 12, D-27570 BREMERHAVEN, GERMANY.; BESZTERI, BANK, CANTZLER, HANNELORE, KLAAS, CHRISTINE, KLOSTER, MICHAEL, HELMHOLTZ CTR POLAR \& MARINE RES, ALFRED WEGENER INST, SECT POLAR BIOL OCEANOG, HANDELSHAFEN 12, D-27570 BREMERHAVEN, GERMANY.; ALLEN, CLAIRE, BRITISH ANTARCTIC SURVE…	ARMAND LK, 2005, PALAEOGEOGR PALAEOCL, V223, P93, DOI 10.1016/J.PALAEO.2005.02.015. BAYER M. M., 2002, AUTOMATIC DIATOM IDE. BEAUFORT L, 2004, MAR MICROPALEONTOL, V51, P57, DOI 10.1016/J.MARMICRO.2003.09.003. BENFIELD MC, 2007, OCEANOGRAPHY, V20, P172, DOI 10.5670/OCEANOG.2007.63. BIARD T, 2016, NATURE, V532, P504, DOI 10.1038/NATURE17652. BOLLMANN J., 2005, IMAGE ANAL SEDIMENTS, P229. BONHOMME V…	1	2018	PLANT SCIENCES; MARINE \& FRESHWATER BIOLOGY	ISI000446171600011	10.1111/JPY.12767	BESZTERI, B (REPRINT AUTHOR), HELMHOLTZ CTR POLAR \& MARINE RES, ALFRED WEGENER INST, SECT POLAR BIOL OCEANOG, HANDELSHAFEN 12, D-27570 BREMERHAVEN, GERMANY	ISI	ALFRED WEGENER INST;ALFRED WEGENER INST;UNIV NACL LA PLATA;AUSTRALIAN NATL UNIV;UNIV SALAMANCA;UNIV BORDEAUX;ALFRED WEGENER INST;YAMAGATA UNIV;UNIV APPL SCI;COLGATE UNIV;CARDIFF UNIV;UNIV SALAMANCA	ALFRED WEGENER INST	NA	BESZTERI B, 2018, J PHYCOL
193	HSIEH CJ;ZHAN SH;LIAO CP;TANG SL;WANG LC;WATANABE T;GERALDINO PJL;LIU SL	THE EFFECTS OF CONTEMPORARY SELECTION AND DISPERSAL LIMITATION ON THE COMMUNITY ASSEMBLY OF ACIDOPHILIC MICROALGAE	JOURNAL OF PHYCOLOGY	J. PHYCOL.	54	5	720-733	ARTICLE	ARTICLE	ACIDOPHILIC MICROALGAE; COMMUNITY ASSEMBLY; CONTEMPORARY SELECTION;;DISPERSAL LIMITATION; PYROSEQUENCING; RBCL	YELLOWSTONE-NATIONAL-PARK; ACID-MINE DRAINAGE; GALDIERIA-SULPHURARIA;;SPECIES DELIMITATION; MICROBIAL COMMUNITIES; HIGH-THROUGHPUT; RED ALGAE;;LOW-PH; DIVERSITY; CYANIDIALES	EXTREMOPHILIC MICROALGAE ARE PRIMARY PRODUCERS IN ACIDIC HABITATS, SUCH AS VOLCANIC SITES AND ACID MINE DRAINAGES, AND PLAY A CENTRAL ROLE IN BIOGEOCHEMICAL CYCLES. YET, BASIC KNOWLEDGE ABOUT THEIR SPECIES COMPOSITION AND COMMUNITY ASSEMBLY IS LACKING. HERE, WE BEGIN TO FILL THIS KNOWLEDGE GAP BY PERFORMING THE FIRST LARGE-SCALE SURVEY OF MICROALGAL DIVERSITY IN ACIDIC GEOTHERMAL SITES ACROSS THE…	LIU, SL (REPRINT AUTHOR), TUNGHAI UNIV, DEPT LIFE SCI, TAICHUNG 40704, TAIWAN.; HSIEH, CHIA-JUNG, LIAO, CHEN-PAN, LIU, SHAO-LUN, TUNGHAI UNIV, DEPT LIFE SCI, TAICHUNG 40704, TAIWAN.; ZHAN, SHING HEI, UNIV BRITISH COLUMBIA, DEPT ZOOL, 6270 UNIV BLVD, VANCOUVER, BC V6T 1Z4, CANADA.; TANG, SEN-LIN, ACAD SINICA, BIODIVERS RES CTR, TAIPEI 11529, TAIWAN.; WANG, LIANG-CHI, NATL CHUNG CHENG UNIV, DEPT EA…	AGUILERA A, 2006, APPL ENVIRON MICROB, V72, P5325, DOI 10.1128/AEM.00513-06. AGUILERA ANGELES, 2013, LIFE-BASEL, V3, P363, DOI 10.3390/LIFE3030363. AGUILERA A, 2010, INT MICROBIOL, V13, P21, DOI 10.2436/20.1501.01.108. AMARAL-ZETTLER LA, 2013, FRONT MICROBIOL, V3, DOI 10.3389/FMICB.2012.00441. BOYD ES, 2009, ENVIRON MICROBIOL, V11, P950, DOI 10.1111/J.1462-2920.2008.01820.X. CARSTENS BC, 2013, MO…	0	2018	PLANT SCIENCES; MARINE \& FRESHWATER BIOLOGY	ISI000446171600012	10.1111/JPY.12771	LIU, SL (REPRINT AUTHOR), TUNGHAI UNIV, DEPT LIFE SCI, TAICHUNG 40704, TAIWAN	ISI	TUNGHAI UNIV;TUNGHAI UNIV;UNIV BRITISH COLUMBIA;ACAD SINICA;NATL CHUNG CHENG UNIV;TOHOKU NATL FISHERIES RES INST;UNIV SAN CARLOS	TUNGHAI UNIV	NA	HSIEH CJ, 2018, J PHYCOL
194	ANDRIUZZI WS;STANISH LF;SIMMONS BL;JAROS C;ADAMS BJ;WALL DH;MCKNIGHT DM	SPATIAL AND TEMPORAL PATTERNS OF MICROBIAL MATS AND ASSOCIATED INVERTEBRATES ALONG AN ANTARCTIC STREAM	POLAR BIOLOGY	POLAR BIOL.	41	10	1911-1921	ARTICLE	ARTICLE	DIATOMS; DISTURBANCE; DRY VALLEYS; EPILITHON; MICROFAUNA; STREAMFLOW	MCMURDO DRY VALLEYS; ACUTUNCUS-ANTARCTICUS; BIOTIC INTERACTIONS;;FRESH-WATER; FOOD WEBS; ECOSYSTEM; LAKES; COMMUNITIES; DIVERSITY;;NEMATODES	MICROBIAL BIOFILMS ARE BIOLOGICAL HOTSPOTS IN MANY ALPINE AND POLAR ECOSYSTEMS, BUT THE CONTROLS ON AND FUNCTIONAL SIGNIFICANCE OF THEIR FAUNA ARE LITTLE KNOWN. WE STUDIED CYANOBACTERIAL MATS AND THE UNDERLYING SEDIMENT IN A GLACIAL MELTWATER STREAM IN THE MCMURDO DRY VALLEYS, ANTARCTICA. WE INVESTIGATED MAT BIOMASS (TOTAL AND PHOTOTROPHIC), DIATOMS, AND MICRO-MEIOFAUNA (NEMATODES, ROTIFERS, AND …	ANDRIUZZI, WS (REPRINT AUTHOR), COLORADO STATE UNIV, DEPT BIOL, FT COLLINS, CO 80523 USA.; ANDRIUZZI, WALTER S., WALL, DIANA H., COLORADO STATE UNIV, DEPT BIOL, FT COLLINS, CO 80523 USA.; STANISH, LEE F., JAROS, CHRIS, MCKNIGHT, DIANE M., UNIV COLORADO, INST ARCTIC \& ALPINE RES, BOULDER, CO 80303 USA.; SIMMONS, BREANA L., EAST GEORGIA STATE COLL, DEPT BIOL, SWAINSBORO, GA 30401 USA.; ADAMS, BYRO…	ADAMS BJ, 2006, SOIL BIOL BIOCHEM, V38, P3003, DOI 10.1016/J.SOILBIO.2006.04.030. ADAMS BJ, 2014, ZOOKEYS, P29, DOI 10.3897/ZOOKEYS.419.7180. [ANONYMOUS], 2016, R LANG ENV STAT COMP.	0	2018	BIODIVERSITY CONSERVATION; ECOLOGY	ISI000445212100001	10.1007/S00300-018-2331-4	ANDRIUZZI, WS (REPRINT AUTHOR), COLORADO STATE UNIV, DEPT BIOL, FT COLLINS, CO 80523 USA	ISI	COLORADO STATE UNIV;COLORADO STATE UNIV;UNIV COLORADO;EAST GEORGIA STATE COLL;BRIGHAM YOUNG UNIV;BRIGHAM YOUNG UNIV;COLORADO STATE UNIV	COLORADO STATE UNIV	NA	ANDRIUZZI WS, 2018, POLAR BIOL
195	KRAWCZYK DW;MEIRE L;LOPES C;JUUL-PEDERSEN T;MORTENSEN J;LI CL;KROGH T	SEASONAL SUCCESSION, DISTRIBUTION, AND DIVERSITY OF PLANKTONIC PROTISTS IN RELATION TO HYDROGRAPHY OF THE GODTHABSFJORD SYSTEM (SW GREENLAND)	POLAR BIOLOGY	POLAR BIOL.	41	10	2033-2052	ARTICLE	ARTICLE	DIATOMS; HAPTOPHYTES; PHYTOPLANKTON BLOOMS; SEASONAL SUCCESSION;;GREENLAND ICE SHEET; SUB-ARCTIC FJORD; WEST GREENLAND CURRENT	TIDEWATER OUTLET GLACIERS; COMMUNITY STRUCTURE; WEST GREENLAND; SPRING;BLOOM; ICE-SHEET; FJORD; PHYTOPLANKTON; KONGSFJORDEN; SVALBARD	HIGH-LATITUDE FJORD ENVIRONMENTS ARE UNDERGOING DYNAMIC SEASONAL CHANGES, AFFECTING SPATIO-TEMPORAL PATTERNS IN PLANKTONIC ABUNDANCES. TO INVESTIGATE HOW PHYSICAL GRADIENTS IMPACT SUB-ARCTIC PLANKTONIC PROTISTS (>20M), A SEASONAL TRANSECT STUDY WAS PERFORMED IN 2013 DURING THREE PERIODS OF PLANKTONIC SUCCESSION: SPRING, SUMMER, AND AUTUMN. THE SAMPLES WERE COLLECTED FROM THE GLACIER-FJORD-OCEAN T…	KRAWCZYK, DW (REPRINT AUTHOR), GREENLAND INST NAT RESOURCES, GREENLAND CLIMATE RES CTR, NUUK 3900, GREENLAND.; KRAWCZYK, D. W., MEIRE, L., JUUL-PEDERSEN, T., MORTENSEN, J., KROGH, T., GREENLAND INST NAT RESOURCES, GREENLAND CLIMATE RES CTR, NUUK 3900, GREENLAND.; MEIRE, L., UNIV UTRECHT, ROYAL NETHERLANDS INST SEA RES, DEPT ESTUARINE \& DELTA SYST, YERSEKE, NETHERLANDS.; MEIRE, L., AARHUS UNIV, A…	ARENDT KE, 2013, J PLANKTON RES, V35, P105, DOI 10.1093/PLANKT/FBS087. ARENDT KE, 2010, MAR ECOL PROG SER, V401, P49, DOI 10.3354/MEPS08368. BIRKS H. J. B., 1995, STAT MODELLING QUATE, V5, P161. BRAAK CJF, 2002, POWER, DOI DOI 10.1038/ISMEJ.2011.139. CHAMNANSINP A, 2013, J PHYCOL, V49, P1128, DOI 10.1111/JPY.12121. DEGERLUND M, 2012, J PLANKTON RES, V34, P416, DOI 10.1093/PLANKT/FBS004. DEGERLUND…	0	2018	BIODIVERSITY CONSERVATION; ECOLOGY	ISI000445212100011	10.1007/S00300-018-2343-0	KRAWCZYK, DW (REPRINT AUTHOR), GREENLAND INST NAT RESOURCES, GREENLAND CLIMATE RES CTR, NUUK 3900, GREENLAND	ISI	GREENLAND INST NAT RESOURCES;GREENLAND INST NAT RESOURCES;UNIV UTRECHT;AARHUS UNIV;INST PORTUGUES MAR AND ATMOSFERA;CTR CIENCIAS MAR;UNIV SZCZECIN	GREENLAND INST NAT RESOURCES	NA	KRAWCZYK DW, 2018, POLAR BIOL
196	ARACENA C;GONZALEZ HE;GARCES-VARGAS J;LANGE CB;PANTOJA S;MUNOZ F;TECA E;TEJOS E	INFLUENCE OF SUMMER CONDITIONS ON SURFACE WATER PROPERTIES AND PHYTOPLANKTON PRODUCTIVITY IN EMBAYMENTS OF THE SOUTH SHETLAND ISLANDS	POLAR BIOLOGY	POLAR BIOL.	41	10	2135-2155	ARTICLE	REVIEW	SOUTH SHETLAND ISLANDS; ANTARCTICA; CHLOROPHYLL-A; NET PRIMARY;PRODUCTION; BIOGENIC SILICA; NUTRIENTS; PHYTOPLANKTON	KING-GEORGE-ISLAND; WESTERN ANTARCTIC PENINSULA; BRANSFIELD STRAIT;REGION; SIZE-FRACTIONATED PHYTOPLANKTON; CIRCUMPOLAR DEEP-WATER;;CONTINENTAL-SHELF; ELEPHANT-ISLAND; CLIMATE-CHANGE; ICE CAP; BIOGENIC;SILICA	PHYTOPLANKTON PRODUCTIVITY IN GLACIOMARINE EMBAYMENTS OF THE WEST ANTARCTIC PENINSULA IS CONSTRAINED BECAUSE OF EXTENSIVE THERMOHALINE VARIABILITY, WHICH IS DUE TO SEASONAL SEA-ICE AND GLACIAL MELTING. TO DETERMINE WHETHER OR NOT THIS AFFECTS THE BIOLOGY OF THE WATER COLUMN, WE EXPLORED THE INFLUENCE OF SURFACE WATER PROPERTIES ON PHYTOPLANKTON PRODUCTIVITY IN FOUR EMBAYMENTS OF THE SOUTH SHETLAN…	ARACENA, C (REPRINT AUTHOR), UNIV MAGALLANES, CTR INVEST GAIA ANTARTICA, AVE BULNES 01855,CASILLA 113 D, PUNTA ARENAS, CHILE.; ARACENA, CLAUDIA, UNIV MAGALLANES, CTR INVEST GAIA ANTARTICA, AVE BULNES 01855,CASILLA 113 D, PUNTA ARENAS, CHILE.; GONZALEZ, HUMBERTO E., GARCES-VARGAS, JOSE, TECA, ELISABETH, UNIV AUSTRAL CHILE, INST CIENCIAS MARINAS \& LIMNOL, CAMPUS ISLA TEJA,EDIFICIO EMILIO PUGIN, VA…	ABRAM NJ, 2013, NAT GEOSCI, V6, P404, DOI [10.1038/NGEO1787, 10.1038/NGEO1787].	1	2018	BIODIVERSITY CONSERVATION; ECOLOGY	ISI000445212100018	10.1007/S00300-018-2338-X	ARACENA, C (REPRINT AUTHOR), UNIV MAGALLANES, CTR INVEST GAIA ANTARTICA, AVE BULNES 01855,CASILLA 113 D, PUNTA ARENAS, CHILE	ISI	UNIV MAGALLANES;UNIV MAGALLANES;UNIV AUSTRAL CHILE;UNIV AUSTRAL CHILE;UNIV CONCEPCION;UNIV CONCEPCION;UNIV CATOLICA SANTISIMA CONCEPCION	UNIV MAGALLANES	NA	ARACENA C, 2018, POLAR BIOL
197	MOHSENI-BANDPEI A;MOTESADDI S;ESLAMIZADEH M;RAFIEE M;NASSERI M;NAMIN MM;HASHEMPOUR Y;MEHRABI Y;RIAHI SM	WATER QUALITY ASSESSMENT OF THE MOST IMPORTANT DAM (LATYAN DAM) IN TEHRAN, IRAN	ENVIRONMENTAL SCIENCE AND POLLUTION RESEARCH	ENVIRON. SCI. POLLUT. RES.	25	29	29227-29239	ARTICLE	ARTICLE	WATER QUALITY; SEASONAL VARIATION; NUTRIENT-LIKE DISTRIBUTION; LATYAN	MULTIVARIATE STATISTICAL TECHNIQUES; PATTERN-RECOGNITION TECHNIQUES;;TEMPORAL VARIATIONS; SURFACE-WATER; RIVER-BASIN; RESERVOIR; LAKE;;PARAMETERS; TURKEY; CHINA	A PATTERN OF WATER QUALITY AFFECTED BY THE INPUT REGIME AND SITE SPECIFICATION IS ONE OF THE MOST IMPORTANT ISSUES IN WATER SUPPLY RESOURCES AND DEMAND MANAGEMENT. THE PRESENT STUDY AIMS TO ASSESS THE WATER QUALITY OF LATYAN DAM, THE IMPORTANT RESERVOIR THAT SUPPLIES DRINKING WATER OF TEHRAN, THE CAPITAL CITY OF IRAN. MONTHLY WATER SAMPLING WAS PERFORMED AT FOUR DEPTHS OF THE DAM. THE PHYSICAL AN…	HASHEMPOUR, Y (REPRINT AUTHOR), SHAHID BEHESHTI UNIV MED SCI, SCH PUBL HLTH, DEPT ENVIRONM HLTH ENGN, TEHRAN, IRAN.; MOHSENI-BANDPEI, ANOUSHIRVAN, SHAHID BEHESHTI UNIV MED SCI, ENVIRONM \& OCCUPAT HAZARDS CONTROL RES CTR, TEHRAN, IRAN.; MOHSENI-BANDPEI, ANOUSHIRVAN, MOTESADDI, SAEED, RAFIEE, MOHAMMAD, HASHEMPOUR, YALDA, SHAHID BEHESHTI UNIV MED SCI, SCH PUBL HLTH, DEPT ENVIRONM HLTH ENGN, TEHRAN,…	AKBARZADEH A, 2015, POLLUTION, V1, P1, DOI 10.7508/PJ.2015.01.001. ALBERTO WD, 2001, WATER RES, V35, P2881, DOI 10.1016/S0043-1354(00)00592-3. APHA, 2017, STANDARD METHODS EXA. ATINKPAHOUN CNH, 2018, SCI TOTAL ENVIRON, V622, P1431, DOI 10.1016/J.SCITOTENV.2017.12.087. BORAN M., 2001, EU J FISHERIES AQUAT, V18, P343. BOYACIOGLU H, 2010, ENVIRON MONIT ASSESS, V162, P15, DOI 10.1007/S10661-009-0772-…	0	2018	ENVIRONMENTAL SCIENCES	ISI000445273500044	10.1007/S11356-018-2865-6	HASHEMPOUR, Y (REPRINT AUTHOR), SHAHID BEHESHTI UNIV MED SCI, SCH PUBL HLTH, DEPT ENVIRONM HLTH ENGN, TEHRAN, IRAN	ISI	SHAHID BEHESHTI UNIV MED SCI;SHAHID BEHESHTI UNIV MED SCI;SHAHID BEHESHTI UNIV MED SCI;UNIV TEHRAN;SHAHID BEHESHTI UNIV MED SCI	SHAHID BEHESHTI UNIV MED SCI	NA	MOHSENI-BANDPEI A, 2018, ENVIRON SCI POLLUT RES
198	O'DONNELL DR;HAMMAN CR;JOHNSON EC;KREMER CT;KLAUSMEIER CA;LITCHMAN E	RAPID THERMAL ADAPTATION IN A MARINE DIATOM REVEALS CONSTRAINTS AND TRADE-OFFS	GLOBAL CHANGE BIOLOGY	GLOB. CHANGE BIOL.	24	10	4554-4565	ARTICLE	ARTICLE	EXPERIMENTAL EVOLUTION; FUNCTION-VALUED TRAIT; NITRATE GROWTH AFFINITY;;TEMPERATURE OPTIMUM; THALASSIOSIRA PSEUDONANA; THERMAL REACTION NORM;;TRADE-OFF	REACTION NORM EVOLUTION; OCEAN ACIDIFICATION; NATURAL-SELECTION;;ESCHERICHIA-COLI; LOCAL ADAPTATION; PHYTOPLANKTON; TEMPERATURE;;SENSITIVITY; COMPETITION; TRAITS	RAPID EVOLUTION IN RESPONSE TO ENVIRONMENTAL CHANGE WILL LIKELY BE A DRIVING FORCE DETERMINING THE DISTRIBUTION OF SPECIES ACROSS THE BIOSPHERE IN COMING DECADES. THIS IS ESPECIALLY TRUE OF MICROORGANISMS, MANY OF WHICH MAY EVOLVE IN STEP WITH WARMING, INCLUDING PHYTOPLANKTON, THE DIVERSE PHOTOSYNTHETIC MICROBES FORMING THE FOUNDATION OF MOST AQUATIC FOOD WEBS. HERE WE TESTED THE CAPACITY OF A GL…	O'DONNELL, DR (REPRINT AUTHOR), MICHIGAN STATE UNIV, WK KELLOGG BIOL STN, 3700 E GULL LAKE DR, HICKORY CORNERS, MI 49060 USA.; O'DONNELL, DANIEL R., HAMMAN, CAROLYN R., JOHNSON, EVAN C., KREMER, COLIN T., KLAUSMEIER, CHRISTOPHER A., LITCHMAN, ELENA, MICHIGAN STATE UNIV, WK KELLOGG BIOL STN, 3700 E GULL LAKE DR, HICKORY CORNERS, MI 49060 USA.; O'DONNELL, DANIEL R., LITCHMAN, ELENA, MICHIGAN STATE …	ANGILLETTA MJ, 2003, TRENDS ECOL EVOL, V18, P234, DOI 10.1016/S0169-5347(03)00087-9. ARAUJO MB, 2013, ECOL LETT, V16, P1206, DOI 10.1111/ELE.12155. BAKER K. G., 2016, FRONT MAR SCI, V3, P1. BELL G, 2013, PHILOS T R SOC B, V368, DOI 10.1098/RSTB.2012.0080. BENNETT AF, 1993, EVOLUTION, V47, P1, DOI 10.1111/J.1558-5646.1993.TB01194.X. BLANQUART F, 2013, ECOL LETT, V16, P1195, DOI 10.1111/ELE.12150. …	0	2018	BIODIVERSITY CONSERVATION; ECOLOGY; ENVIRONMENTAL SCIENCES	ISI000445728800009	10.1111/GCB.14360	O'DONNELL, DR (REPRINT AUTHOR), MICHIGAN STATE UNIV, WK KELLOGG BIOL STN, 3700 E GULL LAKE DR, HICKORY CORNERS, MI 49060 USA	ISI	MICHIGAN STATE UNIV;MICHIGAN STATE UNIV;MICHIGAN STATE UNIV;MICHIGAN STATE UNIV;MICHIGAN STATE UNIV	MICHIGAN STATE UNIV	NA	O'DONNELL DR, 2018, GLOB CHANGE BIOL
199	FALASCO E;BO T;GHIA D;GRUPPUSO L;BONA F;FENOGLIO S	DIATOMS PREFER STRANGERS: NON-INDIGENOUS CRAYFISH HOST COMPLETELY DIFFERENT EPIZOIC ALGAL DIATOM COMMUNITIES FROM SYMPATRIC NATIVE SPECIES	BIOLOGICAL INVASIONS	BIOL. INVASIONS	20	10	2767-2776	ARTICLE	ARTICLE	AUSTROPOTAMOBIUS PALLIPES; BACILLARIOPHYCEAE; EPIBIOSIS; FRESHWATER;CRAYFISH; PACIFASTACUS LENIUSCULUS	WHITE-CLAWED CRAYFISH; AUSTROPOTAMOBIUS-PALLIPES; PROCAMBARUS-CLARKII;;SIGNAL CRAYFISH; BEHAVIOR; WATERS; SEA; INVERTEBRATE; DISTURBANCE;;EPIBIOSIS	DESPITE THEIR WIDE DISTRIBUTION AND ECOLOGICAL IMPORTANCE, ALMOST NO INFORMATION IS AVAILABLE ABOUT THE ROLE OF FRESHWATER CRAYFISH AS BASIBIONT FOR EPIZOIC ALGAE. MOREOVER, STUDIES ON EPIZOIC FRESHWATER DIATOMS HAVE BEEN LARGELY NEGLECTED. IN THIS STUDY, WE EXAMINED THE OCCURRENCE OF DIATOMS ON TWO SYMPATRIC SPECIES, THE NATIVE WHITE-CLAWED CRAYFISH AUSTROPOTAMOBIUS PALLIPES AND THE NON-INDIGENO…	FENOGLIO, S (REPRINT AUTHOR), UNIV PIEMONTE ORIENTALE, DISIT, VIALE T MICHEL 11, I-15121 ALESSANDRIA, ITALY.; FALASCO, ELISA, BONA, FRANCESCA, UNIV TORINO, DBIOS, VIA ACCADEMIA ALBERTINA 13, I-10123 TURIN, ITALY.; BO, TIZIANO, GRUPPUSO, LAURA, FENOGLIO, STEFANO, UNIV PIEMONTE ORIENTALE, DISIT, VIALE T MICHEL 11, I-15121 ALESSANDRIA, ITALY.; GHIA, DANIELA, UNIV PAVIA, DSTA, VIA TARAMELLI 24, I-271…	ABBOTT LL, 2007, FRESHWATER BIOL, V52, P2112, DOI 10.1111/J.1365-2427.2007.01832.X. ABRAHAMSSON S., 1983, FRESHWATER CRAYFISH, V5, P239. AGUILAR-ALBEROLA JA, 2012, HYDROBIOLOGIA, V688, P63, DOI 10.1007/S10750-011-0660-1. [ANONYMOUS], 2003, 13946 EN.	0	2018	BIODIVERSITY CONSERVATION; ECOLOGY	ISI000445069800009	10.1007/S10530-018-1728-X	FENOGLIO, S (REPRINT AUTHOR), UNIV PIEMONTE ORIENTALE, DISIT, VIALE T MICHEL 11, I-15121 ALESSANDRIA, ITALY	ISI	UNIV PIEMONTE ORIENTALE;UNIV TORINO;UNIV PIEMONTE ORIENTALE;UNIV PAVIA	UNIV PIEMONTE ORIENTALE	NA	FALASCO E, 2018, BIOL INVASIONS
200	WANG N;XIONG J;WANG XC;ZHANG Y;LIU H;ZHOU B;PAN P;LIU Y;DING F	RELATIONSHIP BETWEEN PHYTOPLANKTON COMMUNITY AND ENVIRONMENTAL FACTORS IN LANDSCAPE WATER WITH HIGH SALINITY IN A COASTAL CITY OF CHINA	ENVIRONMENTAL SCIENCE AND POLLUTION RESEARCH	ENVIRON. SCI. POLLUT. RES.	25	28	28460-28470	ARTICLE	ARTICLE	HIGH SALINITY; LANDSCAPE WATER; PHYTOPLANKTON; ENVIRONMENTAL FACTORS;;RDA	BALTIC SEA; FUNCTIONAL-GROUPS; SPATIAL VARIATIONS; URBAN LAKES;;SALT-LAKE; RESERVOIR; DYNAMICS; QUALITY; GROWTH; RIVER	RELATIONSHIP BETWEEN PHYTOPLANKTON COMMUNITY AND ENVIRONMENTAL VARIABLES WAS EXPLORED IN THREE LANDSCAPE WATER BODIES (NAMELY JIYUN RIVER OXBOW (JRO), QINGJING LAKE (QL), AND JIYUN RIVER (JR)) WITH HIGH SALINITY, LOCATED IN SINO-SINGAPORE TIANJIN ECO-CITY OF CHINA, USING REDUNDANCY ANALYSIS (RDA). A TOTAL OF 48 SPECIES OF PHYTOPLANKTON WERE IDENTIFIED DURING THE STUDY PERIOD, IN WHICH CHLOROPHYTA…	XIONG, JQ (REPRINT AUTHOR), XIAN UNIV ARCHITECTURE \& TECHNOL, INT S\&T COOPERAT CTR URBAN ALTERNAT WATER RESOURC, SHAANXI KEY LAB ENVIRONM ENGN,MOE,SCH ENVIRONM \&, KEY LAB NORTHWEST WATER RESOURCES ENVIRONM \& ECOL, XIAN 710055, SHAANXI, PEOPLES R CHINA.; WANG, NAN, XIONG, JIAQING, WANG, XIAOCHANG C., PAN, PAN, LIU, YANZHENG, DING, FEIYANG, XIAN UNIV ARCHITECTURE \& TECHNOL, INT S\&T COOPERAT C…	BECKER V, 2010, WATER RES, V44, P3345, DOI 10.1016/J.WATRES.2010.03.018. BOLGOVICS A, 2017, ECOL INDIC, V81, P587, DOI 10.1016/J.ECOLIND.2017.04.052. BRAAK CJF, 2002, POWER, DOI DOI 10.1038/ISMEJ.2011.139. BRETTUM P, 1996, ENVIRON INT, V22, P619, DOI 10.1016/0160-4120(96)00037-2. CELEKLI A, 2014, ALGAL RES, V5, P37, DOI 10.1016/J.ALGAL.2014.05.002. CETINIC I, 2006, HYDROBIOLOGIA, V555, P31, DOI 1…	0	2018	ENVIRONMENTAL SCIENCES	ISI000445215500067	10.1007/S11356-018-2886-1	XIONG, JQ (REPRINT AUTHOR), XIAN UNIV ARCHITECTURE \& TECHNOL, INT S\&T COOPERAT CTR URBAN ALTERNAT WATER RESOURC, SHAANXI KEY LAB ENVIRONM ENGN,MOE,SCH ENVIRONM \&, KEY LAB NORTHWEST WATER RESOURCES ENVIRONM \& ECOL, XIAN 710055, SHAANXI, PEOPLES R CHINA	ISI	XIAN UNIV ARCHITECTURE AND TECHNOL;XIAN UNIV ARCHITECTURE AND TECHNOL;TIANJIN ACAD ENVIRONM SCI	XIAN UNIV ARCHITECTURE AND TECHNOL	NA	WANG N, 2018, ENVIRON SCI POLLUT RES
201	NEEDHAM DM;FICHOT EB;WANG E;BERDJEB L;CRAM JA;FICHOT CG;FUHRMAN JA	DYNAMICS AND INTERACTIONS OF HIGHLY RESOLVED MARINE PLANKTON VIA AUTOMATED HIGH-FREQUENCY SAMPLING	ISME JOURNAL	ISME J.	12	10	2417-2432	ARTICLE	ARTICLE	NA	16S RIBOSOMAL-RNA; MICROBIAL COMMUNITY DYNAMICS; HIGH-THROUGHPUT;;MYRIONECTA-RUBRA; MESODINIUM-RUBRUM; SURFACE WATERS; UCYN-A; BACTERIA;;BACTERIOPLANKTON; PHYTOPLANKTON	SHORT TIMESCALE OBSERVATIONS ARE VALUABLE FOR UNDERSTANDING MICROBIAL ECOLOGICAL PROCESSES. WE ASSESSED DYNAMICS IN RELATIVE ABUNDANCE AND POTENTIAL ACTIVITIES BY SEQUENCING THE SMALL SUB-UNIT RIBOSOMAL RNA GENE (RRNA GENE) AND RRNA MOLECULES (RRNA) OF BACTERIA, ARCHAEA, AND EUKARYOTA ONCE TO TWICE DAILY BETWEEN MARCH 2014 AND MAY 2014 FROM THE SURFACE OCEAN OFF CATALINA ISLAND, CALIFORNIA. TYPIC…	NEEDHAM, DM (REPRINT AUTHOR), UNIV SOUTHERN CALIF, DEPT BIOL SCI, LOS ANGELES, CA 90007 USA.; NEEDHAM, DAVID M., FICHOT, ERIN B., WANG, ELLICE, BERDJEB, LYRIA, CRAM, JACOB A., FUHRMAN, JED A., UNIV SOUTHERN CALIF, DEPT BIOL SCI, LOS ANGELES, CA 90007 USA.; FICHOT, CEDRIC G., BOSTON UNIV, DEPT EARTH \& ENVIRONM, BOSTON, MA 02215 USA.	ALTSCHUL SF, 1990, J MOL BIOL, V215, P403, DOI 10.1016/S0022-2836(05)80360-2. AMIN SA, 2015, NATURE, V522, P98, DOI 10.1038/NATURE14488. AMIN SA, 2012, MICROBIOL MOL BIOL R, V76, P667, DOI 10.1128/MMBR.00007-12. AZAM F, 1983, MAR ECOL PROG SER, V10, P257, DOI 10.3354/MEPS010257. BEJA O, 2002, NATURE, V415, P630, DOI 10.1038/415630A. BLAZEWICZ SJ, 2013, ISME J, V7, P2061, DOI 10.1038/ISMEJ.2013.10…	0	2018	ECOLOGY; MICROBIOLOGY	ISI000445254300007	10.1038/S41396-018-0169-Y	NEEDHAM, DM (REPRINT AUTHOR), UNIV SOUTHERN CALIF, DEPT BIOL SCI, LOS ANGELES, CA 90007 USA	ISI	UNIV SOUTHERN CALIF;UNIV SOUTHERN CALIF;BOSTON UNIV	UNIV SOUTHERN CALIF	NA	NEEDHAM DM, 2018, ISME J
202	ELCHYSHYN L;GOYETTE JO;SAULNIER-TALBOT E;MARANGER R;NOZAIS C;SOLOMON CT;GREGORY-EAVES I	QUANTIFYING THE EFFECTS OF HYDROLOGICAL CHANGES ON LONG-TERM WATER QUALITY TRENDS IN TEMPERATE RESERVOIRS: INSIGHTS FROM A MULTI-SCALE, PALEOLIMNOLOGICAL STUDY	JOURNAL OF PALEOLIMNOLOGY	J. PALEOLIMN.	60	3	361-379	ARTICLE	ARTICLE	WATER QUALITY; RESERVOIR; DRAWDOWN; WATER LEVEL FLUCTUATION (WLF); LAND;USE; CLIMATE CHANGE	LEVEL FLUCTUATIONS; CYANOBACTERIAL BLOOMS; DIATOM ASSEMBLAGES;;PHOSPHORUS INPUTS; SOUTHERN QUEBEC; LAKES; MODELS; MANAGEMENT; PATTERNS;;IMPACTS	DECLINING WATER QUALITY IN RESERVOIRS IS OF GROWING CONCERN IN MANY REGIONS, YET THERE IS STILL LITTLE UNDERSTANDING OF LONG-TERM WATER QUALITY TRENDS IN THESE SYSTEMS. ACROSS THE LANDSCAPE, RESERVOIRS HAVE DIVERSE ORIGINS, FUNCTIONS, AND OPERATIONAL STRATEGIES. IN TEMPERATE ENVIRONMENTS, WINTER WATER-LEVEL DRAWDOWN IS A COMMON OPERATIONAL PRACTICE IN RESERVOIRS BUT THE LONG-TERM IMPACTS OF THIS …	ELCHYSHYN, L (REPRINT AUTHOR), MCGILL UNIV, MONTREAL, PQ, CANADA.; ELCHYSHYN, LEANNE, SAULNIER-TALBOT, EMILIE, GREGORY-EAVES, IRENE, MCGILL UNIV, MONTREAL, PQ, CANADA.; GOYETTE, JEAN-OLIVIER, MARANGER, ROXANE, UNIV MONTREAL, MONTREAL, PQ, CANADA.; NOZAIS, CHRISTIAN, UNIV QUEBEC, RIMOUSKI, PQ, CANADA.; SOLOMON, CHRISTOPHER T., CARY INST ECOSYST STUDIES, MILLBROOK, NY USA.	APPLEBY PG, 1993, PROC INT ASSOC THEOR, V25, P266. AROVIITA J, 2008, HYDROBIOLOGIA, V613, P45, DOI 10.1007/S10750-008-9471-4. BAKKER ES, 2016, AQUAT ECOL, V50, P485, DOI 10.1007/S10452-015-9556-X. BALDWIN DS, 2008, WATER RES, V42, P4711, DOI 10.1016/J.WATRES.2008.08.020. BATTARBEE RW, 2001, TRACKING ENV CHANGE, V3, P155, DOI DOI 10.1007/0-306-47668-1\_8. BEAULIEU M, 2013, LIMNOL OCEANOGR, V58, P1…	0	2018	ENVIRONMENTAL SCIENCES; GEOSCIENCES, MULTIDISCIPLINARY; LIMNOLOGY	ISI000444486100001	10.1007/S10933-018-0027-Y	ELCHYSHYN, L (REPRINT AUTHOR), MCGILL UNIV, MONTREAL, PQ, CANADA	ISI	MCGILL UNIV;MCGILL UNIV;UNIV MONTREAL;UNIV QUEBEC;CARY INST ECOSYST STUDIES	MCGILL UNIV	NA	ELCHYSHYN L, 2018, J PALEOLIMN
203	FAYO R;ESPINOSA MA;VELEZ-AGUDELO CA;PAN J;ISLA FI	DIATOM-BASED RECONSTRUCTION OF HOLOCENE HYDROLOGICAL CHANGES ALONG THE COLORADO RIVER FLOODPLAIN (NORTHERN PATAGONIA, ARGENTINA)	JOURNAL OF PALEOLIMNOLOGY	J. PALEOLIMN.	60	3	427-443	ARTICLE	ARTICLE	DIATOMS; PALEOENVIRONMENTAL CHANGES; OXBOW WETLAND; HOLOCENE; NORTHERN;PATAGONIA ARGENTINA	TIERRA-DEL-FUEGO; MURRAY RIVER; PALEOLIMNOLOGICAL EVIDENCE; ECOLOGICAL;RESPONSE; ATHABASCA DELTA; LAKE; AUSTRALIA; CLIMATE; RECORD; VARIABILITY	DIATOM ASSEMBLAGES RECOVERED FROM A COLORADO RIVER DELTA CORE IN NORTHERN PATAGONIA, ARGENTINA WERE ANALYZED IN ORDER TO ASSESS PAST ENVIRONMENTAL CONDITIONS. A TOTAL OF 35 SAMPLES WERE SELECTED FROM A 172-CM CORE EXTRACTED 37KM FROM THE MOUTH (39 DEGREES 3619.6S; 62 DEGREES 2926.1W). ONE-HUNDRED AND THIRTY-EIGHT TAXA WERE RECOGNIZED AND GROUPED ACCORDING TO LIFE FORMS. TWO DIATOM ZONES WERE IDEN…	FAYO, R (REPRINT AUTHOR), CONICET UNMDP, IIMYC, FUNES 3350, RA-7600 MAR DEL PLATA, BUENOS AIRES, ARGENTINA.; FAYO, ROCIO, ESPINOSA, MARCELA A., VELEZ-AGUDELO, CAMILO A., PAN, JERONIMO, ISLA, FEDERICO I., CONICET UNMDP, IIMYC, FUNES 3350, RA-7600 MAR DEL PLATA, BUENOS AIRES, ARGENTINA.; FAYO, ROCIO, ESPINOSA, MARCELA A., VELEZ-AGUDELO, CAMILO A., PAN, JERONIMO, ISLA, FEDERICO I., UNMDP CIC, IGCYC,…	ABRAHAM EM, 2000, Z ANGEW GEOLOGIE SH, V1, P55. AKTER J, 2016, J COASTAL RES, V32, P1212, DOI 10.2112/JCOASTRES-D-14-00232.1. ALCALDE R, 2014, PROGRAMA INTEGRAL CA, P396. BATTARBEE RW, 2001, TRACKING ENV CHANGE, V3, P155, DOI DOI 10.1007/0-306-47668-1\_8. BENNETT KD, 1996, NEW PHYTOL, V132, P155, DOI 10.1111/J.1469-8137.1996.TB04521.X. BHATTACHARYA R, 2016, SCI TOTAL ENVIRON, V569, P1087, DOI 10.…	0	2018	ENVIRONMENTAL SCIENCES; GEOSCIENCES, MULTIDISCIPLINARY; LIMNOLOGY	ISI000444486100005	10.1007/S10933-018-0031-2	FAYO, R (REPRINT AUTHOR), CONICET UNMDP, IIMYC, FUNES 3350, RA-7600 MAR DEL PLATA, BUENOS AIRES, ARGENTINA	ISI	NA;NA;NA	BUENOS AIRES	NA	FAYO R, 2018, J PALEOLIMN
204	BRUGAM RB;MUNOZ SE	A 1600-YEAR RECORD OF HUMAN IMPACTS ON A FLOODPLAIN LAKE IN THE MISSISSIPPI RIVER VALLEY	JOURNAL OF PALEOLIMNOLOGY	J. PALEOLIMN.	60	3	445-460	ARTICLE	ARTICLE	HORSESHOE LAKE; CAHOKIA; MISSISSIPPIAN; FLOODPLAIN; OXBOW LAKE; DIATOMS;;EUTROPHICATION	SHALLOW LAKES; SEDIMENT CORES; ORGANIC-CARBON; EUTROPHIC LAKE;;CLIMATE-CHANGE; REGIME SHIFTS; WATER-QUALITY; FRESH-WATER; NEW-YORK;;LAND-USE	IN NORTH AMERICA, LAND USE PRACTICES OF THE LAST TWO CENTURIES HAVE STRONGLY INFLUENCED AQUATIC COMMUNITIES AND FRESHWATER QUALITY, BUT THE IMPACTS OF PREHISTORIC LAND USE ON FRESHWATER RESOURCES REMAIN POORLY DOCUMENTED. HERE WE INVESTIGATE THE INFLUENCE OF PREHISTORIC AND HISTORICAL LAND USE ON HORSESHOE LAKE, ILLINOIS, USA, AN OXBOW LAKE IN A FLOODPLAIN OF THE MISSISSIPPI RIVER THAT IS ADJACEN…	BRUGAM, RB (REPRINT AUTHOR), SOUTHERN ILLINOIS UNIV EDWARDSVILLE, DEPT BIOL SCI, EDWARDSVILLE, IL 62025 USA.; BRUGAM, RICHARD B., SOUTHERN ILLINOIS UNIV EDWARDSVILLE, DEPT BIOL SCI, EDWARDSVILLE, IL 62025 USA.; MUNOZ, SAMUEL E., NORTHEASTERN UNIV, MARINE SCI CTR, DEPT MARINE \& ENVIRONM SCI, NAHANT, MA 01908 USA.; MUNOZ, SAMUEL E., NORTHEASTERN UNIV, DEPT CIVIL \& ENVIRONM ENGN, BOSTON, MA 02115 …	BELLE S, 2017, FRESHWATER BIOL, V62, P1105, DOI 10.1111/FWB.12931. BENSON LV, 2009, AM ANTIQUITY, V74, P467. BHATTACHARYA R, 2016, SCI TOTAL ENVIRON, V569, P1087, DOI 10.1016/J.SCITOTENV.2016.06.174. BLAAUW M, 2010, QUAT GEOCHRONOL, V5, P512, DOI 10.1016/J.QUAGEO.2010.01.002. BRENNER M, 1999, J PALEOLIMNOL, V22, P205, DOI 10.1023/A:1008078222806. BROWN JA, 2001, SOC ECLIPSE ARCHAEOL, P25. BRUGAM …	0	2018	ENVIRONMENTAL SCIENCES; GEOSCIENCES, MULTIDISCIPLINARY; LIMNOLOGY	ISI000444486100006	10.1007/S10933-018-0033-0	BRUGAM, RB (REPRINT AUTHOR), SOUTHERN ILLINOIS UNIV EDWARDSVILLE, DEPT BIOL SCI, EDWARDSVILLE, IL 62025 USA	ISI	SOUTHERN ILLINOIS UNIV EDWARDSVILLE;SOUTHERN ILLINOIS UNIV EDWARDSVILLE;NORTHEASTERN UNIV;NORTHEASTERN UNIV	SOUTHERN ILLINOIS UNIV EDWARDSVILLE	NA	BRUGAM RB, 2018, J PALEOLIMN
205	YOGURTCUOGLU B;KIRANKAYA SG;GENCOGLU L;EKMEKCI FG	FEEDING ECOLOGY OF THE KA +/- ZA +/- LA +/- RMAK TOOTHCARP, APHANIUS MARASSANTENSIS: ONTOGENETIC SHIFT AND SEASONAL DIET VARIATION	ENVIRONMENTAL BIOLOGY OF FISHES	ENVIRON. BIOL. FISHES	101	10	1493-1502	ARTICLE	ARTICLE	APHANIUS MARASSANTENSIS; FEEDING STRATEGY HIRFANLI RESERVOIR; ANATOLIA;;DIET COMPOSITION	DANFORDII BOULENGER; GRAPHICAL ANALYSIS; FISHES; CYPRINODONTIDAE;;TURKEY; PHYTOPLANKTON; STRATEGY; PISCES; GROWTH; SEX	WE STUDIED THE FEEDING ECOLOGY OF AN ENDEMIC CYPRINODONTID FISH, APHANIUS MARASSANTENSIS (KA +/- ZA +/- LA +/- RMAK TOOTHCARP), WITH SPECIAL EMPHASIS ON SEASONAL AND ONTOGENETIC DIET SHIFT. THE DIETARY COMPOSITION REVEALED AN OMNIVOROUS DIET WITH GREAT SEASONAL AND ONTOGENETIC VARIATION. CLADOCERA AND CALANOID COPEPODS (DIAPTOMUS SP.) DOMINATED THE DIET IN SPRING AND SUMMER, WHEREAS THE FOOD ITEM…	YOGURTCUOGLU, B (REPRINT AUTHOR), HACETTEPE UNIV, FAC SCI, DEPT BIOL, BEYTEPE CAMPUS, TR-06800 ANKARA, TURKEY.; YOGURTCUOGLU, BARAN, EKMEKCI, FITNAT GULER, HACETTEPE UNIV, FAC SCI, DEPT BIOL, BEYTEPE CAMPUS, TR-06800 ANKARA, TURKEY.; KIRANKAYA, SERIFE GULSUN, GENCOGLU, LALE, DUZCE UNIV, FAC ART \& SCI, DEPT BIOL, KONURALP CAMPUS, TR-81620 DUZCE, TURKEY.	ALCARAZ C, 2007, ENVIRON BIOL FISH, V78, P193, DOI 10.1007/S10641-006-0018-0. ALCARAZ C, 2015, ENVIRON BIOL FISH, V98, P1541, DOI 10.1007/S10641-015-0381-9. ALDAHAM NK, 1977, FRESHWATER BIOL, V7, P245, DOI 10.1111/J.1365-2427.1977.TB01672.X. AMUNDSEN PA, 1996, J FISH BIOL, V48, P607, DOI 10.1006/JFBI.1996.0060. ANDERSON M. J., 2008, PERMANOVA PRIMER GUI, P214. BAYKAL TULAY, 2006, TURKISH JOURNAL …	0	2018	ECOLOGY; MARINE \& FRESHWATER BIOLOGY	ISI000444145200005	10.1007/S10641-018-0794-3	YOGURTCUOGLU, B (REPRINT AUTHOR), HACETTEPE UNIV, FAC SCI, DEPT BIOL, BEYTEPE CAMPUS, TR-06800 ANKARA, TURKEY	ISI	HACETTEPE UNIV;HACETTEPE UNIV;DUZCE UNIV	HACETTEPE UNIV	NA	YOGURTCUOGLU B, 2018, ENVIRON BIOL FISHES
[truncated: 19,278 more rows]
